# Supplementary material for: Transcriptomic response of Sinorhizobium meliloti to the predatory attack of Myxococcus xanthus
Source: Front Microbiol. 2023 Jun 19;14:1213659. doi: 10.3389/fmicb.2023.1213659 (PMC10315480; doi:10.3389/fmicb.2023.1213659)
Supplement: Supplementary file 1 [file Data_Sheet_1.zip › Supplementary Table S1.XLSX]

## Sheet: Table S1A
Table S1A. Total raw reads generated in each sample, the clean reads after removing reads containing adapters and/or low quality reads from the raw data and the error Q20, Q30 and GC content of the clean reads.
Sample name	Raw reads	Clean reads	Raw bases	Clean bases	Error rate(%)	Q20(%)	Q30(%)	GC content(%)
Sm_t01	18783506	18505944	2.8G	2.8G	0.02	98.37	95.30	63.30
Sm_t02	18858250	18523984	2.8G	2.8G	0.02	98.31	95.22	63.32
Sm_t21	16750508	16372238	2.5G	2.5G	0.02	98.48	95.59	63.50
Sm_t22	20351244	19997670	3.1G	3.0G	0.02	98.41	95.44	63.39
Mx_Smt21	18271882	18053672	2.7G	2.7G	0.02	98.41	95.36	65.21
Mx_Smt22	21717242	21503050	3.3G	3.2G	0.02	98.43	95.39	65.72
Sm_t61	18461390	18093182	2.8G	2.7G	0.02	98.34	95.30	63.54
Sm_t62	16154058	15860772	2.4G	2.4G	0.02	98.34	95.32	63.42
Mx_Smt61	22301182	22061348	3.3G	3.3G	0.02	98.44	95.47	66.53
Mx_Smt62	16500132	16247478	2.5G	2.4G	0.02	98.55	95.70	66.70

## Sheet: Table S1B
Table S1B. FPKM values of the two replicates of each sample. Time 0 (SM_t0): control S. meliloti time 0; control time 2 (Mx_t2): S. meliloti grown 2 hours in solid CTT medium; control time 6 (Sm_t6): S. meliloti grown 6 hours in solid CTT medium; time 2 of interaction of M. xanthus with S. meliloti (Mx_Smt2); and time 6 of interaction of M. xanthus with S. meliloti (Mx_Smt6). New gene identifiers…
Novel genes: To carry out Novel Gene Prediction analysis the RNA-seq reads were assembled according to the reference genomes using Rockhopper (McClure, R., Balasubramanian, D., Sun, Y., Bobrovskyy, M., Sumby, P., Genco, C. A., Vanderpool, C. K., & Tjaden, B. (2013). Computational analysis of bacterial RNA-Seq data. Nucleic acids research, 41(14), e140. https://doi.org/10.1093/nar/gkt444), and the…
Small RNA (sRNA): non-coding RNA of 50-500 nt length (some also state it starts from 20 nt, others from 70 nt).
SM_RS	SM_	Sm_t01	Sm_t02	Sm_t21	Sm_t22	Sm_t61	Sm_t62	Mx_Smt21	Mx_Smt22	Mx_Smt61	Mx_Smt62	gene_name	gene_chr	gene_start	gene_end	gene_strand	gene_length	gene_biotype	gene_description	tf_family
Novel01765	#N/A	14686.7298587866	16615.7379421579	18232.6280030179	17372.3364032146	17867.7368796505	19081.1077792756	12317.5228377517	11042.8665078868	12382.4161879115	11617.4921415715	-	NC_999999999.1	3949302	3949551	+	250	-	-	-
SM_RS31420	SMb20727	5956.47058359459	4330.72790193582	5602.27951971294	5548.30879988308	6498.31026501951	6941.00573786297	14202.6096221821	12907.3790087651	16650.9937620047	14870.0122901057	-	NC_999999999.1	6540799	6540963	+	165	protein_coding	hypothetical protein && -	-
SM_RS17395	SMb20056	9696.3024463033	9664.31893477806	9646.05101723379	10800.1762247249	7680.4004708046	8663.18398018129	7446.73406920577	6931.96651542526	6358.1026927182	5262.09786319804	-	NC_999999999.1	5075005	5076072	+	1068	protein_coding	ABC transporter substrate-binding protein && PF01497:Periplasmic binding protein	Peripla_BP_2
Novel01230	#N/A	9853.48483426628	10145.9192991617	10057.7887793134	9248.21958848749	7644.17287871732	8184.24865899529	6660.54045022157	5966.43141029002	4884.06471444675	5238.75771738141	-	NC_999999999.1	1753156	1753401	+	246	-	-	-
Novel02243	#N/A	5498.42763390566	6580.90812412222	6325.62408786658	6217.48537371637	5087.33637511454	6432.60754638181	3863.3512423632	4511.12781167221	4417.08665448337	3992.53066957471	-	NC_999999999.1	2502930	2504592	-	1663	-	-	-
SM_RS00170	SMc02761	5178.8907055048	5219.52648927382	5251.05995341619	5771.78719987487	4470.87149388186	5235.09397421505	4638.61953218537	4294.00428606739	5613.14209178067	5285.2213974484	trxA	NC_999999999.1	1388317	1388640	-	324	protein_coding	thioredoxin && PF00085:Thioredoxin	-
SM_RS17400	SMb20057	4376.40200912023	5596.3296150672	5930.4848804773	6252.48387151032	5083.91620075572	5588.66591738017	3001.77332944869	3181.00319408052	2505.65967996369	2051.71443064996	-	NC_999999999.1	5076069	5077112	+	1044	protein_coding	iron ABC transporter permease && PF01032:FecCD transport family	-
SM_RS21280	SMb21176	3627.31020948531	3451.50744429259	2948.14243553352	2945.72506498742	2324.75708560934	3211.02212085023	4955.46752672064	4447.68039124141	8111.86650268207	7054.90614275311	phnD	NC_999999999.1	5930635	5931540	-	906	protein_coding	phosphonate ABC transporter substrate-binding protein && PF12974:ABC transporter, phosphonate, periplasmic substrate-binding protein	-
SM_RS21305	SMb21181	3563.47991181346	4204.32534406225	4381.84322745482	5018.16763209444	4497.5890412767	4948.74060466891	1586.36771879932	1838.40210488262	1453.49645635002	1192.08051067065	-	NC_999999999.1	5936341	5937528	+	1188	protein_coding	acyl-CoA dehydrogenase && PF00441:Acyl-CoA dehydrogenase, C-terminal domain|PF02771:Acyl-CoA dehydrogenase, N-terminal domain|PF02770:Acyl-CoA dehydrogenase, middle domain	-
SM_RS21365	SMb21196	3474.42860067379	3586.99055833572	3540.28019156635	3899.42906295829	3810.33134046784	4622.38248124141	2183.91827130443	2021.89486281284	1571.0127793695	1510.81108023102	-	NC_999999999.1	5953379	5954977	+	1599	protein_coding	peptide ABC transporter substrate-binding protein && PF00496:Bacterial extracellular solute-binding proteins, family 5 Middle	-
SM_RS28070	SMa1243	1993.10846451546	1994.76829283583	2616.82005191464	3062.14204231354	2411.65611838885	3818.9878599554	3055.39958374835	3469.37528888419	3451.54200200469	3277.33539855933	-	NC_999999999.1	680910	681353	-	444	protein_coding	pseudoazurin && PF00127:Copper binding proteins, plastocyanin/azurin family	-
Novel01481	#N/A	2615.84548036606	3019.1461004337	2288.30787540768	2580.4173322111	1825.15428901814	2387.72713918368	3078.01448463743	2614.95969277243	4829.36234968541	3513.28202059653	-	NC_999999999.1	2817033	2818247	+	1215	-	-	-
SM_RS09965	SMc04278	2556.28101333724	2766.00979107775	2783.10916754843	2503.3534451786	2244.12184762597	2631.70939919563	2500.16070618682	2119.26462221935	3756.70027424434	3495.4035723821	-	NC_999999999.1	3455988	3456275	-	288	protein_coding	acyl carrier protein && -	-
SM_RS18390	SMb20263	3184.27461655788	3167.50955345104	3278.09818854541	3360.12149197998	2330.96182132093	2746.34968090685	2292.95117395546	2207.82153336947	2113.79491698736	1670.06491171502	-	NC_999999999.1	5276879	5277685	+	807	protein_coding	transporter substrate-binding domain-containing protein && PF00497:Bacterial extracellular solute-binding proteins, family 3	-
SM_RS07875	SMc02051	1984.44242827278	1276.37777556987	1894.50470792249	1325.21648206996	1691.1598966769	2258.69645728685	3777.16161906523	2992.99652787119	3476.50439743606	5163.19871184226	-	NC_999999999.1	3020961	3021104	-	144	protein_coding	DUF1127 domain-containing protein && -	-
SM_RS15535	SMc02502	2413.57584591317	2818.62824191608	2493.46360724191	2389.55858833142	1970.16701335983	2430.60314754453	2339.43499369264	2255.8276502287	3339.28913266163	2975.1680478538	-	NC_999999999.1	4644841	4645245	-	405	protein_coding	F0F1 ATP synthase subunit epsilon && PF02823:ATP synthase, Delta/Epsilon chain, beta-sandwich domain	-
SM_RS17405	SMb20058	2808.60522481154	3117.10695985332	3235.23910406192	3283.57302592876	2415.72628292028	2827.91450149489	1857.43331080125	2037.68328858825	1755.56767425112	1554.39262093628	-	NC_999999999.1	5077109	5077909	+	801	protein_coding	ABC transporter ATP-binding protein && PF00005:ABC transporter	ABC_tran
SM_RS16700	SMc03874	2625.37137087447	2749.4017215079	2742.81329373718	2917.95654889731	2455.09217623913	2866.34943649683	2063.31377085779	1893.33273095465	2203.55213527353	2068.3851681726	-	NC_999999999.1	4894023	4894592	-	570	protein_coding	CarD family transcriptional regulator && PF02559:CarD-like/TRCF domain	-
Novel01744	#N/A	3406.16426240701	1838.84998829808	1527.18596690443	1412.66620103428	1172.1512893991	1652.43041700589	3998.58701136815	4097.84085396678	2448.10706457965	2763.30077400338	-	NC_999999999.1	3875125	3875247	+	123	-	-	-
SM_RS01310	SMc00332	2296.3564503626	2876.48069311773	2399.72419115228	2342.37410354619	1679.44193614796	1790.46212116215	2127.64812388371	1792.48848093324	3939.02716388254	2862.64379862434	-	NC_999999999.1	1640530	1640919	-	390	protein_coding	TIGR02300 family protein && PF09538:Protein of unknown function (FYDLN_acid)	-
SM_RS06320	SMc01803	2202.33441149054	2089.08042257742	1689.71555707331	1738.63230420539	1143.99072282548	1430.33953758605	3010.00531181919	2913.93778401165	4281.96775840344	3598.478418461	rpsI	NC_999999999.1	2704505	2704972	-	468	protein_coding	30S ribosomal protein S9 && PF00380:Ribosomal protein S9/S16	-
SM_RS14655	SMc03941	2427.550838839	2454.67433908856	2216.81931751801	2169.81311564833	1881.01733851249	2336.89796450511	2708.95380679625	2523.99636210184	2593.57605673797	2769.44144239006	-	NC_999999999.1	4446346	4446570	-	225	protein_coding	aa3-type cytochrome c oxidase subunit IV && -	-
SM_RS09105	SMc00496	2633.03277026948	2723.89854264297	3112.45136898464	3016.71671077774	2144.22599767686	2505.53301855857	1955.16235519868	1986.17510745484	1603.49132463405	1577.29281283308	-	NC_999999999.1	3269488	3269802	-	315	protein_coding	DUF1476 domain-containing protein && PF07345:Domain of unknown function (DUF1476)	-
SM_RS31245	SMc02373	1196.18947907341	1146.23397316661	1384.58245647561	1598.71050123747	1930.484344768	2050.34558714452	3076.27130513612	2841.21191110726	4277.17808529561	3676.65139041075	-	NC_999999999.1	2481508	2481663	-	156	protein_coding	hypothetical protein && -	-
SM_RS09775	SMc04234	2442.44190934835	1513.0067461367	780.970680009272	671.687093204268	358.802515440177	530.967250879003	3901.29369105329	3445.40405382945	4360.35649292884	5003.21227288376	-	NC_999999999.1	3415568	3415780	+	213	protein_coding	cold-shock protein && -	-
SM_RS00330	SMc02584	2379.83056224321	2183.80089792655	2251.20420885418	2568.28085606074	2364.24749383932	2253.93827132512	2112.3559715798	1938.26708459776	2147.05079847165	1968.95020962463	actR	NC_999999999.1	1426959	1427543	-	585	protein_coding	global response regulator transcription factor ActR && PF00072:Response regulator receiver domain	Response_reg
SM_RS31265	SMc02552	1834.13901516488	1914.28337358958	1861.37753366764	2014.20898783291	1524.36763816495	1684.2940154852	3080.04336937108	3059.38952982042	2112.05425363041	2383.92260523917	-	NC_999999999.1	2562871	2563020	-	150	protein_coding	hypothetical protein && -	-
SM_RS27885	SMa1176	1341.40533601604	1484.92262582091	2175.95991738063	2607.44048936662	2311.99112748804	3336.84372123301	1659.70826338413	1884.66239625476	1740.88651892734	1428.29584878508	-	NC_999999999.1	643876	644460	-	585	protein_coding	GNAT family N-acetyltransferase && -	-
SM_RS17225	SMb20020	1918.37174642517	2041.86650987872	2509.44976816406	2942.05816460368	3244.75381605636	3956.08426649351	955.836752086682	985.582557766822	536.941016452229	431.987270771602	-	NC_999999999.1	5035706	5037784	-	2079	protein_coding	pyruvate dehydrogenase E1 subunit beta && PF02779:Transketolase, pyrimidine binding domain|PF02780:Transketolase, C-terminal domain|PF00676:Dehydrogenase E1 component	-
SM_RS28200	SMa1296	1497.34378099217	1435.99941992511	2205.69868026422	2225.60210510403	1890.07905714132	2922.14267700244	1623.8083289041	1767.07408448938	1779.23012291943	1473.18078592879	adhP	NC_999999999.1	706855	707877	-	1023	protein_coding	alcohol dehydrogenase AdhP && PF08240:Alcohol dehydrogenase GroES-like domain|PF00107:Zinc-binding dehydrogenase	ADH_zinc_N
SM_RS02840	SMc02253	1773.83824958131	1938.22043296808	2198.72105821796	2059.466397557	2046.6384500222	2169.05426935547	1531.91384550323	1592.18229615654	1594.49156911378	1685.39147493936	-	NC_999999999.1	1972380	1972685	-	306	protein_coding	chorismate mutase family protein && PF01817:Chorismate mutase type II	-
SM_RS02205	SMc01732	1934.58570047718	1960.18027765167	2178.58471824598	2098.19733343439	1751.13394735533	2005.83098789927	1671.47858667259	1635.77499627636	1734.73251469182	1614.81059945463	dapD	NC_999999999.1	1824433	1825290	-	858	protein_coding	2%2C3%2C4%2C5-tetrahydropyridine-2%2C6-dicarboxylate N-succinyltransferase && PF14805:Tetrahydrodipicolinate N-succinyltransferase N-terminal|PF14602:Hexapeptide repeat of succinyl-transferase	-
SM_RS17410	SMb20059	2075.12277475746	2444.42748193934	2491.92032154793	2381.71845210351	1876.19774796725	2066.2638819983	1385.97873714418	1419.87052537819	1260.64196198186	1177.13365503686	-	NC_999999999.1	5077913	5078692	+	780	protein_coding	methyltransferase domain-containing protein && PF08241:Methyltransferase domain	Methyltransf_11
SM_RS06430	SMc01936	1398.2498292606	1062.52057401035	1066.87928679868	684.837791972618	654.534374603611	676.550002057618	2855.46189383878	2731.59779448251	2600.60588691321	4797.27256937032	-	NC_999999999.1	2731960	2732036	+	77	protein_coding	tRNA-Asp && -	-
SM_RS02270	SMc04434	1145.84434478377	456.621132698734	252.126705344532	264.142809563209	117.812213328015	211.936331483181	4176.2301565961	4053.69112701205	3215.68008741946	4545.80034735741	rpmH	NC_999999999.1	1836912	1837046	-	135	protein_coding	50S ribosomal protein L34 && -	-
SM_RS01150	SMc02897	1645.74940188139	2083.55990407548	2265.20314680275	2286.40538235902	2006.75039295636	2134.08966007093	1398.72219739743	1557.15082479321	1639.9840721223	1390.47021719649	-	NC_999999999.1	1608497	1609276	-	780	protein_coding	cytochrome c family protein && PF00034:Cytochrome c	-
SM_RS10930	SMc01449	2481.02286082606	2013.28260339132	2100.35036235623	2202.43347038273	1656.44179904261	1895.5470570922	1969.96574307234	1888.6037307872	1034.94140473738	1157.24398312581	-	NC_999999999.1	3644872	3645180	-	309	protein_coding	DUF2853 family protein && PF11015:Protein of unknown function (DUF2853)	-
SM_RS18385	SMb20262	1836.21912904847	2225.41093045462	2279.99747895294	2267.66079988652	1652.43104408125	1937.79730633654	1431.39783983021	1411.03761170324	1716.86116523018	1540.11619019906	-	NC_999999999.1	5275175	5276692	+	1518	protein_coding	aldehyde dehydrogenase (NADP(+)) && PF00171:Aldehyde dehydrogenase family	Aldedh
SM_RS23645	SMb21522	1801.35199100643	1690.29559921337	1852.49795164927	2080.94324972008	2034.24276260002	2471.18943972643	1376.52540662903	1399.32305199172	2017.97636529599	1497.55114153	minE	NC_999999999.1	6454469	6454732	-	264	protein_coding	cell division topological specificity factor MinE && -	-
SM_RS14145	SMc03977	1754.22937516414	2006.11122637863	2040.70976167961	2130.75199714322	2045.6484314228	2379.28523080175	1484.35825029932	1460.29194687262	1342.17284199521	1298.17567612034	-	NC_999999999.1	4326952	4327221	-	270	protein_coding	DUF4164 domain-containing protein && -	-
SM_RS22060	SMb22023	858.538904826194	773.426025710828	2802.09991428557	3250.67177067659	1685.87310092575	2301.59428448985	1387.16812676781	1638.95867668951	1648.55986778204	1438.67087916367	groES	NC_999999999.1	6114641	6114955	-	315	protein_coding	co-chaperone GroES && PF00166:Chaperonin 10 Kd subunit	-
SM_RS16525	SMc03839	1885.29779176227	1796.16459277813	1728.31400069294	2008.01246693451	1715.96455475307	2158.98555811991	1689.51345562524	1517.25822210606	1739.39120634733	1412.03390245659	-	NC_999999999.1	4860352	4861089	+	738	protein_coding	Bax inhibitor-1/YccA family protein && PF01027:Inhibitor of apoptosis-promoting Bax1	-
SM_RS09350	SMc00187	1693.76489605146	1604.81939543806	1781.70258740003	1563.95436467713	1362.3994294789	1809.71540457507	1823.17318400476	1736.42812476206	2075.09485277012	1920.05257796414	petA	NC_999999999.1	3329229	3329807	-	579	protein_coding	ubiquinol-cytochrome c reductase iron-sulfur subunit && PF10399:Ubiquitinol-cytochrome C reductase Fe-S subunit TAT signal|PF00355:Rieske [2Fe-2S] domain	-
SM_RS08385	SMc00943	1930.59798889358	1647.99099427217	1572.61662846759	1612.95204712371	1290.96175318847	1505.24780336899	1920.38848632474	1942.71235143596	1805.70676165335	1766.3056926607	wrbA	NC_999999999.1	3124464	3125063	-	600	protein_coding	NAD(P)H:quinone oxidoreductase type IV && PF03358:NADPH-dependent FMN reductase	FMN_red
SM_RS01945	SMc01140	1691.81969628876	1378.77573695816	1732.91826765166	1975.60214634758	1733.53858878419	2053.36220004363	1688.22158890157	1527.69254663153	1560.88174305764	1476.74434361143	raiA	NC_999999999.1	1764639	1765211	-	573	protein_coding	ribosome-associated translation inhibitor RaiA && PF02482:Sigma 54 modulation protein / S30EA ribosomal protein|PF16321:Sigma 54 modulation/S30EA ribosomal protein C terminus	-
SM_RS12625	SMc01834	1270.35837949892	1149.52691402742	979.123633913163	1004.94332547457	646.437144559562	891.732111712251	2571.85682951166	2225.84752134851	3070.39333648183	2825.82685054478	-	NC_999999999.1	4013094	4013633	-	540	protein_coding	peroxiredoxin && PF08534:Redoxin	-
SM_RS07695	SMc02087	1772.97795589914	1682.5216010047	1872.56651037973	1941.53341650827	1951.37375331571	2228.60956556014	1499.15251857473	1433.64416339259	1109.77839785977	1102.39724434461	gltA	NC_999999999.1	2976347	2977636	-	1290	protein_coding	citrate (Si)-synthase && PF00285:Citrate synthase	Citrate_synt
SM_RS25370	SMa0229	1144.36882161451	1272.99571099678	1274.75036352806	1659.96129259355	3078.28761876128	3172.02580430417	1263.28361727601	1149.98329844314	1349.53285977321	970.911530818564	rnk	NC_999999999.1	128085	128507	+	423	protein_coding	nucleoside diphosphate kinase regulator && PF01272:Transcription elongation factor, GreA/GreB, C-term	-
SM_RS15315	SMc03104	1711.84907080259	1523.37614001248	1551.51655101739	1466.57068339977	1423.4367419848	1692.82478606063	1822.39662608397	1837.52222994769	1646.27569210593	1604.62866962275	hemA	NC_999999999.1	4591516	4592730	-	1215	protein_coding	5-aminolevulinate synthase && PF00155:Aminotransferase class I and II	Aminotran_1_2
SM_RS09340	SMc00189	1484.09631718969	1600.39313947102	1721.31204694225	1667.7509893966	1539.01504348149	1991.42229797463	1487.35383629858	1526.63886783419	1695.67550409394	1432.08877513068	-	NC_999999999.1	3327026	3327901	-	876	protein_coding	cytochrome c1 && PF02167:Cytochrome C1 family	-
SM_RS14445	SMc04040	1208.96106778955	910.942154172309	1172.12698383489	1520.30247534905	1406.08648096199	1303.43959809201	1605.87459129089	1800.3712736362	2917.59516168621	2196.8340839502	-	NC_999999999.1	4398162	4398623	-	462	protein_coding	Hsp20 family protein && PF00011:Hsp20/alpha crystallin family	-
SM_RS04530	SMc00964	1798.04235290596	1973.78627917178	1828.18078357424	1322.75770591712	1097.22593263906	1250.05000012711	1688.37291483039	1590.71982202099	1642.75596804854	1694.91021543758	-	NC_999999999.1	2330646	2331209	-	564	protein_coding	biotin transporter BioY && PF02632:BioY family	-
SM_RS18535	SMb20292	1993.92081409694	1990.8591306173	2136.03173470472	1980.19254796721	1375.13665774597	1576.44714583878	1324.91580540382	1288.73674807984	1083.57592467592	1019.44690013146	-	NC_999999999.1	5307769	5308752	-	984	protein_coding	TAXI family TRAP transporter solute-binding subunit && PF16868:NMT1-like family	-
SM_RS23480	SMb21487	1547.53681061932	1378.14004653431	1398.18123098476	1385.49325692669	1081.33891967332	1373.54085827406	1828.05101977154	1787.27902549586	1960.96890412823	1998.44442819872	cyoA	NC_999999999.1	6416652	6417812	+	1161	protein_coding	ubiquinol oxidase subunit II && PF06481:COX Aromatic Rich Motif|PF00116:Cytochrome C oxidase subunit II, periplasmic domain	-
SM_RS06440	SMc01912	1385.95825318965	1582.70740968564	1371.88874737266	1346.30165231919	1197.56102306708	1286.90847739845	1751.16034798192	1518.20115670392	2053.74901325413	1918.56564155887	-	NC_999999999.1	2732485	2732850	+	366	protein_coding	NADH-quinone oxidoreductase subunit A && PF00507:NADH-ubiquinone/plastoquinone oxidoreductase, chain 3	-
Novel01738	#N/A	2432.57474372071	2186.99698758557	1770.9531438561	1736.49884305123	1013.14678390231	1162.00091933715	1473.09303143544	1420.70401291036	1115.17958969695	961.830160034614	-	NC_999999999.1	3752424	3752823	+	400	-	-	-
SM_RS28665	SMa1450	1372.42153686452	1509.35645193256	1673.24443577402	2095.4805345793	2563.80018100893	2816.58459068684	1034.21686295144	1011.76914446517	660.612948847731	525.176023466743	-	NC_999999999.1	799195	800385	-	1191	protein_coding	acetyl-CoA C-acyltransferase && PF02803:Thiolase, C-terminal domain|PF00108:Thiolase, N-terminal domain	Thiolase_N
SM_RS04985	SMc00045	1543.70534841187	1388.18322541973	1922.53451302479	1749.24103416661	1986.98363801716	2548.83161223077	1020.22945415467	960.76466498555	894.286616509645	976.865975522728	-	NC_999999999.1	2423614	2424060	+	447	protein_coding	cytochrome c && PF01322:Cytochrome C'	-
SM_RS02845	SMc02254	1381.25185383243	1738.86358582964	1786.33369340444	1977.30784309393	2007.99145530769	2250.39857694708	1083.20172956277	1054.04340766201	797.745076790139	779.727407457173	cydB	NC_999999999.1	1972920	1973924	-	1005	protein_coding	cytochrome d ubiquinol oxidase subunit II && PF02322:Cytochrome bd terminal oxidase subunit II	-
SM_RS10820	SMc01428	1908.9149842949	1383.53325343435	806.751294544962	703.923435355462	615.727281901703	641.378749791755	2368.53593255669	2114.25669292947	1853.74034053477	2259.16286493669	-	NC_999999999.1	3626807	3627016	-	210	protein_coding	cold-shock protein && -	-
SM_RS15910	SMc03253	1112.0950341445	849.533246150303	1352.75324313503	1465.39013212226	1143.51952590854	2019.10873514343	1544.16271971275	1721.13343359114	1590.98963660217	1759.73991683734	-	NC_999999999.1	4721638	4722480	-	843	protein_coding	L-proline cis-4-hydroxylase && PF05373:L-proline 3-hydroxylase, C-terminal|PF05118:Aspartyl/Asparaginyl beta-hydroxylase	-
SM_RS11995	SMc02677	1487.36162625733	1667.77769479755	1712.68256464518	1750.04506795525	1678.91231081332	1805.39170204986	1221.4303237026	1161.27926750052	997.164325116643	897.728323035821	-	NC_999999999.1	3881974	3882792	-	819	protein_coding	pyrroline-5-carboxylate reductase && PF03807:NADP oxidoreductase coenzyme F420-dependent|PF14748:Pyrroline-5-carboxylate reductase dimerisation	F420_oxidored
SM_RS09250	SMc00760	1499.82418730341	1433.45664631583	1566.85022374882	1607.54315594044	1438.64967972267	1656.29800597249	1190.59121694292	1065.92680786906	1561.80390510692	1272.5294799405	recA	NC_999999999.1	3302404	3303489	-	1086	protein_coding	recombinase RecA && PF00154:recA bacterial DNA recombination protein	-
SM_RS23650	SMb21523	1318.12314067525	1398.67378206351	1517.94550044336	1667.48976839235	1586.11104813313	2016.12227100269	1051.97264390632	1088.22035665487	1463.24513444324	1117.969917158	minD	NC_999999999.1	6454729	6455544	-	816	protein_coding	septum site-determining protein MinD && PF01656:CobQ/CobB/MinD/ParA nucleotide binding domain	CbiA
SM_RS24125	SMb20756	1632.03137806956	1686.50995853542	1810.24222721149	1929.16223209916	1831.79328110646	2126.0975063954	1047.21995995941	1033.66483058575	482.536366750472	498.915007170848	-	NC_999999999.1	6555102	6557114	+	2013	protein_coding	acetyl/propionyl/methylcrotonyl-CoA carboxylase subunit alpha && PF00289:Carbamoyl-phosphate synthase L chain, N-terminal domain|PF00364:Biotin-requiring enzyme|PF02785:Biotin carboxylase C-terminal domain|PF02786:Carbamoyl-phosphate synthase L chain, ATP binding domain	CPSase_L_D2
SM_RS28115	SMa1261	972.587743556767	1096.99441004458	1731.53086873152	1721.27103562563	1570.39546033253	2468.51374450829	903.755355662863	1084.88990419164	1340.70083843961	1184.34466905885	-	NC_999999999.1	689635	689916	-	282	protein_coding	DUF2249 domain-containing protein && -	-
SM_RS10610	SMc04346	1885.5810197529	1944.36763571689	1461.49298183183	1383.78344058074	1290.35424177521	1384.26062012995	1125.35248650581	998.425774253893	1181.58418115491	1073.71392819935	ilvC	NC_999999999.1	3584968	3585987	-	1020	protein_coding	ketol-acid reductoisomerase && PF01450:Acetohydroxy acid isomeroreductase, catalytic domain|PF07991:Acetohydroxy acid isomeroreductase, NADPH-binding domain	-
SM_RS12355	SMc01525	1720.24035441807	1642.76990002497	1586.81688512361	1507.54997892807	1036.29378320543	1127.869582355	1381.0462958191	1303.17689295824	1171.55229092456	1144.20115268265	-	NC_999999999.1	3961657	3963297	-	1641	protein_coding	ABC transporter substrate-binding protein && PF00496:Bacterial extracellular solute-binding proteins, family 5 Middle	-
SM_RS02850	SMc02255	1280.39582000561	1389.6108483977	1548.97787909531	1688.10296108044	1818.42677396492	2048.97960074403	1137.25322133799	1090.75907072798	848.024228144895	737.400733705946	-	NC_999999999.1	1973914	1975395	-	1482	protein_coding	cytochrome ubiquinol oxidase subunit I && PF01654:Cytochrome bd terminal oxidase subunit I	-
SM_RS24420	SMb20600	1511.26333274041	1599.6296673573	1632.14890173083	1835.22998456218	1747.28212673976	1716.40744510326	1023.18400869783	1011.773635299	694.938025463891	671.233026008397	-	NC_999999999.1	6622241	6622669	-	429	protein_coding	hypothetical protein && -	-
SM_RS03710	SMc00784	1846.10671068835	1793.08311173216	1254.58693085946	1641.57717855505	996.365270353587	1261.94847995617	1427.00389056639	1243.24330270719	1006.98748063665	942.771259042461	-	NC_999999999.1	2159528	2160571	-	1044	protein_coding	Fe(3+) ABC transporter substrate-binding protein && PF13343:Bacterial extracellular solute-binding protein	-
SM_RS05635	SMc02556	1294.00028482458	1417.70789177971	1253.05076866718	1467.19324221019	1575.92960685526	1595.5206841847	1303.2312018997	1261.99818105092	1131.85297397122	1062.14373500755	-	NC_999999999.1	2560523	2560792	-	270	protein_coding	hypothetical protein && -	-
SM_RS06380	SMc01903	1362.1809757494	1262.55968096064	1195.91704499322	1148.83164542085	906.267504439297	1167.92665112955	1472.43671274565	1406.48968416385	1688.62331711784	1697.77361151304	clpP	NC_999999999.1	2716306	2716932	+	627	protein_coding	ATP-dependent Clp endopeptidase proteolytic subunit ClpP && PF00574:Clp protease	-
SM_RS15640	SMc02481	1098.99514723145	1351.50864741573	1491.01333541806	1825.38557101051	1206.84194193974	1463.77953009751	1043.08397453698	990.574766092186	1548.16237876202	1099.12991404128	sucD	NC_999999999.1	4670585	4671487	-	903	protein_coding	succinate--CoA ligase subunit alpha && PF02629:CoA binding domain|PF00549:CoA-ligase	CoA_binding
SM_RS22055	SMb21566	584.124865283767	637.045468382607	2017.33831886084	2577.08391550243	1479.60542153039	2064.90453685766	872.075116469262	974.018351690063	1060.00846540443	807.782732783178	groL	NC_999999999.1	6112966	6114594	-	1629	protein_coding	chaperonin GroEL && PF00118:TCP-1/cpn60 chaperonin family	-
SM_RS07535	SMc02118	1318.55468474176	1346.75843946603	1502.08450691014	1756.10733917741	1450.70883329063	1589.78556498617	1266.41676116807	1076.07913896096	954.013251770879	794.824908912949	-	NC_999999999.1	2946309	2947334	-	1026	protein_coding	amino acid ABC transporter substrate-binding protein && PF00497:Bacterial extracellular solute-binding proteins, family 3	-
SM_RS07945	SMc01233	1461.47503893151	1396.48364270206	1292.75192334335	1306.99234342315	1017.81883596147	1204.09541644272	1366.2154507857	1339.57555841423	1386.21350608896	1236.35778678127	-	NC_999999999.1	3044019	3044543	+	525	protein_coding	single-stranded DNA-binding protein && PF00436:Single-strand binding protein family	-
SM_RS01940	SMc01141	1304.11800344782	1348.58112756126	1424.88585040818	1656.43103803509	1442.32354842253	1729.22245386353	1070.51643397163	1057.62767079276	1068.56061979932	865.450450746892	ptsN	NC_999999999.1	1764000	1764464	-	465	protein_coding	PTS IIA-like nitrogen regulatory protein PtsN && PF00359:Phosphoenolpyruvate-dependent sugar phosphotransferase system, EIIA 2	PTS_EIIA_2
SM_RS02630	SMc02139	1311.31050745958	1334.6095606452	1519.82004129125	1463.13587616988	1471.20177727349	1409.57654429851	995.513255922212	1134.81666228253	1140.82305908658	1049.03084939017	-	NC_999999999.1	1927387	1927908	-	522	protein_coding	GcrA family cell cycle regulator && PF07750:GcrA cell cycle regulator	GcrA
SM_RS11200	SMc01857	1360.13328802127	1326.38709126887	1362.57519751947	1479.0037092055	1398.10279665038	1801.90766235989	1133.28372244062	1057.95216167259	838.681536024781	1065.0874440237	mraZ	NC_999999999.1	3710152	3710592	-	441	protein_coding	division/cell wall cluster transcriptional repressor MraZ && PF02381:MraZ protein, putative antitoxin-like	-
SM_RS14270	SMc04003	1187.1613888529	723.063400780821	578.86233369918	475.114014603954	478.680421499726	526.984543917074	1842.82571890902	1887.83758685347	2259.35722886676	2847.36944834475	rpmJ	NC_999999999.1	4353082	4353207	+	126	protein_coding	50S ribosomal protein L36 && -	-
SM_RS23265	SMb21440	1337.80574618661	961.231479267555	918.363516563476	980.226513984098	892.21779650249	990.323183287056	1651.62275756827	1611.45431268989	1482.35427853208	1809.57821519805	-	NC_999999999.1	6378420	6378854	+	435	protein_coding	DUF4168 domain-containing protein && PF13767:Domain of unknown function (DUF4168)	-
SM_RS13455	SMc02451	1171.89191766888	1060.26578800016	983.862857697834	948.891968517022	686.580267146039	854.585376352985	1574.57300611325	1399.98380531256	1959.29561264456	1972.45405760336	-	NC_999999999.1	4187010	4187864	-	855	protein_coding	peptidylprolyl isomerase && PF13616:PPIC-type PPIASE domain	-
SM_RS05795	SMc00568	1189.18783788081	1300.36297569279	970.782600052141	865.908155713575	489.303192497392	678.996020487624	1555.04197650405	1599.38085975612	2125.33761371613	1809.57821519805	rpsF	NC_999999999.1	2592366	2592815	-	450	protein_coding	30S ribosomal protein S6 && PF01250:Ribosomal protein S6	-
SM_RS15670	SMc02475	1230.1671404453	1115.53214219966	1187.17555806025	1185.44091200943	1340.68768738536	1497.05026601917	1293.65944730947	1240.75242042717	1307.58075843864	1136.45008683935	-	NC_999999999.1	4675835	4676374	-	540	protein_coding	AprI/Inh family metalloprotease inhibitor && PF02974:Protease inhibitor Inh	-
SM_RS27670	SMa1086	819.901276693968	800.765736387118	1463.47230470661	1776.96071887977	1485.6579109286	2215.33448380532	915.943285402952	1038.49277928904	990.717273060384	893.42460673063	-	NC_999999999.1	593620	594294	-	675	protein_coding	CBS domain-containing protein && PF04972:BON domain|PF00571:CBS domain	CBS
SM_RS12005	SMc03744	835.593591353877	917.544072943572	1169.40346886773	1623.87795424655	1893.4105713431	1682.30711237755	991.228816699135	1058.30445107069	1183.04925763496	1036.73751912388	-	NC_999999999.1	3883772	3884059	-	288	protein_coding	accessory factor UbiK family protein && -	-
SM_RS31215	SMc00764	923.543365487574	805.26622627448	1063.60281873865	1195.53998912555	1690.51899367887	2232.09540604627	1195.60770920766	1160.83219748505	1012.14964482991	996.02131178801	-	NC_999999999.1	2129470	2129610	+	141	protein_coding	hypothetical protein && -	-
SM_RS06115	SMc01765	1177.36688521798	1299.35572319419	1281.24150627665	1191.66363117901	1257.53556069732	1396.03222609661	1207.32364598078	1135.75724211882	1097.48406514727	1210.61543990108	-	NC_999999999.1	2666367	2666831	-	465	protein_coding	RDD family protein && PF06271:RDD family	-
SM_RS09160	SMc00538	1106.94778149797	912.597743709375	975.687696669276	1119.17651454542	1086.2521037543	1221.86507819797	1496.90145617717	1345.31191378264	1385.41294644094	1573.54627408526	grxD	NC_999999999.1	3278276	3278611	+	336	protein_coding	Grx4 family monothiol glutaredoxin && PF00462:Glutaredoxin	-
SM_RS24980	SMa0093	1399.03472148972	1390.11484798003	1422.56813097073	1478.82770142783	1074.22563913204	1203.86369531039	1175.05472656366	1239.73501780575	898.029977626535	908.66756672529	-	NC_999999999.1	48182	49033	+	852	protein_coding	D-amino-acid transaminase && PF01063:Amino-transferase class IV	-
SM_RS12200	SMc02720	1326.96224738577	1282.70522270713	1150.76091000047	1255.16840629642	1063.68222820536	1115.48122100914	1287.45358444329	1300.11047408823	1221.17114563608	1144.03236763852	-	NC_999999999.1	3922703	3923290	-	588	protein_coding	ATP-dependent Clp protease proteolytic subunit && PF00574:Clp protease	-
SM_RS08110	SMc01202	1205.37344998838	1024.29831011492	937.928842554094	1072.45674987692	1073.72709509638	1162.26622425138	1549.60476679599	1420.52424108969	1318.11803927587	1343.56643402664	-	NC_999999999.1	3081561	3082145	-	585	protein_coding	lipoprotein && -	-
SM_RS08020	SMc01218	1281.56969812505	1374.99468440982	1179.26194853301	1142.65551581203	881.642978445865	921.798551048687	1210.29210435456	1167.31424408242	1552.33606662197	1350.87463152602	greA	NC_999999999.1	3060412	3060888	-	477	protein_coding	transcription elongation factor GreA && PF01272:Transcription elongation factor, GreA/GreB, C-term|PF03449:Transcription elongation factor, N-terminal	-
SM_RS06450	SMc01914	1046.6809867693	1194.4917625726	1100.10991714482	1036.71892088242	920.971262604689	1081.90270468752	1219.03183745409	1142.85363830544	1747.13996672093	1561.86152452522	-	NC_999999999.1	2733437	2734042	+	606	protein_coding	NADH-quinone oxidoreductase subunit C && PF00329:Respiratory-chain NADH dehydrogenase, 30 Kd subunit	-
SM_RS22365	SMb20946	1006.082843374	978.077674026157	986.468386897513	1053.60928444116	1022.15356434541	1298.86090608292	1355.6796165808	1148.39419759228	1567.88999690272	1547.55156691425	exoY	NC_999999999.1	6181220	6181900	-	681	protein_coding	exopolysaccharide production protein ExoY && PF02397:Bacterial sugar transferase	-
SM_RS16720	SMc03878	1414.70426041701	1689.7493104099	1672.98516312781	1692.31991626617	1442.74755932094	1576.75772578776	743.164900256853	728.501329156618	479.600655987725	499.048250148941	-	NC_999999999.1	4899927	4900652	-	726	protein_coding	beta-ketoacyl-ACP reductase && PF00106:short chain dehydrogenase	adh_short
SM_RS14755	SMc03152	1079.2781290796	1245.34984454584	1370.34151561038	1648.31244141746	1503.00908796752	1558.25528346626	765.301727073014	800.648749293428	1012.14964482991	955.845662236896	-	NC_999999999.1	4464553	4465257	-	705	protein_coding	tellurite resistance TerB family protein && PF04391:Protein of unknown function (DUF533)	-
SM_RS24610	SMb21630	1230.92094032524	1128.2322823994	1033.56289147448	975.309912781152	670.884342977431	866.696154588726	1361.49405592715	1278.74846189052	1756.07464176783	1593.50066524214	-	NC_999999999.1	6666111	6667352	-	1242	protein_coding	saccharopine dehydrogenase family protein && PF16653:Saccharopine dehydrogenase C-terminal domain|PF03435:Saccharopine dehydrogenase NADP binding domain	Saccharop_dh
SM_RS04315	SMc00860	1263.90044311793	1371.60157718671	1329.66682185159	1342.6019877879	1228.76202270053	1337.12043497946	1057.91019419247	1001.3709830275	906.618713815579	804.179622375431	-	NC_999999999.1	2281731	2282747	-	1017	protein_coding	polyprenyl synthetase family protein && PF00348:Polyprenyl synthetase	-
SM_RS04610	SMc00009	1357.92692826448	1157.99893186522	941.836385085288	859.827580097436	627.597044849502	792.372130274981	1582.74640308853	1423.82605942913	1407.41702942192	1480.20030867342	coxB	NC_999999999.1	2346264	2347148	+	885	protein_coding	cytochrome c oxidase subunit II && PF02790:Cytochrome C oxidase subunit II, transmembrane domain|PF00116:Cytochrome C oxidase subunit II, periplasmic domain	-
SM_RS23495	SMb22024	1121.57904593459	1101.58846022277	1114.0712628146	1174.1273326039	1012.73059324756	1266.33599359177	1257.075783669	1181.51797140453	1193.27199277556	1188.96686754576	cyoD	NC_999999999.1	6420485	6420886	+	402	protein_coding	cytochrome o ubiquinol oxidase subunit IV && PF03626:Prokaryotic Cytochrome C oxidase subunit IV	-
Novel02016	#N/A	1033.48900423609	754.871374420825	677.317035331118	602.852249577277	428.638127975963	558.103015059802	1721.91934513777	1400.30329043472	2471.90347459935	1934.39711137549	-	NC_999999999.1	4971399	4971531	+	133	-	-	-
SM_RS06855	SMc01322	1146.43205316474	1161.32798673348	851.132461396285	807.894417539246	706.406491537558	745.199860779524	1375.48734150517	1106.94013826129	1836.31196100341	1826.91389448882	nusG	NC_999999999.1	2815104	2815634	+	531	protein_coding	transcription termination/antitermination protein NusG && PF02357:Transcription termination factor nusG|PF00467:KOW motif	KOW
SM_RS16750	SMc03884	1089.46550607273	1203.00624238547	1343.91955782377	1395.42985296522	1249.48167062701	1387.64870548592	985.516543231514	1018.12471238286	936.640206044725	908.013587668871	-	NC_999999999.1	4904851	4905765	+	915	protein_coding	polyprenyl synthetase family protein && PF00348:Polyprenyl synthetase	-
SM_RS24130	SMb20757	1252.09254839037	1316.03260362333	1425.91478707279	1569.90347124563	1510.28643813877	1645.76085083178	939.434306378074	892.858304810844	483.804007329863	473.939778905763	scpA	NC_999999999.1	6557340	6559478	+	2139	protein_coding	methylmalonyl-CoA mutase && PF01642:Methylmalonyl-CoA mutase|PF02310:B12 binding domain	MM_CoA_mutase
SM_RS13920	SMc00654	1222.7108472272	1092.48155617401	1206.31473103681	1027.32465677439	960.387273483118	1274.61708792951	1179.19485543467	1167.97207121349	1090.98109678437	1237.31843774225	-	NC_999999999.1	4276306	4277007	+	702	protein_coding	response regulator transcription factor && PF00486:Transcriptional regulatory protein, C terminal|PF00072:Response regulator receiver domain	Response_reg
SM_RS16260	SMc03787	971.818704492369	998.778018443656	1035.97609154544	964.906294724346	1081.75974600511	1231.07247700703	1238.66433661653	1046.76228303952	1305.18592188472	1550.85089513211	-	NC_999999999.1	4806143	4806454	-	312	protein_coding	(2Fe-2S)-binding protein && PF04324:BFD-like [2Fe-2S] binding domain	-
SM_RS10415	SMc04202	1009.32749659558	1111.92629745615	1208.16555215981	1340.81959249232	1294.52653909471	1309.93192266643	900.276453583906	873.08761853233	1306.47544925991	1063.77314682983	-	NC_999999999.1	3541561	3542574	-	1014	protein_coding	Tim44 domain-containing protein && PF04280:Tim44-like domain	-
SM_RS23655	SMb21524	998.634080955976	1105.05671621422	1127.40446768797	1258.08818896688	1314.23349039262	1524.14212726065	855.62650570825	774.535449299535	1440.58040129697	1003.9225228664	minC	NC_999999999.1	6455642	6456391	-	750	protein_coding	septum site-determining protein MinC && PF03775:Septum formation inhibitor MinC, C-terminal domain	-
SM_RS24840	SMa0044	961.083297396025	1273.21242800581	1425.28161596091	1605.90194333015	1644.69494368761	1723.63949894499	653.725192497392	804.951739587581	719.204397899903	534.828930236844	-	NC_999999999.1	25417	25683	-	267	protein_coding	DUF2277 domain-containing protein && -	-
SM_RS07510	SMc02122	1070.16698387417	1083.26103585614	1009.19234747539	1153.42064813294	1144.04935293633	1280.86982207042	1149.75166264289	1103.05480434023	1176.38613305321	1084.35338260303	-	NC_999999999.1	2941624	2942436	+	813	protein_coding	ferredoxin--NADP reductase && PF00970:Oxidoreductase FAD-binding domain	FAD_binding_6
SM_RS12690	SMc01946	1486.77794430043	1719.48533105535	1580.79159891074	1610.35053336927	1133.9235817461	1296.52739585954	678.293733201215	680.433931397727	512.148316978135	502.016103528541	-	NC_999999999.1	4022615	4023733	-	1119	protein_coding	branched-chain amino acid ABC transporter substrate-binding protein && PF13458:Periplasmic binding protein	-
SM_RS01715	SMc00414	1092.46774460075	872.325764645875	841.176854437541	910.70132849405	1027.97379006796	989.255053318424	1408.39961915394	1277.28244466383	1308.51009799687	1422.84594684078	-	NC_999999999.1	1717604	1718206	-	603	protein_coding	methyltransferase domain-containing protein && PF13847:Methyltransferase domain	-
SM_RS14650	SMc03950	1433.514275138	1474.5860991256	1538.18127996074	1551.9408889433	1315.72484895895	1398.92700204949	736.019675118111	689.294573135126	486.420692434216	520.749321776257	-	NC_999999999.1	4444880	4446028	-	1149	protein_coding	Re/Si-specific NAD(P)(+) transhydrogenase subunit alpha && PF01262:Alanine dehydrogenase/PNT, C-terminal domain|PF05222:Alanine dehydrogenase/PNT, N-terminal domain	-
SM_RS07385	SMc01033	819.291448107998	1065.02831364836	1202.65554602981	1332.72053915983	1179.15883499957	1482.872282285	942.587306807227	968.568414230529	1085.86813317601	963.245616379294	-	NC_999999999.1	2914032	2914673	+	642	protein_coding	SGNH/GDSL hydrolase family protein && PF13472:GDSL-like Lipase/Acylhydrolase family	-
SM_RS20560	SMb21112	1166.50166915342	1241.65301356694	1134.38867186289	1156.96594246787	814.496152933664	939.611345169562	1141.09100548592	1100.71121529443	1306.2559552386	1030.89600757891	-	NC_999999999.1	5761337	5762182	+	846	protein_coding	fumarylacetoacetate hydrolase family protein && PF01557:Fumarylacetoacetate (FAA) hydrolase family	FAA_hydrolase
SM_RS14505	SMc04050	1199.13943058766	1514.39241940697	1616.84681211937	1619.48022776598	1595.05496616176	1976.61550051558	570.709446318709	622.550195021596	187.279931441193	121.980331324439	-	NC_999999999.1	4408660	4409433	-	774	protein_coding	anti-sigma factor && -	-
SM_RS21265	SMb22025	892.882636303509	1080.98252789387	1062.71068934247	994.503783001081	898.275986003913	1043.45771774568	989.497290037605	926.891319415931	1679.06455744622	1433.5273259675	-	NC_999999999.1	5926933	5927640	-	708	protein_coding	DUF1045 domain-containing protein && PF06299:Protein of unknown function (DUF1045)	-
SM_RS07340	SMc01024	1083.1495143646	1148.08132016369	1012.08756823766	912.49334212745	850.440977162185	857.520167217063	1041.43962336366	1088.25507195001	1488.22830590076	1456.98729081968	secG	NC_999999999.1	2903396	2903881	+	486	protein_coding	preprotein translocase subunit SecG && PF03840:Preprotein translocase SecG subunit	-
SM_RS14165	SMc03981	1096.51156900422	1288.5907121154	1405.20354827407	1438.25759807167	1196.29122462132	1464.75996645829	819.379007363887	815.199835133398	733.490539733673	645.153972374956	-	NC_999999999.1	4331279	4332478	+	1200	protein_coding	phosphoglycerate kinase && PF00162:Phosphoglycerate kinase	-
SM_RS31250	SMc02374	536.15032755485	386.682527004972	329.657193428686	349.205748236107	446.94992223384	463.58954504156	2037.39850638844	1685.2569443926	2697.47894961191	1960.26527364858	-	NC_999999999.1	2481701	2481877	-	177	protein_coding	hypothetical protein && -	-
SM_RS16295	SMc03794	783.560290793379	595.35817327973	749.474389947359	956.2312748798	1315.55150086826	1052.89798103757	1334.78643681252	1459.88726571788	1372.8115445739	1142.69431808572	-	NC_999999999.1	4814408	4814659	+	252	protein_coding	hypothetical protein && -	-
SM_RS14015	SMc02941	1161.04987079091	1074.42692462673	1045.36866834145	1050.81089847518	865.615973236203	973.84039325998	1181.29666699089	1079.84955586508	1115.74466037979	1140.36626655167	ybgF	NC_999999999.1	4299818	4300855	-	1038	protein_coding	tol-pal system protein YbgF && PF13525:Outer membrane lipoprotein	-
SM_RS07840	SMc02058	1151.42468640117	1310.78940020533	1109.74688838906	1065.00823217009	664.32194001915	873.791555350085	1049.51005631684	1089.85009902386	1184.73211575392	1187.24775184361	yajC	NC_999999999.1	3014093	3014425	+	333	protein_coding	preprotein translocase subunit YajC && PF02699:Preprotein translocase subunit	-
SM_RS14020	SMc02942	998.569967314415	926.160136424713	963.427967344945	849.408387609272	834.384319574924	1121.86636612579	1031.05392991433	1202.00591461165	1391.65711067615	1360.18406742963	pal	NC_999999999.1	4301047	4301577	-	531	protein_coding	peptidoglycan-associated lipoprotein Pal && PF00691:OmpA family	-
SM_RS06850	SMc01323	1002.4873586598	1021.53443701314	851.787056940537	738.668019687618	790.248428419452	766.784573002018	1083.99296530387	1139.66065196668	1646.78969719493	1626.38924597618	secE	NC_999999999.1	2814887	2815087	+	201	protein_coding	preprotein translocase subunit SecE && -	-
SM_RS10940	SMc01450	1119.55417952046	1117.78674808316	1088.14782386193	1077.2335721933	1070.39743504682	1119.95424839552	1071.04338035509	944.942260300637	1067.20600107339	962.882240392288	-	NC_999999999.1	3645892	3646407	+	516	protein_coding	hypothetical protein && PF04386:Stringent starvation protein B	-
SM_RS02050	SMc01119	1264.65430075368	1133.95846767009	1280.0417765075	1246.00699056585	1267.00951748558	1157.27138777092	966.992643217479	881.530448737937	786.722814601024	641.074407960661	-	NC_999999999.1	1790531	1791097	+	567	protein_coding	NifU family protein && PF01106:NifU-like domain|PF08712:Scaffold protein Nfu/NifU N terminal	-
SM_RS22670	SMb21010	1213.13097211603	1245.45410299883	1366.5432845052	1385.70671524455	1105.87405781499	1166.52214797201	904.185406880479	796.346888553641	738.534305924525	688.046778147319	-	NC_999999999.1	6252469	6253245	+	777	protein_coding	3-hydroxybutyrate dehydrogenase && PF00106:short chain dehydrogenase	adh_short
SM_RS27920	SMa1186	859.878975957556	893.530442306583	1173.64583854594	1439.61704273673	1301.51154816077	1872.50199141371	683.323522483221	773.071547857847	869.04240883428	727.553653609313	-	NC_999999999.1	652981	653538	+	558	protein_coding	nitrous oxide reductase accessory protein NosL && PF05573:NosL	-
SM_RS27845	SMa1158	665.338744894439	583.113168006331	1108.37120527065	1295.93196603884	1176.35252708097	1835.32053121506	980.076399377854	1206.24507114361	887.231546651126	755.974188617473	-	NC_999999999.1	634156	634998	-	843	protein_coding	universal stress protein && PF00582:Universal stress protein family	Usp
SM_RS14300	SMc04009	1100.51770285171	1063.42619563746	863.371998926226	827.260447533128	575.778399517321	601.138091372572	1256.86927983547	1138.86615739194	1502.58887782901	1525.99405151675	-	NC_999999999.1	4357568	4357840	+	273	protein_coding	DUF2312 domain-containing protein && -	-
SM_RS05780	SMc00565	936.071688987942	892.756218485834	590.03336119162	527.910416271925	323.099038784115	414.719162800593	1419.19669020433	1375.663000388	2102.76627919547	1856.29287020995	rplI	NC_999999999.1	2590334	2590909	-	576	protein_coding	50S ribosomal protein L9 && PF01281:Ribosomal protein L9, N-terminal domain|PF03948:Ribosomal protein L9, C-terminal domain	-
SM_RS14250	SMc03999	840.10287717569	781.489007534598	981.019323427031	1088.0365259124	1109.93033492526	1360.45337052435	1341.31510610483	1292.32833587242	747.189004822078	895.293569738165	-	NC_999999999.1	4350759	4350932	-	174	protein_coding	YdcH family protein && -	-
SM_RS04255	SMc00872	915.000352397327	1091.95327689152	1197.10442772483	1061.53259831225	929.776971772989	1009.77929338353	997.823469615318	917.606157187873	1117.69594936195	1170.40631956755	-	NC_999999999.1	2270741	2271103	+	363	protein_coding	AtpZ/AtpI family protein && PF09527:Putative F0F1-ATPase subunit Ca2+/Mg2+ transporter	-
SM_RS06680	SMc01353	1006.99740496493	1137.88055701235	1066.32535155112	1084.33624948533	1018.42538307091	1019.69367034361	907.015783525531	739.618041714397	1268.66466443749	1135.08416125421	gatC	NC_999999999.1	2782908	2783195	+	288	protein_coding	Asp-tRNA(Asn)/Glu-tRNA(Gln) amidotransferase subunit GatC && -	-
SM_RS13930	SMc00652	1053.29502188448	1195.02988747945	1349.4564448951	1224.98808515657	1176.70287584745	1472.13693583809	699.241160249275	763.693766493633	744.935041006626	685.311442899123	-	NC_999999999.1	4277993	4278655	-	663	protein_coding	histidine phosphotransferase && PF10090:Histidine phosphotransferase	-
SM_RS03955	SMc00828	1048.35762432256	1053.59207360971	1158.95053593438	1257.91086232549	1430.39580763542	1367.69563476125	799.897197435177	832.73324480319	745.715259250436	661.075653609783	-	NC_999999999.1	2203515	2204021	-	507	protein_coding	NUDIX hydrolase && PF00293:NUDIX domain	NUDIX
SM_RS28660	#N/A	1051.18262634549	1103.84350313009	1283.41009476242	1384.86813589178	1406.82717621096	1561.76962942443	793.213830450462	795.289069318989	457.235062652316	469.715305697092	-	NC_999999999.1	798865	799065	-	201	protein_coding	hypothetical protein && -	-
SM_RS04630	SMc00013	1163.85953043465	1044.20800836107	918.859470169376	853.157507773195	704.022100123353	842.613761721398	1190.07391410821	1207.31028800507	1202.81278933247	1176.13185673949	-	NC_999999999.1	2350715	2351593	+	879	protein_coding	cytochrome c oxidase subunit 3 && PF00510:Cytochrome c oxidase subunit III	-
SM_RS01720	SMc00415	1077.00604636368	1176.50062286225	1231.56289932499	1199.5547088938	943.059674286315	1067.8561453898	931.277042807955	853.020137000867	942.833668283086	820.522118792447	-	NC_999999999.1	1718410	1719528	-	1119	protein_coding	DNA polymerase III subunit beta && PF02768:DNA polymerase III beta subunit, C-terminal domain|PF02767:DNA polymerase III beta subunit, central domain|PF00712:DNA polymerase III beta subunit, N-terminal domain	DNA_pol3_beta_2
SM_RS04615	SMc00010	1137.07906289216	989.182782373041	835.332385520615	852.183648485858	665.644032928821	817.907042861546	1317.08075526908	1229.23518038744	1232.48583033411	1136.13953892657	ctaD	NC_999999999.1	2347168	2348856	+	1689	protein_coding	cytochrome c oxidase subunit I && PF00115:Cytochrome C and Quinol oxidase polypeptide I	-
SM_RS02905	SMc02266	769.495439092789	618.839377564611	719.84264827999	684.863424048072	840.363048102963	628.578289937839	1376.15405299276	1189.18051929663	1661.55728469567	1702.87884455802	-	NC_999999999.1	1987419	1987637	+	219	protein_coding	hypothetical protein && -	-
SM_RS09155	#N/A	1084.90076661095	977.407980123107	1120.56313486459	1177.52552141983	1017.46911510558	1140.76840897918	1030.80434048564	983.600028877449	925.530413380434	694.497275290716	-	NC_999999999.1	3277869	3278111	+	243	protein_coding	hypothetical protein && -	-
SM_RS14645	SMc03939	1270.96812206936	1523.56130673296	1427.16362379864	1396.60909528842	1088.55402721411	1276.04001812642	642.34481113057	638.30328998078	392.683272607223	459.429569075988	-	NC_999999999.1	4444468	4444878	-	411	protein_coding	NAD(P) transhydrogenase subunit alpha && PF12769:4TM region of pyridine nucleotide transhydrogenase, mitoch	-
SM_RS07725	SMc02081	959.185873212585	979.672965900382	1155.69357149064	1160.3416277241	1227.30162863971	1360.30563165586	835.687804607999	781.03462864463	891.48741051523	722.769766767336	-	NC_999999999.1	2985493	2986248	+	756	protein_coding	PopZ family protein && PF10691:Protein of unknown function (DUF2497)	-
SM_RS24055	SMb20728	634.278545737054	557.945937617439	610.547429859556	631.884487292768	714.086272620825	916.43897515335	1421.87888517192	1433.17830950516	1476.58779524363	1652.22358778952	-	NC_999999999.1	6541046	6541255	-	210	protein_coding	hypothetical protein && -	-
SM_RS09190	SMc00485	942.003684043865	767.541072659021	564.013642257331	563.722253772145	330.218825152159	436.761994721704	1432.11748663587	1328.58198230672	1894.5714733919	1747.32383590778	rpsD	NC_999999999.1	3284771	3285388	-	618	protein_coding	30S ribosomal protein S4 && PF00163:Ribosomal protein S4/S9 N-terminal domain|PF01479:S4 domain	S4
SM_RS12360	SMc01524	1121.10989686351	1125.86220333588	1069.96055161323	1012.43373882427	729.588990817123	845.285837523305	1061.38542704793	1037.54154864293	994.836875738486	997.994902527085	-	NC_999999999.1	3963345	3964400	-	1056	protein_coding	membrane dipeptidase && PF01244:Membrane dipeptidase (Peptidase family M19)	-
SM_RS06120	SMc01766	911.962016674512	1311.51427406487	1294.48111907827	1310.76784196913	1161.10169517543	1324.57249485636	694.812663654478	677.727192441727	669.080489525095	637.79834186296	hemB	NC_999999999.1	2666914	2667927	-	1014	protein_coding	porphobilinogen synthase && PF00490:Delta-aminolevulinic acid dehydratase	-
SM_RS00135	SMc02768	889.667413504983	997.060062602408	1293.80809321536	1456.50174753739	1394.78513228088	1296.39625945996	579.564481232231	703.133506357536	755.095766777867	605.690430897897	-	NC_999999999.1	1380609	1381364	+	756	protein_coding	M48 family metallopeptidase && PF01863:Protein of unknown function DUF45	-
SM_RS04225	SMc00878	1053.835536986	1053.63912682516	1053.3740314918	1045.00223039931	1052.28191487967	1128.85116136991	958.844777792395	966.639100768158	798.614968716715	840.923514895766	-	NC_999999999.1	2262465	2263205	+	741	protein_coding	LuxR family transcriptional regulator && PF00196:Bacterial regulatory proteins, luxR family|PF03472:Autoinducer binding domain	Autoind_bind
SM_RS09530	SMc00153	991.000749755801	911.953056398339	837.035944466206	926.158188629214	656.940242432853	751.59741447491	1071.97142780101	983.878262697772	1439.33646232761	1367.07266077297	-	NC_999999999.1	3369833	3370375	-	543	protein_coding	DUF2059 domain-containing protein && PF09832:Uncharacterized protein conserved in bacteria (DUF2059)	-
SM_RS24120	SMb20755	1251.6792694334	1174.5529992238	1195.95378763401	1220.29184820093	1079.25413104132	1311.56293606358	852.769416931814	924.502413365497	436.225805163574	356.434405529097	-	NC_999999999.1	6553557	6555089	+	1533	protein_coding	acyl-CoA carboxylase subunit beta && PF01039:Carboxyl transferase domain	Carboxyl_trans
SM_RS16755	SMc03885	929.691061130164	1027.78385279747	1077.23095173744	1078.12834771099	1058.58863761455	1164.79212627569	886.30766061399	877.474056670794	871.720505625757	811.359797575211	-	NC_999999999.1	4905770	4906825	+	1056	protein_coding	histidinol-phosphate transaminase && PF00155:Aminotransferase class I and II	Aminotran_1_2
SM_RS16740	SMc03882	956.840446096944	1293.34018743866	1090.81134110526	1067.5771886513	707.957050328791	713.535644321322	801.327659925144	857.50250517536	1170.36549366421	1101.84663868239	-	NC_999999999.1	4903175	4903822	-	648	protein_coding	glutathione S-transferase family protein && PF13417:Glutathione S-transferase, N-terminal domain|PF13410:Glutathione S-transferase, C-terminal domain	-
SM_RS00155	SMc02764	852.736395041347	911.72863459356	823.412940319082	885.960964534961	815.1541666909	888.519961931034	1009.8502850397	1002.24263558871	1264.91340816328	1297.53078010637	-	NC_999999999.1	1384393	1385307	+	915	protein_coding	acetyl-CoA carboxylase carboxyltransferase subunit beta && PF01039:Carboxyl transferase domain	Carboxyl_trans
SM_RS15630	SMc02483	881.481087321643	988.577362561509	1117.54978470697	1204.15342132545	846.969739699539	985.612999543352	839.580623460482	838.953408745611	1104.09986119243	933.587263093646	odhB	NC_999999999.1	4665932	4667185	-	1254	protein_coding	2-oxoglutarate dehydrogenase complex dihydrolipoyllysine-residue succinyltransferase && PF00198:2-oxoacid dehydrogenases acyltransferase (catalytic domain)|PF00364:Biotin-requiring enzyme|PF02817:e3 binding domain	Biotin_lipoyl
SM_RS01145	SMc02896	998.967393063846	1006.63328599855	1001.53006242954	967.998761126575	794.987886189362	884.980041763978	907.807897516683	962.676760066442	1126.22750726825	1047.95602270022	-	NC_999999999.1	1607228	1608325	-	1098	protein_coding	branched-chain amino acid aminotransferase && PF01063:Amino-transferase class IV	-
SM_RS00225	SMc02560	860.526114177219	906.213788418992	1000.31052065841	1063.24704671784	948.490848262403	963.569451973461	890.328989046605	836.254295754854	1171.93960092425	1051.20726194077	-	NC_999999999.1	1405645	1406367	-	723	protein_coding	response regulator transcription factor && PF00072:Response regulator receiver domain|PF00486:Transcriptional regulatory protein, C terminal	Response_reg
SM_RS23520	SMb21494	1206.93254884434	1117.03170350376	1097.47642923688	1141.89826943196	1139.91439300268	1247.99587181677	912.460391122499	897.334990839181	507.92061563748	413.276900637561	-	NC_999999999.1	6423855	6424922	+	1068	protein_coding	ornithine cyclodeaminase && PF02423:Ornithine cyclodeaminase/mu-crystallin family	OCD_Mu_crystall
SM_RS07635	SMc02098	921.275743893589	1072.96629797406	1048.76234576087	1074.03522566197	924.890103104299	1076.78881766074	835.589370274492	858.919520404128	1114.79001254203	753.114393211929	frr	NC_999999999.1	2964884	2965444	+	561	protein_coding	ribosome recycling factor && PF01765:Ribosome recycling factor	-
SM_RS04690	SMc00451	1037.57458695366	1177.89360449779	1079.69127300835	1050.20835113516	987.714639060085	1091.90699953235	910.012258453746	839.746031658657	775.882899016474	724.230111171729	-	NC_999999999.1	2361945	2363246	-	1302	protein_coding	insulinase family protein && PF00675:Insulinase (Peptidase family M16)|PF05193:Peptidase M16 inactive domain	-
SM_RS13365	SMc02434	1013.08313379222	1053.39871772206	946.301753841646	998.493326636402	817.569080530896	864.577478630598	985.66812384909	935.604007375313	1128.31331890962	929.490124692223	-	NC_999999999.1	4171364	4172008	-	645	protein_coding	DUF4167 domain-containing protein && PF13763:Domain of unknown function (DUF4167)	-
SM_RS07990	SMc01224	908.72209639438	883.747846079484	911.068380365278	1007.65863967078	969.002512259952	985.550081381874	988.892515652705	928.799282899326	1053.72808372344	988.913312252043	trxB	NC_999999999.1	3054385	3055359	-	975	protein_coding	thioredoxin-disulfide reductase && PF07992:Pyridine nucleotide-disulphide oxidoreductase	Pyr_redox_2
SM_RS27875	SMa1169	695.364493753758	516.346706112292	1020.15456313344	1115.48969062026	939.784665963733	1428.4368577888	1032.92971025983	989.570582454799	937.195830790578	900.328022801359	-	NC_999999999.1	641713	642003	+	291	protein_coding	hypothetical protein && -	-
SM_RS01285	SMc00328	910.488260913878	944.738426375982	829.253947810918	867.399194406036	633.672079161971	688.397847215553	970.103320767671	897.509864489468	1421.97597429318	1395.15003952327	fabA	NC_999999999.1	1637102	1637617	-	516	protein_coding	3-hydroxyacyl-[acyl-carrier-protein] dehydratase FabA && PF07977:FabA-like domain	-
SM_RS05420	SMc02407	1057.63839679673	988.725315335741	906.542298873098	816.316991777775	855.468403218228	854.510133072156	1165.32011045427	1121.51196494712	939.470803990453	851.997853066889	-	NC_999999999.1	2517084	2517662	-	579	protein_coding	NYN domain-containing protein && PF01936:NYN domain	DUF88
SM_RS31015	SMa2404	1135.29559021184	1391.11711336103	920.024057584039	1470.89763407872	630.823540647911	670.191157054282	935.187311827718	907.984349933903	816.892643497175	649.15496887391	rhbC	NC_999999999.1	1309062	1310819	+	1758	protein_coding	rhizobactin siderophore biosynthesis protein RhbC && PF04183:IucA / IucC family|PF06276:Ferric iron reductase FhuF-like transporter	-
SM_RS23485	SMb21488	918.117514430459	870.672066513844	805.44169240745	841.027838427445	708.860033710973	862.129064566192	1103.97166776659	1085.24613669749	1189.18289871932	1139.64676044757	cyoB	NC_999999999.1	6417850	6419859	+	2010	protein_coding	cytochrome o ubiquinol oxidase subunit I && PF00115:Cytochrome C and Quinol oxidase polypeptide I	-
SM_RS12065	SMc02692	860.104048384339	641.939214351753	471.471852998018	412.554756222449	253.238416105134	355.50295824031	1463.67033043452	1305.21516729534	1923.25234899732	1794.22654423136	-	NC_999999999.1	3896515	3897129	+	615	protein_coding	50S ribosomal protein L25/general stress protein Ctc && PF14693:Ribosomal protein TL5, C-terminal domain|PF01386:Ribosomal L25p family	-
SM_RS07795	SMc02067	1153.31381632144	835.362670034688	693.575098226294	723.521608803573	522.870692692376	678.057172095492	1248.48972915962	1145.42361623711	1126.19792031154	1299.88605250521	-	NC_999999999.1	3005453	3005659	+	207	protein_coding	twin-arginine translocase TatA/TatE family subunit && -	-
SM_RS07900	SMc02047	714.669911778639	878.098872299379	1002.34583045805	1183.3345100193	1124.63152309345	1253.22877642307	770.778132791704	815.837207952111	954.304553527145	710.166278962163	gcvT	NC_999999999.1	3027848	3028987	-	1140	protein_coding	glycine cleavage system aminomethyltransferase GcvT && PF08669:Glycine cleavage T-protein C-terminal barrel domain|PF01571:Aminomethyltransferase folate-binding domain	GCV_T
SM_RS07755	SMc02075	810.487499846114	756.812900084566	860.03986536014	1008.54527287771	908.211153394655	954.53142777352	992.785063511881	994.301597191635	1070.97090691164	1047.8387688795	erpA	NC_999999999.1	2994886	2995215	-	330	protein_coding	iron-sulfur cluster insertion protein ErpA && PF01521:Iron-sulphur cluster biosynthesis	-
SM_RS15145	SMc03131	910.7273095016	1018.47460524216	1121.03247828287	1438.69087580278	1575.34753070246	1929.20305022169	447.055360710619	416.139789608725	263.501436483148	193.842656952532	-	NC_999999999.1	4552478	4553305	-	828	protein_coding	transporter substrate-binding domain-containing protein && PF00497:Bacterial extracellular solute-binding proteins, family 3	-
SM_RS26420	SMa0636	554.423788730822	540.611301983048	999.680017079176	1196.03949930874	1115.75980097004	1605.85686477169	773.892136237049	859.884222388141	840.587630424837	753.405526319839	-	NC_999999999.1	341481	342152	+	672	protein_coding	CBS domain-containing protein && PF04972:BON domain|PF00571:CBS domain	CBS
SM_RS15380	SMc03091	1150.93093653565	1197.42046221573	1285.96067720827	1285.24032339124	1154.15333882461	1354.56060429239	530.127946535471	640.683846342263	319.415213100347	265.663656663745	rocF	NC_999999999.1	4611287	4612210	+	924	protein_coding	arginase && PF00491:Arginase family	-
SM_RS13560	SMc00727	1004.41537986654	834.098525258318	821.107164177234	791.190646076867	749.792952275698	818.104745824494	1055.2460928889	1014.97788381929	1030.48747056791	940.883339143763	-	NC_999999999.1	4206859	4207731	+	873	protein_coding	3-hydroxybutyryl-CoA dehydrogenase && PF02737:3-hydroxyacyl-CoA dehydrogenase, NAD binding domain|PF00725:3-hydroxyacyl-CoA dehydrogenase, C-terminal domain	3HCDH_N
SM_RS06385	SMc01904	916.87304667903	1094.50042629579	967.202149857636	963.73231222838	851.590294528961	936.479232457239	736.081409332701	778.612241450775	1002.68321069629	803.395104726629	clpX	NC_999999999.1	2717226	2718503	+	1278	protein_coding	ATP-dependent Clp protease ATP-binding subunit ClpX && PF07724:AAA domain (Cdc48 subfamily)|PF06689:ClpX C4-type zinc finger|PF10431:C-terminal, D2-small domain, of ClpB protein	-
SM_RS17010	SMc04085	976.206267460195	997.785839778718	957.501370811368	993.108355435702	832.643368363935	969.126154736672	841.860451437437	869.079403560358	851.589473540952	740.927333944281	-	NC_999999999.1	4975935	4980722	+	4788	protein_coding	NAD-glutamate dehydrogenase && PF05088:Bacterial NAD-glutamate dehydrogenase	-
SM_RS13180	SMc02351	801.096868919557	862.944207935319	925.242305038203	923.576257214018	1102.50340494523	1036.41941493635	803.687559972043	842.47612319574	838.19279387092	857.38098267466	-	NC_999999999.1	4127176	4127643	-	468	protein_coding	truncated hemoglobin && -	-
SM_RS09600	SMc00140	1128.83304279082	1127.37025346195	1096.88517388676	1040.28657183253	757.364228537238	862.499514266295	856.126166531421	823.944785569451	650.808303050647	622.485259767444	-	NC_999999999.1	3384764	3385546	+	783	protein_coding	ABC transporter substrate-binding protein && PF00497:Bacterial extracellular solute-binding proteins, family 3	-
SM_RS11110	SMc01875	735.352470365175	736.197050274023	995.505252731122	989.516116785676	1157.26466596099	1515.11087810489	721.007348668525	646.592677096479	691.580598802825	671.726121720358	-	NC_999999999.1	3687243	3688196	-	954	protein_coding	UDP-3-O-acyl-N-acetylglucosamine deacetylase && PF03331:UDP-3-O-acyl N-acetylglycosamine deacetylase	-
SM_RS04260	SMc00871	762.380803609206	790.352109957367	771.832628963377	734.452860926026	618.290101819245	724.443721970153	958.348827651274	1029.4459789087	1252.2609881613	1184.86153706021	-	NC_999999999.1	2271164	2271916	+	753	protein_coding	F0F1 ATP synthase subunit A && PF00119:ATP synthase A chain	-
SM_RS05100	SMc00058	982.616690097839	1082.2718253188	757.090999601296	851.460344463224	592.886138501373	685.419090911112	959.016181058959	898.518626379549	977.226360473319	988.930123643861	-	NC_999999999.1	2445597	2446028	+	432	protein_coding	MucR family transcriptional regulator && PF05443:ROS/MUCR transcriptional regulator protein	ROS_MUCR
SM_RS27660	SMa1082	553.700275453193	554.718767345009	961.856375080315	1076.40805003822	952.276585991267	1657.7628553668	719.002033767311	812.265456890726	820.584382107338	648.04260804719	-	NC_999999999.1	590350	590970	-	621	protein_coding	Spy/CpxP family protein refolding chaperone && PF07813:LTXXQ motif family protein	-
SM_RS07580	SMc02109	845.191070724571	796.76794041532	869.125063652823	957.285139393289	856.168706937806	956.351554945412	812.252056342488	826.533524146954	966.566308979215	837.880569663396	clpA	NC_999999999.1	2954057	2956573	+	2517	protein_coding	ATP-dependent Clp protease ATP-binding subunit ClpA && PF07724:AAA domain (Cdc48 subfamily)|PF10431:C-terminal, D2-small domain, of ClpB protein|PF00004:ATPase family associated with various cellular activities (AAA)|PF02861:Clp amino terminal domain, pathogenicity island component	AAA
SM_RS15610	SMc02487	837.498113178152	956.460341687795	988.567724636306	1023.29098506112	647.407685181086	793.450336236264	766.08574789854	713.748836647869	1074.3165293213	911.75095945132	-	NC_999999999.1	4662340	4663746	-	1407	protein_coding	dihydrolipoyl dehydrogenase && PF07992:Pyridine nucleotide-disulphide oxidoreductase|PF02852:Pyridine nucleotide-disulphide oxidoreductase, dimerisation domain	Pyr_redox_2
SM_RS04310	SMc00861	980.053868803316	979.594335728751	863.269035426239	898.479207968806	776.100810047996	866.690454234189	834.516984689649	782.610231501193	817.008305272665	898.34014745933	-	NC_999999999.1	2279639	2281468	-	1830	protein_coding	tetratricopeptide repeat protein && PF13414:TPR repeat	-
SM_RS09275	SMc00469	793.354794428296	820.730919841513	736.678485728746	926.215046520344	663.431392400477	887.519091645706	934.350505768767	898.695674384747	1152.80589315406	876.690066990358	dksA	NC_999999999.1	3310315	3310734	-	420	protein_coding	RNA polymerase-binding protein DksA && PF01258:Prokaryotic dksA/traR C4-type zinc finger	zf-dskA_traR
SM_RS06725	SMc01344	957.720202532018	1021.03095259043	842.866479138018	860.842775591934	630.920343612783	733.930460841097	932.725113479861	824.175166838414	969.62262889909	873.367664704554	-	NC_999999999.1	2790629	2791105	-	477	protein_coding	acetyl-CoA carboxylase biotin carboxyl carrier protein && PF00364:Biotin-requiring enzyme	Biotin_lipoyl
SM_RS31270	SMc01239	1063.8857396548	833.834025963802	767.754253116807	667.379688656273	446.883867267256	556.8138577237	1205.29089731178	1265.12491563329	789.482722076158	1039.1343319431	-	NC_999999999.1	3034090	3034248	-	159	protein_coding	hypothetical protein && -	-
SM_RS24075	SMb20746	756.159649367554	628.720511222996	978.26751606819	1077.09846538898	1436.99312569969	1378.61810269415	703.274574234556	635.316777361901	486.074567653072	520.285461592706	-	NC_999999999.1	6543835	6544020	+	186	protein_coding	DUF2735 domain-containing protein && -	-
SM_RS10885	SMc01440	859.318642447867	1058.58674973459	1017.63782746101	987.929625361375	785.037578016091	928.081320539707	682.688882917865	704.18424601172	768.010992094719	804.481857168991	-	NC_999999999.1	3638915	3639847	-	933	protein_coding	protease modulator HflC && PF01145:SPFH domain / Band 7 family	-
SM_RS00720	SMc04114	1011.56349016358	695.99496419666	717.40971192882	603.473810820268	472.929376687188	806.806804741493	1231.89567903939	1184.88651872143	714.525004611276	1096.32322374793	-	NC_999999999.1	1514937	1515119	+	183	protein_coding	Flp family type IVb pilin && -	-
SM_RS19820	SMb20556	1043.26416584652	983.069564162391	859.073040932463	802.266346707	572.95195342685	718.198340501145	949.326036417043	929.946597170083	867.880327186877	795.438039432967	-	NC_999999999.1	5589006	5589686	+	681	protein_coding	energy-coupling factor ABC transporter permease && PF01891:Cobalt uptake substrate-specific transmembrane region	-
SM_RS01660	SMc00402	1075.0145990704	1056.37669832696	658.274854025469	799.008098419007	412.946516773231	514.974100493134	890.168003901481	877.992252849516	1160.15529320149	1059.47202294968	-	NC_999999999.1	1706884	1708164	-	1281	protein_coding	peptidase && PF09375:Imelysin	-
SM_RS15900	SMc03251	620.600014798635	582.093017606202	887.081137695147	938.435939495265	879.698223244146	1288.00592288675	740.364699142171	863.488413922528	894.69953255977	803.164244064351	-	NC_999999999.1	4719118	4720125	-	1008	protein_coding	DUF1611 domain-containing protein && PF07755:Protein of unknown function (DUF1611)	-
SM_RS16480	SMc03830	1052.28782383467	950.713325329668	781.971924470822	738.739024001394	446.234326762507	538.706089992848	989.405459964785	929.201379733193	1009.56669519461	1040.37139662398	-	NC_999999999.1	4850726	4851679	-	954	protein_coding	ABC transporter substrate-binding protein && PF04392:ABC transporter substrate binding protein	-
SM_RS31150	SMa2379	888.422532958988	945.440678030146	1107.80657951256	1043.87206471614	984.062786954291	1182.50190342368	644.819088814779	601.651924477046	521.390129738483	501.459801631566	katG	NC_999999999.1	1342282	1344465	-	2184	protein_coding	catalase/peroxidase HPI && PF00141:Peroxidase	-
SM_RS07775	SMc02071	835.278794244921	916.161837857178	907.458328160606	1008.12765578749	990.26121264869	1054.63969382853	743.331577207345	719.399929294728	644.676117203976	582.668221780846	nagZ	NC_999999999.1	3001526	3002560	+	1035	protein_coding	beta-N-acetylhexosaminidase && PF00933:Glycosyl hydrolase family 3 N terminal domain	Glyco_hydro_3
SM_RS10525	SMc04296	785.905988275258	941.577894044447	958.770921279394	1067.0898934935	1015.50697449662	1179.2422815874	625.230150200695	601.003995051177	617.274297931784	603.117159807895	ftsZ	NC_999999999.1	3568342	3569382	-	1041	protein_coding	cell division protein FtsZ && PF12327:FtsZ family, C-terminal domain|PF00091:Tubulin/FtsZ family, GTPase domain	Tubulin
SM_RS30795	#N/A	834.537162757257	950.30037134285	976.634434130933	1087.99009410573	1051.4300335003	1258.78072389036	678.761950237004	649.286329342729	495.798311610911	408.092608466037	-	NC_999999999.1	1262339	1262659	-	321	protein_coding	hypothetical protein && -	-
SM_RS06090	SMc01760	991.709444302908	1057.61512353016	988.862320974964	963.362154319495	796.21231353663	901.996030812169	762.810049013571	695.812039370365	672.532840612315	558.866560821213	-	NC_999999999.1	2660217	2661407	-	1191	protein_coding	hypothetical protein && -	-
SM_RS14500	SMc04049	973.81008036403	1070.26873304382	1217.74355147138	1282.29327551594	1173.5702977652	1359.26665806318	475.127172082416	493.326561683542	191.778511237667	137.68529898246	-	NC_999999999.1	4407316	4408515	-	1200	protein_coding	sulfite oxidase && PF00174:Oxidoreductase molybdopterin binding domain|PF03404:Mo-co oxidoreductase dimerisation domain	-
SM_RS07360	SMc01028	883.484095016868	933.189814879549	819.339310123609	806.497211487754	537.36409541348	710.257217440027	856.936233576161	811.038165552393	1008.5586488618	982.07799812027	eno	NC_999999999.1	2907673	2908947	+	1275	protein_coding	phosphopyruvate hydratase && PF00113:Enolase, C-terminal TIM barrel domain|PF03952:Enolase, N-terminal domain	-
SM_RS14340	SMc04017	858.604805607589	820.542279347438	836.415202582538	735.031543241303	822.297155743683	764.404508973506	858.764173554411	782.465818094314	992.202201525252	869.928021445509	-	NC_999999999.1	4368419	4368787	+	369	protein_coding	hypothetical protein && -	-
SM_RS04625	SMc00012	854.316287421295	920.952724222598	903.215081695764	827.180886046505	815.14395725616	915.101975513801	759.228466143764	711.039023890423	783.484618121642	826.309475587485	-	NC_999999999.1	2350057	2350653	+	597	protein_coding	cytochrome c oxidase assembly protein && PF04442:Cytochrome c oxidase assembly protein CtaG/Cox11	-
SM_RS16725	SMc03879	1046.42433242189	929.919026309147	982.318399997449	988.432876210459	839.49648220879	854.514865876181	787.791656590147	886.174695661815	538.582937485965	440.313392685025	-	NC_999999999.1	4900770	4901951	-	1182	protein_coding	acetyl-CoA C-acetyltransferase && PF02803:Thiolase, C-terminal domain|PF00108:Thiolase, N-terminal domain	Thiolase_N
SM_RS13565	SMc00726	728.801134839083	871.273411289128	925.854758573453	1021.35219697774	921.995321447555	857.742322700798	718.02885202971	715.557217807997	799.21549849117	723.831286079219	-	NC_999999999.1	4207769	4208443	-	675	protein_coding	TlpA family protein disulfide reductase && PF08534:Redoxin	-
SM_RS16305	SMc03796	838.822247223892	1046.90810878126	844.999869134684	853.689896333493	645.142041488414	727.576701789868	746.144649159176	671.499867273576	1045.28015635215	833.236117576643	-	NC_999999999.1	4815421	4815801	+	381	protein_coding	RidA family protein && PF01042:Endoribonuclease L-PSP	Ribonuc_L-PSP
SM_RS01280	SMc00327	815.732866064559	793.675371747095	786.198799738232	831.191400743018	577.877195595981	669.381218485425	831.011375650197	768.292640934632	1091.10400949858	1057.40763135705	fabB	NC_999999999.1	1635832	1637052	-	1221	protein_coding	beta-ketoacyl-ACP synthase I && PF00109:Beta-ketoacyl synthase, N-terminal domain|PF02801:Beta-ketoacyl synthase, C-terminal domain	ketoacyl-synt
SM_RS18430	SMb20271	824.511448232473	943.24999608493	1016.56350181207	987.533913026089	957.702367272783	1116.53957653433	636.889824657197	564.783136581431	671.086420997607	491.733210651643	-	NC_999999999.1	5284907	5285338	+	432	protein_coding	OsmC family protein && PF02566:OsmC-like protein	-
SM_RS01935	SMc01142	688.216995221672	637.60528978373	632.244198871842	636.9759618175	575.517750001982	506.259396140197	809.14265523835	853.286673089865	1505.10321067031	1362.73624693508	grpE	NC_999999999.1	1763034	1763660	+	627	protein_coding	nucleotide exchange factor GrpE && PF01025:GrpE	-
SM_RS04665	SMc00072	982.452510199745	930.775920002729	954.163721980559	959.185252908826	745.464004968752	869.738718822487	731.380222535047	767.994902547512	693.379097067401	539.085297603283	-	NC_999999999.1	2355815	2356300	-	486	protein_coding	peroxiredoxin && PF08534:Redoxin	-
SM_RS14640	SMc03938	1144.68334329454	1097.57091054636	1049.4285472653	1023.35413586276	858.208521377314	940.959293228021	656.700250686873	621.540860046492	382.927698402749	397.598416150023	-	NC_999999999.1	4443058	4444458	-	1401	protein_coding	NAD(P)(+) transhydrogenase (Re/Si-specific) subunit beta && PF02233:NAD(P) transhydrogenase beta subunit	-
SM_RS05280	SMc02378	933.535775156557	1009.74794397956	1027.51495136854	1027.58259248587	685.411525416584	780.306126113496	806.733744465014	703.59834281906	653.696887101597	541.054199347634	-	NC_999999999.1	2486661	2487659	+	999	protein_coding	ABC transporter substrate-binding protein && PF04069:Substrate binding domain of ABC-type glycine betaine transport system	-
SM_RS15635	SMc02482	721.113610789045	684.356990415266	779.709051852916	874.274480792888	618.42107768356	753.377278963457	847.461792409556	866.546308684119	1148.33251792142	874.586154840681	-	NC_999999999.1	4667308	4670304	-	2997	protein_coding	2-oxoglutarate dehydrogenase E1 component && PF16078:2-oxoglutarate dehydrogenase N-terminus|PF16870:2-oxoglutarate dehydrogenase C-terminal|PF00676:Dehydrogenase E1 component|PF02779:Transketolase, pyrimidine binding domain	-
SM_RS01200	SMc02906	770.332081861163	961.78623998278	987.33828847326	923.832806174356	689.78795898762	754.77325598963	692.111485754642	635.012178643281	848.659116588039	896.047183854106	-	NC_999999999.1	1616339	1616662	+	324	protein_coding	YbaB/EbfC family nucleoid-associated protein && PF02575:YbaB/EbfC DNA-binding family	-
SM_RS28670	SMa1452	758.849750238153	776.095919331559	774.752013236361	998.977600088132	1192.25696914261	1263.83907578893	785.873264493012	703.599838156941	509.800831415063	385.703237104883	-	NC_999999999.1	800410	801177	-	768	protein_coding	3-hydroxyacyl-CoA dehydrogenase && PF00106:short chain dehydrogenase	adh_short
SM_RS11230	SMc01852	842.177205267482	734.734739256664	812.197640608617	774.463160160413	663.692468733867	782.875924682106	818.098682925109	802.302871554757	936.599880118539	904.303445168751	-	NC_999999999.1	3715377	3716591	+	1215	protein_coding	pyrophosphate--fructose-6-phosphate 1-phosphotransferase && PF00365:Phosphofructokinase	PFK
SM_RS02460	SMc02163	799.680904677799	966.739390722873	989.990621587683	843.201266623113	667.679702313272	798.800619984822	734.549977579591	704.16760857029	812.441673139873	746.853835808917	pgi	NC_999999999.1	1884971	1886596	-	1626	protein_coding	glucose-6-phosphate isomerase && PF00342:Phosphoglucose isomerase	-
SM_RS11970	SMc01591	941.95726162695	830.983311345122	821.429956206122	921.127223543204	862.575193890726	1014.97598647553	750.518216443475	865.108275286297	554.095217059069	481.78804459352	-	NC_999999999.1	3878155	3878421	+	267	protein_coding	hypothetical protein && -	-
SM_RS10550	SMc04317	614.255742039226	726.099679610153	554.358745454711	485.987521181351	375.418520845676	448.764267763201	870.577086512378	789.406702075222	1632.23857016688	1545.87688241556	-	NC_999999999.1	3574783	3575763	-	981	protein_coding	ABC transporter substrate-binding protein && PF13343:Bacterial extracellular solute-binding protein	-
SM_RS01925	SMc01144	715.758683734426	873.791542535629	787.303551228578	776.519827659116	670.152590099617	694.291425542779	707.941695269243	670.834891694997	1170.59610755459	968.714424983737	rph	NC_999999999.1	1760819	1761538	-	720	protein_coding	ribonuclease PH && PF03725:3' exoribonuclease family, domain 2|PF01138:3' exoribonuclease family, domain 1	RNase_PH
SM_RS10085	SMc04312	663.897690249703	704.491137102313	980.027392867449	985.090731647994	1129.64157131717	1276.3607501565	627.215332092839	637.372818712587	419.931805035664	580.931327932639	-	NC_999999999.1	3486276	3486533	+	258	protein_coding	type II toxin-antitoxin system ParD family antitoxin && -	-
SM_RS06555	SMc01934	858.313235558977	858.438331481909	755.237567274672	760.230433844451	598.524449845456	727.501539072659	787.413518781805	785.565595975332	935.532358182045	935.070105311387	-	NC_999999999.1	2753041	2754369	+	1329	protein_coding	proline--tRNA ligase && PF00587:tRNA synthetase class II core domain (G, H, P, S and T)|PF03129:Anticodon binding domain	tRNA-synt_2b
SM_RS31005	SMa2400	996.574072899574	1024.0935037519	689.692898294126	1033.62889810548	366.037449962796	440.122558349882	919.282378625999	952.676145167008	856.649814445694	713.274160333764	rhbA	NC_999999999.1	1306179	1307591	+	1413	protein_coding	diaminobutyrate--2-oxoglutarate transaminase && PF00202:Aminotransferase class-III	Aminotran_3
SM_RS21075	SMb21296	627.205841286688	669.526660834216	1032.87200718873	1106.00973202135	968.643197817235	1034.68916549572	553.515944176741	578.634539341035	759.397975489105	640.21735661312	-	NC_999999999.1	5880795	5881100	+	306	protein_coding	DUF982 domain-containing protein && PF06169:Protein of unknown function (DUF982)	-
SM_RS16560	SMc03846	739.224658493702	771.356658417956	789.056984777672	739.342871644544	568.387768553588	722.89320107873	851.337020049437	775.079454461192	1091.49014416781	917.463435168997	acnA	NC_999999999.1	4865128	4867818	-	2691	protein_coding	aconitate hydratase AcnA && PF00330:Aconitase family (aconitate hydratase)|PF00694:Aconitase C-terminal domain	Aconitase
SM_RS08805	SMc00287	746.806068228274	638.420333671564	640.631544539732	706.264196693073	666.237516547464	688.910689047021	949.812570876051	888.572694322841	1008.46097709646	1018.1770008787	-	NC_999999999.1	3212240	3212545	-	306	protein_coding	ETC complex I subunit && PF04800:ETC complex I subunit conserved region	-
SM_RS08120	SMc01200	814.183347838917	749.987749602018	669.256571159095	726.330837168187	550.100540877563	703.087752080461	963.93109866179	993.513094735496	950.034129842504	813.134092665192	-	NC_999999999.1	3082637	3083218	-	582	protein_coding	L%2CD-transpeptidase && PF03734:L,D-transpeptidase catalytic domain	-
SM_RS13695	SMc00700	807.10046675017	701.511924665118	697.608031195492	749.031472025355	553.506332411251	624.390737899983	910.957811742428	836.263854913261	1009.00523241536	1030.86239341429	cobS	NC_999999999.1	4234061	4235056	-	996	protein_coding	cobaltochelatase subunit CobS && PF07728:AAA domain (dynein-related subfamily)|PF12556:Cobaltochelatase CobS subunit N terminal	AAA_5
SM_RS08410	SMc00948	924.146988602272	876.791869127203	892.08325155298	802.391261932341	560.332335426487	685.13460190734	811.828913870011	752.099926080852	808.129952023878	797.654042129389	glnA	NC_999999999.1	3128986	3130395	+	1410	protein_coding	type I glutamate--ammonia ligase && PF00120:Glutamine synthetase, catalytic domain|PF03951:Glutamine synthetase, beta-Grasp domain	-
SM_RS05790	SMc00567	697.293785990618	614.363346284729	334.029628196737	342.835957647758	197.429010286816	275.338971226728	1275.81996771639	1217.91962708212	1464.37041908905	1474.01473265216	-	NC_999999999.1	2592092	2592340	-	249	protein_coding	30S ribosomal protein S18 && -	-
SM_RS21380	SMb21199	864.523380700764	877.101894848444	882.45411864695	993.840693591503	911.054756357529	1148.92451058709	686.237721053641	616.604490911839	445.888070293325	448.637491066443	-	NC_999999999.1	5957077	5958678	+	1602	protein_coding	ABC transporter ATP-binding protein && PF00005:ABC transporter	ABC_tran
SM_RS23670	#N/A	1011.22876870219	669.593990546689	701.835958657283	591.592573484543	326.522043432721	535.066531563991	1258.04984281997	1131.81961141084	760.396891270953	810.614747256042	-	NC_999999999.1	6458497	6458892	+	396	protein_coding	hypothetical protein && -	-
SM_RS14375	SMc04024	710.305323060169	686.035707328586	937.315742516168	816.559701932303	817.736298702769	1056.62838746703	737.086763101658	682.585471862642	644.741908101809	682.128434086221	-	NC_999999999.1	4376459	4377676	+	1218	protein_coding	lytic murein transglycosylase && PF01471:Putative peptidoglycan binding domain|PF13406:Transglycosylase SLT domain	PG_binding_1
SM_RS00065	SMc02782	779.571447160847	830.890276939463	823.329239419324	833.948413533643	747.952290632219	804.105726494155	720.601873138578	700.639135446866	786.143439802539	727.668258520954	gyrB	NC_999999999.1	1362923	1365358	+	2436	protein_coding	DNA topoisomerase (ATP-hydrolyzing) subunit B && PF00204:DNA gyrase B|PF01751:Toprim domain|PF02518:Histidine kinase-, DNA gyrase B-, and HSP90-like ATPase|PF00986:DNA gyrase B subunit, carboxyl terminus	DNA_gyraseB
SM_RS12795	SMc01966	884.404275057484	793.421186918158	843.818794860787	885.47873660394	804.030105245089	895.980835338683	739.602114298445	687.300356178406	619.890137333872	562.761341079103	-	NC_999999999.1	4042264	4043343	-	1080	protein_coding	ABC transporter substrate-binding protein && PF13416:Bacterial extracellular solute-binding protein	-
Novel01493	#N/A	722.492790337583	576.003368494618	431.375107735001	280.118992771163	213.257454725496	278.678958587523	900.034667850282	1045.65341942138	1645.9376455107	1608.6558258397	-	NC_999999999.1	2828176	2828668	+	493	-	-	-
SM_RS21360	SMb21192	971.967642224858	1069.33745864317	902.576998715225	864.053359809432	694.250542825802	793.985614002336	696.554607911908	643.233718195001	511.724270543856	547.123848173323	-	NC_999999999.1	5951691	5952734	-	1044	protein_coding	fructose-bisphosphate aldolase class II && PF01116:Fructose-bisphosphate aldolase class-II	F_bP_aldolase
SM_RS14005	SMc04459	791.711049396366	784.440761680704	816.349637559013	884.540148658335	786.354246854453	921.596205153475	654.453618207489	636.18884443634	752.586655011711	621.745644675329	ftsH	NC_999999999.1	4296408	4298345	-	1938	protein_coding	ATP-dependent zinc metalloprotease FtsH && PF01434:Peptidase family M41|PF06480:FtsH Extracellular|PF00004:ATPase family associated with various cellular activities (AAA)	AAA
SM_RS15650	SMc02479	697.325730913927	590.23113703018	623.185781778786	741.933838926058	450.643512930257	555.814334329679	933.916989924638	960.626073810434	1142.12068026801	948.539576434572	mdh	NC_999999999.1	4672724	4673686	-	963	protein_coding	malate dehydrogenase && PF00056:lactate/malate dehydrogenase, NAD binding domain|PF02866:lactate/malate dehydrogenase, alpha/beta C-terminal domain	-
SM_RS10665	SMc04452	475.185529737071	406.115635073889	564.875141313416	540.888177416346	813.519538841418	831.02694410356	962.188489249663	972.784614091834	1046.88892874204	1027.64103597176	-	NC_999999999.1	3597380	3598648	-	1269	protein_coding	NAD(P)/FAD-dependent oxidoreductase && PF07992:Pyridine nucleotide-disulphide oxidoreductase	Pyr_redox_2
SM_RS06735	SMc01342	769.377786203487	798.523025745703	739.76321263859	656.511194649468	580.663838569566	657.57589288128	784.837858347435	743.435639326478	1006.95393227975	900.486442005822	-	NC_999999999.1	2791715	2792482	-	768	protein_coding	DsbA family protein && PF01323:DSBA-like thioredoxin domain	DSBA
SM_RS18100	SMb20204	1188.00574261453	885.280516347786	762.422626359051	691.123657976465	662.693699970084	955.96281594713	704.076178992422	697.126520466892	420.293815212419	663.839834379719	pqqA	NC_999999999.1	5222053	5222148	+	96	protein_coding	pyrroloquinoline quinone precursor peptide PqqA && -	-
SM_RS02045	SMc01120	789.264827182934	929.55893697032	914.439008793596	861.831805481735	801.445849377821	834.444443647395	672.357395605963	733.756025444734	545.204985225866	537.308483833991	-	NC_999999999.1	1789881	1790372	+	492	protein_coding	universal stress protein && PF00582:Universal stress protein family	Usp
SM_RS15805	SMc03239	791.339729945483	601.805074304077	542.987246430301	503.867923247491	309.05721072587	410.438496522971	1110.88609021197	872.269767631383	1242.51654734458	1233.20059120727	ppa	NC_999999999.1	4701960	4702493	-	534	protein_coding	inorganic diphosphatase && PF00719:Inorganic pyrophosphatase	Pyrophosphatase
SM_RS00230	SMc02562	588.009846423735	570.026134682654	648.92946906314	788.53805719276	647.74066066872	836.564327312787	752.74219596517	755.826836045019	1068.14169963082	918.634556658713	-	NC_999999999.1	1406709	1408319	+	1611	protein_coding	phosphoenolpyruvate carboxykinase && PF01293:Phosphoenolpyruvate carboxykinase	-
SM_RS06720	SMc01345	809.154764192813	830.983311345122	736.526153535667	754.157737531322	502.091910436518	659.935675042494	788.683652602436	773.099084125937	886.730999026201	812.237892594232	accC	NC_999999999.1	2789273	2790616	-	1344	protein_coding	acetyl-CoA carboxylase biotin carboxylase subunit && PF00289:Carbamoyl-phosphate synthase L chain, N-terminal domain|PF02785:Biotin carboxylase C-terminal domain|PF02786:Carbamoyl-phosphate synthase L chain, ATP binding domain	CPSase_L_D2
SM_RS06455	SMc01915	673.704974683168	726.515750564616	718.97725466802	706.961565874694	591.219293584485	737.914340785031	723.75150383432	778.975545691051	1011.93607454073	843.254332019241	-	NC_999999999.1	2734099	2735289	+	1191	protein_coding	NADH-quinone oxidoreductase subunit D && PF00346:Respiratory-chain NADH dehydrogenase, 49 Kd subunit	-
SM_RS06305	SMc01800	770.931695402032	792.595495331896	812.261746051115	816.898180069619	666.061426282749	863.055943809046	761.698781876712	771.428949604854	715.379327986355	532.354649792431	-	NC_999999999.1	2701194	2702297	+	1104	protein_coding	COX15/CtaA family protein && PF02628:Cytochrome oxidase assembly protein	-
SM_RS23660	SMb20647	252.461774727608	205.947162660209	264.042468003135	219.547270286304	277.044490525527	327.758679753302	687.904121099599	704.145209244381	2544.00065927517	2004.39823008479	-	NC_999999999.1	6456688	6456939	-	252	protein_coding	DUF1127 domain-containing protein && -	-
SM_RS10755	SMc01414	845.072360576865	901.504380562274	868.714844912605	828.63949566795	822.370104052403	801.142304828784	702.49002489707	651.951026800162	525.946870415541	533.582845600719	-	NC_999999999.1	3617574	3618701	-	1128	protein_coding	ATP-dependent RecD-like DNA helicase && PF13538:UvrD-like helicase C-terminal domain|PF13604:AAA domain	-
SM_RS21220	SMb21163	519.359275057291	627.908210820899	715.01127873901	775.516059162365	666.179450940461	750.419725139017	606.131953207223	553.303572373435	1204.25085723415	1049.73584324057	-	NC_999999999.1	5916530	5918203	-	1674	protein_coding	urocanate hydratase && PF01175:Urocanase	Urocanase
SM_RS21310	SMb21182	969.258265427279	935.597320851631	929.943688866659	965.139526956389	752.657937588906	902.918624551464	558.311963946217	624.786722545604	440.116392713764	385.419245614554	-	NC_999999999.1	5937540	5938724	+	1185	protein_coding	CoA transferase && PF02515:CoA-transferase family III	CoA_transf_3
SM_RS04075	SMc00907	650.666350919315	604.716445717553	682.860331408776	608.676908993482	608.02011847434	702.832337998982	694.672490327277	790.711786692716	1062.4281662768	1054.73210400642	-	NC_999999999.1	2231951	2232571	+	621	protein_coding	hypothetical protein && -	-
SM_RS01230	SMc02912	706.252939756111	862.981664201204	760.056287411318	771.466819492748	600.895543117022	673.05747301523	661.43956496829	631.269064279243	972.859348819906	817.925296244133	nusA	NC_999999999.1	1622030	1623658	+	1629	protein_coding	transcription termination/antitermination protein NusA && PF00575:S1 RNA binding domain|PF13184:NusA-like KH domain|PF08529:NusA N-terminal domain	S1
SM_RS20585	SMb21117	959.119649388143	736.676827407559	659.030883939046	708.147567884254	572.410753832066	724.488236368698	927.723906437073	883.157108281493	613.704258862578	668.500051081973	-	NC_999999999.1	5766496	5766954	-	459	protein_coding	helix-turn-helix transcriptional regulator && PF01381:Helix-turn-helix	HTH_3
SM_RS02945	SMc02274	762.093236065857	704.885981501429	627.300893680175	626.520548302819	565.241300958348	610.498416268554	889.236082035824	821.824649582441	888.073126943412	935.783200876461	-	NC_999999999.1	2002716	2003903	+	1188	protein_coding	polysaccharide export protein && PF10531:SLBB domain|PF02563:Polysaccharide biosynthesis/export protein	-
SM_RS24615	SMb21631	742.975942775322	704.457536418505	684.778990788458	662.522128904443	479.88975335283	583.595171985468	815.107928723596	747.084533409016	1074.50950693448	934.024393565635	nspC	NC_999999999.1	6667396	6668493	-	1098	protein_coding	carboxynorspermidine decarboxylase && PF00278:Pyridoxal-dependent decarboxylase, C-terminal sheet domain	-
SM_RS25235	SMa0181	851.108591723843	820.984849042841	707.538233264508	728.864650987251	532.585005629128	563.654200129381	1032.96989582279	839.832419950703	640.970960018939	705.781784700006	-	NC_999999999.1	100505	100708	-	204	protein_coding	cold-shock protein && -	-
SM_RS05275	SMc02377	746.445237876722	811.6549525882	875.193737186607	915.868139694351	772.375051084823	869.738718822487	699.912167250209	642.655548381196	573.518046944514	514.592159903558	-	NC_999999999.1	2484508	2486172	+	1665	protein_coding	electron transfer flavoprotein-ubiquinone oxidoreductase && PF05187:Electron transfer flavoprotein-ubiquinone oxidoreductase, 4Fe-4S|PF01946:Thi4 family	-
SM_RS11225	SMc01853	746.823746622087	829.382804196923	764.501057129024	751.524958179454	709.518414407767	762.48280434467	763.18207557384	649.796187212917	710.251695261664	710.096094025763	-	NC_999999999.1	3714327	3715034	-	708	protein_coding	DnaJ family molecular chaperone && PF05099:Tellurite resistance protein TerB|PF00226:DnaJ domain	DnaJ
SM_RS01960	SMc01137	824.179576566805	615.258912580759	570.683642691103	586.327694927377	469.072448787769	510.007214799098	1070.8868010897	997.300998691459	835.093593624675	917.200769386595	-	NC_999999999.1	1768036	1768596	-	561	protein_coding	LptA/OstA family protein && PF03968:OstA-like protein	-
SM_RS00030	SMc02789	781.058501870029	733.05598509233	687.714029197908	713.570979369972	594.16116245514	707.935474835503	890.636766144469	733.372181531026	727.714942968004	785.154262275052	dnaQ	NC_999999999.1	1357800	1358528	+	729	protein_coding	DNA polymerase III subunit epsilon && PF00929:Exonuclease	Exonuc_X-T
SM_RS08360	SMc00939	775.818216302118	788.56248496177	907.524899197046	882.20004089083	804.500883320325	937.103097044282	665.71836363012	570.693816139578	590.087726885128	423.647073792185	-	NC_999999999.1	3122222	3122611	-	390	protein_coding	YciI family protein && PF03795:YCII-related domain	-
SM_RS07720	SMc02082	721.983437034886	701.054351186525	656.12842200476	682.39957584989	697.100514311081	720.177522097485	828.832424069133	742.253422579516	796.78360689269	719.630571737022	-	NC_999999999.1	2983898	2985268	+	1371	protein_coding	TolC family outer membrane protein && PF02321:Outer membrane efflux protein	OEP
SM_RS12305	SMc01535	751.095363014721	662.919270848356	607.206391197874	590.881259390632	688.512935033853	918.431955889457	693.186963798487	745.511353123374	798.960527628102	806.663469158876	-	NC_999999999.1	3949760	3950293	+	534	protein_coding	ATP-binding protein && PF13671:AAA domain	-
SM_RS31200	SMc00409	466.270910589451	411.294770261727	387.036609081518	264.142809563209	416.932832881611	284.914407890125	1160.88203107073	1180.32003465294	1106.94667381049	1580.83121053936	-	NC_999999999.1	1714392	1714553	-	162	protein_coding	hypothetical protein && -	-
SM_RS07955	SMc01231	769.604898793207	811.44888118182	723.453697739061	772.177136423077	619.587766752031	697.290524573201	661.522319550163	672.934392288825	800.903235855424	730.213265602869	gyrA	NC_999999999.1	3045524	3048319	+	2796	protein_coding	DNA gyrase subunit A && PF00521:DNA gyrase/topoisomerase IV, subunit A|PF03989:DNA gyrase C-terminal domain, beta-propeller	-
SM_RS04205	SMc00882	725.240419708345	857.937955673859	881.495623948927	976.415225619699	872.43962988562	898.884892498423	535.727889632676	506.905894318837	510.988411748432	491.271489327088	-	NC_999999999.1	2258917	2259555	-	639	protein_coding	2-dehydro-3-deoxy-6-phosphogalactonate aldolase && PF01081:KDPG and KHG aldolase	-
Novel02474	#N/A	803.3488494102	962.757486992384	1099.27571722059	1143.01555891924	1011.3551602835	1296.34433027623	333.76449980668	372.030697102596	110.179355014026	92.060772200509	-	NC_999999999.1	3620990	3622976	-	1987	-	-	-
SM_RS16675	SMc03869	889.983328177702	963.350385322969	749.847448379389	829.393020115383	665.027216841736	823.396955378643	600.837432115639	525.879031182688	639.721587218902	535.602120989662	-	NC_999999999.1	4887253	4888281	+	1029	protein_coding	thiamine ABC transporter substrate binding subunit && PF13343:Bacterial extracellular solute-binding protein	-
SM_RS02075	SMc01114	813.22781159977	753.937079740551	731.159905824939	809.210229090596	771.8386481942	834.550426221225	707.088269597737	708.715117170757	597.892716926757	483.910182300367	-	NC_999999999.1	1795019	1796074	+	1056	protein_coding	PhoH family protein && PF02562:PhoH-like protein	-
SM_RS28035	SMa1231	486.421455754899	410.134903748188	680.276798822286	846.654109595001	644.448107191687	1050.88430026	752.781684080368	891.858402329467	779.793615941587	620.835529957275	-	NC_999999999.1	675132	675956	+	825	protein_coding	universal stress protein && PF00582:Universal stress protein family	Usp
SM_RS13935	SMc00651	672.206412617712	641.559707130766	791.521106723519	696.73490066605	774.148872227118	982.988279225004	625.076235467197	622.786177090309	626.994421956835	726.101576723422	-	NC_999999999.1	4279023	4279625	+	603	protein_coding	DUF1134 domain-containing protein && PF06577:Protein of unknown function (DUF1134)	-
SM_RS19885	SMb20806	885.337958999693	698.945646854711	599.367571515343	636.761658310677	446.63534742196	605.948399755337	989.380091523264	852.97110260754	690.879108806501	738.882598266122	-	NC_999999999.1	5599421	5600110	-	690	protein_coding	hypothetical protein && -	-
SM_RS27990	SMa1213	496.480011838908	498.068994135384	797.758442319073	845.091383825114	932.816317844141	1312.36436882965	513.218693068391	584.624723370855	597.751203857662	558.880228382006	ccoP	NC_999999999.1	667360	668229	-	870	protein_coding	cytochrome-c oxidase%2C cbb3-type subunit III && PF13442:Cytochrome C oxidase, cbb3-type, subunit III|PF14715:N-terminal domain of cytochrome oxidase-cbb3, FixP	-
SM_RS07655	SMc02094	746.043599330649	715.285389208619	589.67654704567	611.35755923475	471.857320341733	571.681541050009	851.991342646292	776.331577386862	956.183955977802	843.983796299912	bamA	NC_999999999.1	2968561	2970891	+	2331	protein_coding	outer membrane protein assembly factor BamA && PF07244:Surface antigen variable number repeat|PF01103:Surface antigen	-
SM_RS01020	SMc02873	882.01193939953	859.402221127055	825.640486486725	897.399467295267	690.480114848236	847.459697453635	644.673449269028	563.012656529452	471.44068161393	447.711380364734	-	NC_999999999.1	1583146	1584405	-	1260	protein_coding	carbohydrate ABC transporter substrate-binding protein && PF13416:Bacterial extracellular solute-binding protein	-
SM_RS02110	SMc01107	604.518021059667	495.427682451003	557.46497448533	549.506394524731	620.462237966554	797.202370179714	856.834704284075	923.449455948701	799.318470274781	882.832647960625	-	NC_999999999.1	1802753	1803010	-	258	protein_coding	DUF1150 family protein && -	-
SM_RS17220	SMb20019	670.145089481768	713.979904350738	951.871221469064	1064.80788139105	1168.65533273688	1346.74581527067	384.657480995394	384.105413704366	184.661486679863	208.629816023177	-	NC_999999999.1	5034567	5035703	-	1137	protein_coding	2-oxo acid dehydrogenase subunit E2 && PF02817:e3 binding domain|PF00364:Biotin-requiring enzyme|PF00198:2-oxoacid dehydrogenases acyltransferase (catalytic domain)	Biotin_lipoyl
SM_RS00915	SMc02852	776.67472205337	828.383950058412	779.128390200019	817.216023721952	617.884833956187	697.532387398235	682.325969895654	676.026396105479	657.204952628451	543.973254966033	-	NC_999999999.1	1556724	1558118	+	1395	protein_coding	M20/M25/M40 family metallo-hydrolase && PF07687:Peptidase dimerisation domain|PF01546:Peptidase family M20/M25/M40	Peptidase_M20
SM_RS11105	SMc01876	749.505662954042	610.102248719571	573.823248004257	541.66309391084	459.088036612538	506.837358636085	792.898978857983	827.481943186722	953.161521722281	1053.56818005362	-	NC_999999999.1	3686110	3686976	-	867	protein_coding	outer membrane protein assembly factor BamD && PF13525:Outer membrane lipoprotein	-
SM_RS02640	SMc02138	742.41493198911	901.994612496433	799.957278733651	806.295926191696	622.75994973812	659.951741644442	631.514916310379	573.316850431972	694.263116980514	632.368908898013	-	NC_999999999.1	1928319	1929518	+	1200	protein_coding	aspartate aminotransferase family protein && PF00202:Aminotransferase class-III	Aminotran_3
SM_RS16300	SMc03795	681.167767303736	602.107619831524	550.688419177292	544.215023483516	417.197936871998	440.511228874414	931.004401155734	829.215726523108	1018.44573924593	1047.7325438835	leuD	NC_999999999.1	4814807	4815412	+	606	protein_coding	3-isopropylmalate dehydratase small subunit && PF00694:Aconitase C-terminal domain	-
SM_RS16990	SMc04410	761.680515057207	693.471448492754	652.282035337242	577.146818681985	410.912502386871	477.769515107285	760.618358072632	724.203318653142	1025.12887618101	942.987513527905	-	NC_999999999.1	4971539	4972573	+	1035	protein_coding	aspartate-semialdehyde dehydrogenase && PF01118:Semialdehyde dehydrogenase, NAD binding domain|PF02774:Semialdehyde dehydrogenase, dimerisation domain	-
SM_RS21315	SMb21183	680.549131874422	723.543044827773	804.043166668007	880.361684340757	739.331746905399	754.05918479191	520.871744294375	530.739334439084	715.95729509671	635.038317755836	htpG	NC_999999999.1	5938914	5940803	-	1890	protein_coding	molecular chaperone HtpG && PF02518:Histidine kinase-, DNA gyrase B-, and HSP90-like ATPase|PF00183:Hsp90 protein	HATPase_c
SM_RS15015	SMc03204	815.569469524621	907.664469303069	935.98140965399	1019.38984570435	971.617608535945	1080.06263147211	402.156200301908	419.706574386654	251.741098398836	177.658450299949	lpdA	NC_999999999.1	4522660	4524054	+	1395	protein_coding	dihydrolipoyl dehydrogenase && PF07992:Pyridine nucleotide-disulphide oxidoreductase|PF02852:Pyridine nucleotide-disulphide oxidoreductase, dimerisation domain	Pyr_redox_2
SM_RS16460	SMc03826	725.853078532957	690.129221177577	589.788228926896	615.879775186229	407.511473617327	480.003583736073	777.890946178588	728.112101770684	1022.01714452675	920.485813042485	-	NC_999999999.1	4846681	4847898	-	1218	protein_coding	argininosuccinate synthase && PF00764:Arginosuccinate synthase	-
SM_RS00295	SMc02577	591.481429569551	713.855555200564	837.994767099716	915.192048897383	669.089290306981	750.944131080757	432.856763684926	468.088937045345	906.566476034126	670.381239475543	hslU	NC_999999999.1	1416828	1418135	+	1308	protein_coding	ATP-dependent protease ATPase subunit HslU && PF10431:C-terminal, D2-small domain, of ClpB protein|PF07724:AAA domain (Cdc48 subfamily)	-
SM_RS14040	SMc03958	593.116299857553	638.346270987844	760.289975655949	697.577147073748	724.372983733533	791.762144031506	586.454040854864	588.507569277955	791.812792610063	776.938472829596	tolQ	NC_999999999.1	4304784	4305503	-	720	protein_coding	protein TolQ && PF01618:MotA/TolQ/ExbB proton channel family	-
SM_RS05875	SMc00585	790.294775012651	881.801020235341	859.740873804831	869.385698507606	604.453524491568	681.301352031491	567.652063233011	549.062126963252	576.645865167239	566.381866726471	-	NC_999999999.1	2610394	2611887	+	1494	protein_coding	leucyl aminopeptidase && PF00883:Cytosol aminopeptidase family, catalytic domain|PF02789:Cytosol aminopeptidase family, N-terminal domain	-
SM_RS03760	#N/A	714.886184847408	844.173522636315	763.692061301374	762.698069171691	728.949408996159	779.765747909816	586.927369378557	560.483399312338	596.960527662083	599.446199651527	-	NC_999999999.1	2170061	2170249	+	189	protein_coding	hypothetical protein && -	-
SM_RS09805	SMc04240	808.057611283663	781.170496730944	778.557199909814	838.04260977736	668.669330792703	674.207939240802	640.088983480601	634.589531294628	586.222523433915	525.66065488001	-	NC_999999999.1	3420105	3420791	+	687	protein_coding	fumarylacetoacetate hydrolase family protein && PF01557:Fumarylacetoacetate (FAA) hydrolase family	FAA_hydrolase
SM_RS27840	SMa1156	440.809268292726	387.848483050364	776.809082917688	880.163013481064	865.256897965728	1266.15594262022	558.263228614169	679.033500159164	537.085578885143	535.137594608604	-	NC_999999999.1	632973	634046	-	1074	protein_coding	NAD(P)-dependent alcohol dehydrogenase && PF08240:Alcohol dehydrogenase GroES-like domain|PF00107:Zinc-binding dehydrogenase	ADH_zinc_N
SM_RS09150	SMc00487	717.440896228752	645.029003911249	598.23586389586	730.548819456289	534.038879096771	657.49478743875	803.687559972043	952.79064951138	731.223427795965	544.689094875667	-	NC_999999999.1	3277628	3277861	+	234	protein_coding	BolA family transcriptional regulator && -	-
SM_RS23490	SMb21489	674.298513032397	611.154033807033	537.710982962271	563.337745513953	439.538826298863	578.214922073848	901.971245527175	877.218324901115	878.212669174764	850.162441922841	cyoC	NC_999999999.1	6419856	6420488	+	633	protein_coding	cytochrome o ubiquinol oxidase subunit III && PF00510:Cytochrome c oxidase subunit III	-
SM_RS00005	SMc02794	750.286861744928	859.531892337423	734.524579370795	715.363507506281	657.489823135526	728.676444659017	638.002819376991	610.321530476529	616.14132083681	582.074893538806	-	NC_999999999.1	5007402	5008433	-	1032	protein_coding	uroporphyrinogen decarboxylase && PF01208:Uroporphyrinogen decarboxylase (URO-D)	-
SM_RS06445	SMc01913	589.822663953699	579.300659816666	523.328172533276	487.475990517501	404.902684592447	567.342516065911	840.513739066601	910.155175322222	1073.68091884623	900.916390085083	-	NC_999999999.1	2732841	2733419	+	579	protein_coding	NADH-quinone oxidoreductase subunit B && PF01058:NADH ubiquinone oxidoreductase, 20 Kd subunit	-
SM_RS01085	SMc02886	562.721954119302	577.269710282632	736.368072957944	806.700295758652	789.841253774684	798.722317253052	618.899371544948	634.967638264615	749.538655780638	601.213434909934	-	NC_999999999.1	1596230	1596547	-	318	protein_coding	membrane protein && -	-
SM_RS10890	SMc01441	711.992586832342	708.614619366427	738.613901911884	769.20926361157	598.228594241535	650.383128580851	664.485442627105	627.891239591242	686.810095341506	706.578629961149	hflK	NC_999999999.1	3639844	3640932	-	1089	protein_coding	FtsH protease activity modulator HflK && PF01145:SPFH domain / Band 7 family|PF12221:Bacterial membrane protein N terminal	-
SM_RS07395	SMc01035	574.910316020929	583.036197322492	698.907686850685	674.655210695017	553.095868143378	681.143922946757	709.403579907424	657.737012505479	882.571798226908	843.903966495932	lpdA	NC_999999999.1	2915275	2916720	+	1446	protein_coding	dihydrolipoyl dehydrogenase && PF02852:Pyridine nucleotide-disulphide oxidoreductase, dimerisation domain|PF07992:Pyridine nucleotide-disulphide oxidoreductase	Pyr_redox_2
SM_RS00840	SMc02838	776.837323106432	756.508391932116	641.404758631127	665.001044144769	482.608595028446	543.233031925561	687.040817502927	678.260886328111	824.727486454557	797.906719170591	-	NC_999999999.1	1541946	1542581	+	636	protein_coding	2%2C3-bisphosphoglycerate-dependent phosphoglycerate mutase && PF00300:Histidine phosphatase superfamily (branch 1)	-
SM_RS04955	SMc00105	694.744981572849	817.703253186345	838.801636770588	921.351157066955	802.206857735409	815.720364528136	556.863505798787	552.512230169297	446.44722478322	399.054962880411	-	NC_999999999.1	2418391	2419431	-	1041	protein_coding	zinc-dependent alcohol dehydrogenase family protein && PF08240:Alcohol dehydrogenase GroES-like domain|PF00107:Zinc-binding dehydrogenase	ADH_N
SM_RS21255	SMb21170	531.58100392956	625.550053020934	567.546227927617	589.175682369886	570.130864061196	703.717165352678	647.783893853292	628.917873158236	1061.05921603135	891.141002160529	phnN	NC_999999999.1	5925208	5925795	-	588	protein_coding	phosphonate metabolism protein/1%2C5-bisphosphokinase (PRPP-forming) PhnN && PF00625:Guanylate kinase	-
SM_RS29545	SMa1765	668.102731980753	670.569024531025	839.369190307401	948.957501023381	867.866304530326	1076.34331869603	516.220268925744	539.012815824842	387.43133583367	301.110706769401	-	NC_999999999.1	1003486	1003971	-	486	protein_coding	YidB family protein && PF06078:Bacterial protein of unknown function (DUF937)	-
SM_RS14725	SMc02985	572.354033581732	715.734885923896	730.457664076508	742.503762357808	845.109597932251	816.45240116568	519.648673173723	444.085805782072	751.82273508454	667.842314001302	-	NC_999999999.1	4460877	4461521	+	645	protein_coding	DUF1007 family protein && PF06226:Protein of unknown function (DUF1007)	-
SM_RS10050	SMc04305	658.883781945304	733.548801182239	779.871586657161	797.340175148448	639.612868625199	732.05280878946	647.599480142762	581.602697075235	666.526555437876	563.258041291882	cobU	NC_999999999.1	3476076	3476603	-	528	protein_coding	bifunctional adenosylcobinamide kinase/adenosylcobinamide-phosphate guanylyltransferase && PF02283:Cobinamide kinase / cobinamide phosphate guanyltransferase	-
Novel02083	#N/A	591.816475591173	801.605113469285	654.590836404769	605.40048222876	404.897850683865	558.490758470117	654.937879747582	721.319482640586	941.242156480928	853.403653391091	-	NC_999999999.1	1643343	1645556	-	2214	-	-	-
SM_RS21260	SMb21171	549.114358958672	533.181158140578	463.795405537814	467.874010049283	385.929618847923	451.285480419871	757.873702514196	734.656038410824	1301.68189787425	1123.22217590954	-	NC_999999999.1	5925792	5926931	-	1140	protein_coding	alpha-D-ribose 1-methylphosphonate 5-triphosphate diphosphatase && PF07969:Amidohydrolase family	-
SM_RS02375	SMc02181	525.677956503665	545.88759299134	573.085067381445	600.188350917789	393.467845855651	436.157465153645	881.219570770571	923.725728513444	1000.08685005224	878.903378778983	putA	NC_999999999.1	1866046	1869747	-	3702	protein_coding	trifunctional transcriptional regulator/proline dehydrogenase/L-glutamate gamma-semialdehyde dehydrogenase && PF00171:Aldehyde dehydrogenase family|PF01619:Proline dehydrogenase|PF14850:DNA-binding domain of Proline dehydrogenase	Aldedh
SM_RS12615	SMc01832	608.130816344617	825.622128691283	882.779800716386	902.57830411452	740.040354688	863.740520761642	432.652807978948	500.029256486778	501.339719364491	494.905682978428	ureE	NC_999999999.1	4012142	4012606	-	465	protein_coding	urease accessory protein UreE && PF02814:UreE urease accessory protein, N-terminal domain|PF05194:UreE urease accessory protein, C-terminal domain	-
SM_RS03730	SMc00788	779.714719205754	853.920744481561	729.746616823896	720.151728323097	463.326031199349	560.029779344217	604.048427529278	631.903613007462	728.283232422839	654.345975362187	-	NC_999999999.1	2164427	2165335	+	909	protein_coding	ABC transporter permease subunit && PF00528:Binding-protein-dependent transport system inner membrane component|PF12911:N-terminal TM domain of oligopeptide transport permease C	BPD_transp_1
SM_RS15595	SMc02490	489.801941178737	627.652388941018	726.20910954988	862.596235244199	1033.21648887223	1020.37528375961	481.073899534623	443.263823922844	532.08913979754	490.455981533068	-	NC_999999999.1	4658800	4659723	-	924	protein_coding	1-acyl-sn-glycerol-3-phosphate acyltransferase && PF01553:Acyltransferase	Acyltransferase
SM_RS01455	SMc00360	785.322420382869	772.956808708374	739.318910408777	697.072526423068	564.114945805514	598.081197950896	653.696417165115	656.463212316539	628.071917096819	602.432571117182	-	NC_999999999.1	1669990	1670610	-	621	protein_coding	transglutaminase-like cysteine peptidase && PF06035:Bacterial transglutaminase-like cysteine proteinase BTLCP	-
SM_RS22360	SMb20945	584.885051184631	547.604039079002	551.254831029366	584.676296480391	556.847072812924	685.031174271119	750.281791631066	708.359838806169	871.130308939484	855.75561588286	exoF	NC_999999999.1	6179902	6181167	-	1266	protein_coding	exopolysaccharide production protein ExoF && PF02563:Polysaccharide biosynthesis/export protein	-
SM_RS12240	SMc02729	707.518784378276	693.967346462014	706.701899655449	815.028882983806	652.062250237943	731.250910652984	642.845101834373	604.566864808262	598.239562684343	541.870714482791	-	NC_999999999.1	3935558	3936781	-	1224	protein_coding	DUF2333 family protein && PF10095:Uncharacterized protein conserved in bacteria (DUF2333)	-
Novel02644	#N/A	776.030060327556	807.354005811706	800.877703174235	777.554439413201	590.063011503589	742.380984957402	543.401566152114	773.09689197311	459.365813442233	411.873918813919	-	NC_999999999.1	4643640	4644937	-	1298	-	-	-
SM_RS22435	SMb20960	559.185860070218	556.073419963939	585.560914904761	598.018684745604	576.344602571384	684.330841676839	638.523313087011	652.568462072622	910.48196614081	896.191917690942	-	NC_999999999.1	6195799	6196704	+	906	protein_coding	UTP--glucose-1-phosphate uridylyltransferase && PF00483:Nucleotidyl transferase	-
SM_RS05200	SMc00067	598.34647639646	648.461046498115	620.043144016034	575.828101628644	653.394154454945	678.722277220418	730.260141116814	710.94874140961	722.115548284424	718.128500924816	-	NC_999999999.1	2461425	2461871	+	447	protein_coding	hypothetical protein && -	-
Novel02706	#N/A	724.836716313358	806.183996945425	885.10180515401	852.708592147428	652.959263449278	734.524484623226	519.432100526791	614.786306204811	445.532602389863	402.934786203871	-	NC_999999999.1	5074727	5079670	-	4944	-	-	-
SM_RS00045	SMc02786	663.488855870189	662.462220233174	635.420542821745	666.514198956117	663.208613489874	677.104281099204	721.563038339946	638.46234489842	704.614132752444	590.079852781972	-	NC_999999999.1	1360018	1360719	+	702	protein_coding	Tim44 domain-containing protein && PF04280:Tim44-like domain	-
SM_RS23505	SMb21491	581.831297167147	520.271523641348	458.821123017703	499.388639960027	622.773564400677	657.260177345106	706.837262047294	660.419067524793	921.673819507459	993.46777474027	-	NC_999999999.1	6421798	6422328	-	531	protein_coding	DUF992 domain-containing protein && PF06186:Protein of unknown function (DUF992)	-
SM_RS08240	SMc01183	659.994946999242	600.874581539398	679.949722076949	705.017152797657	662.58566969785	729.948077822884	646.578646088241	585.636280289891	696.125878969523	646.865780037141	lexA	NC_999999999.1	3103678	3104394	+	717	protein_coding	transcriptional repressor LexA && PF01726:LexA DNA binding domain|PF00717:Peptidase S24-like	LexA_DNA_bind
SM_RS13985	SMc00640	509.11309102056	562.062272119625	569.792172584568	599.041430709624	701.477300731692	700.323964432216	700.4298632024	650.022966259554	816.267547252617	799.785924296515	-	NC_999999999.1	4291129	4292307	-	1179	protein_coding	phosphoserine transaminase && PF00266:Aminotransferase class-V	Aminotran_5
SM_RS17105	SMc02796	718.501032705258	714.982194207759	539.32815885088	495.395799236816	362.856106046277	400.827453355028	749.967734790701	718.026156435933	1012.77751364509	883.721485682953	rho	NC_999999999.1	5005388	5006653	-	1266	protein_coding	transcription termination factor Rho && PF07497:Rho termination factor, RNA-binding domain|PF07498:Rho termination factor, N-terminal domain|PF00006:ATP synthase alpha/beta family, nucleotide-binding domain	ATP-synt_ab
SM_RS06100	SMc01762	512.311644869486	621.888484626788	696.919783335197	843.88482016298	927.648231219718	1139.92540825965	554.977694029321	554.28671913041	378.04205601117	365.287527912649	-	NC_999999999.1	2664026	2664361	+	336	protein_coding	helix-turn-helix transcriptional regulator && PF12840:Helix-turn-helix domain	-
SM_RS05445	SMc02656	237.809753569897	216.263036464149	291.044095952777	197.75397507406	222.754184863894	234.635394733044	1190.18921330022	1102.2800511853	1567.63183364632	1319.00202386558	-	NC_999999999.1	2521566	2521718	+	153	protein_coding	DUF3563 family protein && -	-
SM_RS03095	SMc02305	693.953002958129	720.208906626684	634.15432508024	556.087193050072	465.664780887165	465.103896040444	635.292539177658	698.300336417827	905.52604064671	804.115004332432	murA	NC_999999999.1	2032167	2033459	+	1293	protein_coding	UDP-N-acetylglucosamine 1-carboxyvinyltransferase && PF00275:EPSP synthase (3-phosphoshikimate 1-carboxyvinyltransferase)	EPSP_synthase
SM_RS06755	SMc01336	713.70439385275	868.061092509809	815.525628866297	861.118539166704	651.817056442319	757.815585276346	515.943442020062	504.93708275955	471.20027331122	411.673727922846	-	NC_999999999.1	2795860	2798634	-	2775	protein_coding	ribonuclease E/G && PF10150:Ribonuclease E/G family	-
SM_RS14370	SMc04023	629.465729295759	578.064250674663	631.437525742839	679.259135280329	662.461094248789	820.395434098984	653.70506920759	611.53338011613	631.071794613241	665.833347395874	galU	NC_999999999.1	4375269	4376156	-	888	protein_coding	UTP--glucose-1-phosphate uridylyltransferase GalU && PF00483:Nucleotidyl transferase	-
SM_RS12415	SMc01515	768.017623491903	1057.61512353016	620.608256384963	999.21984270778	559.945956550185	589.046343548005	461.931875743286	406.763494660589	631.926839029675	465.953022908742	-	NC_999999999.1	3968920	3969846	-	927	protein_coding	energy transducer TonB && PF03544:Gram-negative bacterial TonB protein C-terminal	-
SM_RS07715	SMc02083	631.561261813261	677.14838428619	680.12169695297	635.90744153523	617.47091855536	668.253793051384	621.695500937052	581.168124698841	744.924795716556	702.731461040348	-	NC_999999999.1	2982962	2983621	+	660	protein_coding	protein-L-isoaspartate O-methyltransferase && PF01135:Protein-L-isoaspartate(D-aspartate) O-methyltransferase (PCMT)	-
SM_RS01225	SMc02911	639.020042977125	761.306864233219	638.138783200108	583.305657128994	537.775394402655	550.320113349347	661.373214852505	595.293836506319	823.358757740833	767.676701677517	rimP	NC_999999999.1	1621367	1621984	+	618	protein_coding	ribosome maturation factor RimP && PF02576:Putative ribosome maturation factor RimP	-
SM_RS10870	SMc01438	615.956069109666	690.08787255284	705.636569939147	772.560544204083	817.472500643369	887.233463166618	515.402170242819	486.123237129203	563.356789349979	490.952681745847	-	NC_999999999.1	3636609	3638120	-	1512	protein_coding	Do family serine endopeptidase && PF13180:PDZ domain|PF13365:Trypsin-like peptidase domain	-
SM_RS02140	SMc01101	716.552376270359	742.920664324652	683.423151028421	561.080492625435	450.877613456455	453.977904662221	742.179125149659	681.806809502836	741.496136213909	748.558441814845	-	NC_999999999.1	1809775	1810299	+	525	protein_coding	peptide deformylase && PF01327:Polypeptide deformylase	Pep_deformylase
SM_RS06880	SMc01317	654.509286322028	667.64211144541	494.231376553832	487.527884572001	322.868194589372	392.011126706403	771.199887465431	700.510111688605	1112.93829320711	918.94646636478	rpoB	NC_999999999.1	2818538	2822680	+	4143	protein_coding	DNA-directed RNA polymerase subunit beta && PF04563:RNA polymerase beta subunit|PF00562:RNA polymerase Rpb2, domain 6|PF04565:RNA polymerase Rpb2, domain 3|PF10385:RNA polymerase beta subunit external 1 domain|PF04560:RNA polymerase Rpb2, domain 7|PF04561:RNA polymerase Rpb2, domain 2	RNA_pol_Rpb2_6
SM_RS27925	SMa1188	522.309675567841	593.752797495714	745.600150290551	802.750427218014	741.949759842451	1119.42490377317	458.125494095578	524.738577316213	535.299585544175	469.715305697092	-	NC_999999999.1	653531	654535	+	1005	protein_coding	FAD:protein FMN transferase && PF02424:ApbE family	-
SM_RS13970	SMc00643	609.666316088557	700.308001624884	582.760349171033	603.596544044923	485.934302416502	545.032569755049	629.603456133639	627.363268672759	949.660544234988	778.596510907082	-	NC_999999999.1	4286922	4288220	-	1299	protein_coding	adenylosuccinate synthase && PF00709:Adenylosuccinate synthetase	-
SM_RS13960	SMc00646	507.048413226208	571.332294735779	621.434641963567	733.032077472374	886.631392167767	834.782332772531	508.624412280307	516.229773036751	672.964931495381	652.604870295294	rpoH	NC_999999999.1	4283561	4284466	+	906	protein_coding	RNA polymerase sigma factor RpoH && PF04542:Sigma-70 region 2|PF00140:Sigma-70 factor, region 1.2|PF04545:Sigma-70, region 4	Sigma70_r2
SM_RS22385	SMb21690	551.447441721073	543.444199635361	537.694558519653	587.792791849039	584.590513902181	688.574393016036	639.880997966642	685.574138127726	866.272252465596	815.047796655099	exoW	NC_999999999.1	6185187	6186146	-	960	protein_coding	succinoglycan biosynthesis glycosyltransferase ExoW && PF00535:Glycosyl transferase family 2	Glycos_transf_2
SM_RS01075	SMc02884	664.044694298134	559.162074373949	571.885427212553	623.321895019801	517.9447759016	653.459281190518	838.034586177296	812.217084389635	650.874611451256	604.935841019182	-	NC_999999999.1	1594247	1595239	-	993	protein_coding	BMP family ABC transporter substrate-binding protein && PF02608:Basic membrane protein	-
SM_RS14280	SMc04005	633.159777002894	747.88498021061	763.844393494453	789.276724711885	725.950825876319	801.509215880378	513.28533990075	490.511498400895	560.910634869907	464.687884065803	pyk	NC_999999999.1	4354235	4355674	-	1440	protein_coding	pyruvate kinase && PF02887:Pyruvate kinase, alpha/beta domain|PF00224:Pyruvate kinase, barrel domain	PK
SM_RS12620	SMc01833	625.815140973414	746.551851903639	708.971948022897	725.232435118544	565.853487784125	674.419244152123	618.111366233584	560.245351574257	632.075852818676	595.03850700703	-	NC_999999999.1	4012608	4012964	-	357	protein_coding	antibiotic biosynthesis monooxygenase && PF03992:Antibiotic biosynthesis monooxygenase	ABM
SM_RS01885	SMc01167	799.298542692326	661.220076567114	650.735946879673	620.900747521765	432.432194698771	466.42121909933	723.506402869274	717.459068796176	699.042997076417	680.748876009933	dnaA	NC_999999999.1	1753466	1755079	+	1614	protein_coding	chromosomal replication initiator protein DnaA && PF08299:Bacterial dnaA protein helix-turn-helix|PF11638:DnaA N-terminal domain|PF00308:Bacterial dnaA protein	-
SM_RS08865	SMc00294	682.703689748928	674.87157864952	605.966958398706	555.55159207954	459.743489378516	497.067423047097	713.257120184731	673.79412263902	785.836711968047	779.990609999158	-	NC_999999999.1	3220500	3221717	-	1218	protein_coding	LL-diaminopimelate aminotransferase && PF00155:Aminotransferase class I and II	Aminotran_1_2
SM_RS11115	SMc01874	627.170544324422	629.916283388519	778.435549362463	743.792996748825	628.515614975912	843.858168813766	546.946726565149	573.5276903407	551.647155844388	496.559018810323	ftsZ	NC_999999999.1	3688620	3690392	-	1773	protein_coding	cell division protein FtsZ && PF12327:FtsZ family, C-terminal domain|PF00091:Tubulin/FtsZ family, GTPase domain	Tubulin
SM_RS08545	SMc00242	938.921382933446	838.177972049409	825.819700831524	745.613201937401	480.223307628654	572.853117323533	598.435749170293	554.889277467428	426.267490145928	435.259648644032	-	NC_999999999.1	3163209	3164279	-	1071	protein_coding	BMP family ABC transporter substrate-binding protein && PF02608:Basic membrane protein	-
SM_RS02055	SMc01118	687.558424744946	825.464119571971	823.845888047715	769.402280907032	746.989376091523	780.998254360675	481.109266547602	440.049178946772	409.418632779221	440.089996747589	tsaB	NC_999999999.1	1791334	1791990	+	657	protein_coding	tRNA (adenosine(37)-N6)-threonylcarbamoyltransferase complex dimerization subunit type 1 TsaB && PF00814:Glycoprotease family	Peptidase_M22
SM_RS06190	SMc01780	832.480629802921	831.301614452124	964.125854374367	1021.29373840566	719.74744037317	799.647415639582	400.946487653583	434.34451072942	195.892248455226	197.79830271156	-	NC_999999999.1	2679309	2681444	+	2136	protein_coding	sodium-translocating pyrophosphatase && PF03030:Inorganic H+ pyrophosphatase	-
SM_RS07380	SMc01032	562.814554237028	544.826923489466	547.824649359388	598.180550877722	445.84286261902	611.334204147703	720.346846994348	727.003371344044	900.073659826595	731.453150844319	-	NC_999999999.1	2912632	2913975	+	1344	protein_coding	pyruvate dehydrogenase complex dihydrolipoamide acetyltransferase && PF00364:Biotin-requiring enzyme|PF00198:2-oxoacid dehydrogenases acyltransferase (catalytic domain)|PF02817:e3 binding domain	Biotin_lipoyl
SM_RS06155	SMc01773	649.638441992112	720.03955787612	792.480638080311	795.212542624418	641.946842809341	678.926476162281	496.194635948055	457.55362734633	594.382235719978	556.822534187175	-	NC_999999999.1	2674134	2674754	+	621	protein_coding	riboflavin synthase && PF00677:Lumazine binding domain	-
SM_RS07830	SMc02060	546.390700859751	594.926914377865	732.667368254852	703.959545103864	685.023395791966	882.892661938375	539.686783778069	524.062095385905	575.320968625186	591.230105906303	-	NC_999999999.1	3011236	3012774	+	1539	protein_coding	LysM peptidoglycan-binding domain-containing protein && PF01476:LysM domain|PF01551:Peptidase family M23	Peptidase_M23
SM_RS14205	SMc03990	519.482946750364	348.114630428362	329.696270857968	170.362377175289	149.798084514122	204.262960990929	872.203749874237	804.46785496967	1252.04644051267	1722.39524595819	rpmE	NC_999999999.1	4341769	4341990	-	222	protein_coding	50S ribosomal protein L31 && -	-
SM_RS01235	SMc02913	610.39101022619	704.095658924065	591.972134558077	609.368417811701	495.669701714848	552.301613654405	632.825892888121	562.874697044882	853.930291225232	752.713693880611	-	NC_999999999.1	1623664	1624356	+	693	protein_coding	RNA-binding protein && PF04296:Protein of unknown function (DUF448)	-
SM_RS06470	SMc01918	576.210299454418	530.891532451837	540.467617264348	487.380745168981	470.24642068634	579.963702158919	696.478440103498	676.054755296523	932.697999122731	873.589483199057	nuoF	NC_999999999.1	2736402	2737706	+	1305	protein_coding	NADH-quinone oxidoreductase subunit NuoF && PF10589:NADH-ubiquinone oxidoreductase-F iron-sulfur binding region|PF01512:Respiratory-chain NADH dehydrogenase 51 Kd subunit|PF10531:SLBB domain	-
SM_RS02825	SMc02250	751.415802133812	702.611445701851	666.341492409847	703.765107997082	526.736469179745	597.093352420454	701.585411761104	773.761687611923	465.033716287866	448.405669013806	mscL	NC_999999999.1	1969424	1969852	+	429	protein_coding	large conductance mechanosensitive channel protein MscL && PF01741:Large-conductance mechanosensitive channel, MscL	-
SM_RS11385	SMc01609	940.887979036484	1028.92755236749	767.214341546401	781.029860958189	363.866013134979	409.433962570953	584.650599264593	625.270803167411	458.717300428744	363.509107620962	-	NC_999999999.1	3752654	3753127	+	474	protein_coding	6%2C7-dimethyl-8-ribityllumazine synthase && PF00885:6,7-dimethyl-8-ribityllumazine synthase	-
SM_RS02275	SMc01719	622.357183437705	701.447010286409	798.110902764569	762.574450213196	679.828988105498	926.478430208856	445.355234364258	485.781445613377	434.551363164792	453.044291375148	-	NC_999999999.1	1837354	1839351	+	1998	protein_coding	methyl-accepting chemotaxis protein && PF00672:HAMP domain|PF00015:Methyl-accepting chemotaxis protein (MCP) signalling domain	HAMP
SM_RS07640	SMc02097	636.901489841733	629.329736524568	613.309065101822	588.802208560805	518.050458376278	606.954759422979	712.893831328949	569.009443802285	646.760375141691	723.323690506934	-	NC_999999999.1	2965481	2966224	+	744	protein_coding	isoprenyl transferase && PF01255:Putative undecaprenyl diphosphate synthase	Prenyltransf
SM_RS21285	SMb21177	453.164663867248	338.598719395496	306.18770808825	338.068491979926	312.043898056414	453.720839031041	744.545767768121	803.089751577859	1260.43669027724	1227.92807459868	phnC	NC_999999999.1	5931632	5932471	-	840	protein_coding	phosphonate ABC transporter ATP-binding protein && PF00005:ABC transporter	ABC_tran
SM_RS15515	SMc02506	834.683689076541	803.151334410118	762.067184575201	765.382227136266	712.671283631532	776.608801562003	582.210692160008	654.816706382616	176.528864297146	160.115234906921	-	NC_999999999.1	4640843	4641697	+	855	protein_coding	metal ABC transporter permease && PF00950:ABC 3 transport family	ABC-3
SM_RS05815	SMc00572	617.861013571882	594.217556338807	535.41669684388	537.656539199614	413.387644327236	504.360678408835	654.039966559005	627.52722232597	925.380420606205	815.557520105165	fabG	NC_999999999.1	2595865	2596602	+	738	protein_coding	3-oxoacyl-[acyl-carrier-protein] reductase && PF00106:short chain dehydrogenase	adh_short
SM_RS03740	SMc00790	740.351404817751	755.439373950111	628.050178073008	584.141904943145	353.985454642405	431.283480135739	653.056166021957	669.703324009602	701.1664936555	698.40369049074	-	NC_999999999.1	2166188	2167015	+	828	protein_coding	dipeptide ABC transporter ATP-binding protein && PF00005:ABC transporter	ABC_tran
SM_RS13360	SMc02433	424.982972488114	453.87214860685	653.096668710666	788.532190992336	848.479288984756	811.102709010202	438.926418334029	500.803406923998	740.023786133719	552.28033785501	clpB	NC_999999999.1	4168416	4171022	-	2607	protein_coding	ATP-dependent chaperone ClpB && PF07724:AAA domain (Cdc48 subfamily)|PF00004:ATPase family associated with various cellular activities (AAA)|PF10431:C-terminal, D2-small domain, of ClpB protein|PF02861:Clp amino terminal domain, pathogenicity island component	Clp_N
SM_RS10945	SMc01451	574.30128353588	592.810064280295	699.035508239068	725.39218535351	696.163078756452	746.025883817564	585.349607632915	529.373535541843	570.769378683531	486.26950831107	-	NC_999999999.1	3646429	3646644	+	216	protein_coding	DUF4169 family protein && -	-
sRNA00453	#N/A	627.538400057254	449.979105352892	428.384619492711	270.92908727926	233.495691011481	312.949464044073	919.08051600443	842.440595167941	952.93670180207	1163.05594171519	-	NC_999999999.1	4894661	4894798	-	138	-	-	-
SM_RS06400	SMc01907	559.535888097901	542.674531095121	400.821474610449	387.530067181092	270.406381471515	362.973149777831	794.64726780334	730.621335203689	1113.61868115948	1030.88836380997	-	NC_999999999.1	2722122	2724311	+	2190	protein_coding	esterase-like activity of phytase family protein && PF13449:Esterase-like activity of phytase	-
SM_RS04960	SMc00042	605.281025123334	686.576192923366	693.18401764779	737.786641553639	616.617196579638	605.022324810717	611.720768238634	517.269233145657	568.439707750129	549.938366198164	-	NC_999999999.1	2419587	2420468	+	882	protein_coding	branched-chain amino acid aminotransferase && PF01063:Amino-transferase class IV	-
SM_RS11875	SMc01563	583.040447688194	643.502006861153	598.761143387771	628.894758269937	594.131380873738	580.686867744407	546.380044166485	540.603806820457	767.550359698008	685.124344884567	rpoD	NC_999999999.1	3856095	3858149	-	2055	protein_coding	RNA polymerase sigma factor RpoD && PF04542:Sigma-70 region 2|PF04539:Sigma-70 region 3|PF04545:Sigma-70, region 4|PF00140:Sigma-70 factor, region 1.2|PF03979:Sigma-70 factor, region 1.1|PF04546:Sigma-70, non-essential region	Sigma70_r3
SM_RS14345	SMc04018	653.666733733852	646.987584653299	679.600169999703	702.981022589527	634.329484661555	770.849507549101	586.385562483392	567.251675541027	448.234209570001	474.065212939835	-	NC_999999999.1	4369093	4370979	+	1887	protein_coding	5'-nucleotidase C-terminal domain-containing protein && PF01476:LysM domain|PF00149:Calcineurin-like phosphoesterase|PF02872:5'-nucleotidase, C-terminal domain	Metallophos
SM_RS09115	SMc00494	670.729610350271	606.216781564904	494.985595287928	426.008100271977	304.30571696558	328.790115927786	690.475288388792	651.536659128422	919.380709637042	1068.4573466011	purS	NC_999999999.1	3270814	3271056	+	243	protein_coding	phosphoribosylformylglycinamidine synthase subunit PurS && -	-
SM_RS00075	SMc02780	507.74038324144	544.07210993974	561.78856459452	573.489440144452	458.251495729748	549.298900767874	540.23863417558	540.387016607455	1010.11736940552	866.26155707374	gabD	NC_999999999.1	1366222	1367676	+	1455	protein_coding	NADP-dependent succinate-semialdehyde dehydrogenase && PF00171:Aldehyde dehydrogenase family	Aldedh
SM_RS01390	SMc00347	750.456656550619	676.007145659769	522.499422260049	530.227845667324	536.128822206508	633.780192164257	645.118934938385	645.808635430842	648.296342419156	555.369273206562	rnk	NC_999999999.1	1656755	1657162	-	408	protein_coding	nucleoside diphosphate kinase regulator && PF14760:Rnk N-terminus|PF01272:Transcription elongation factor, GreA/GreB, C-term	-
SM_RS11840	SMc01556	552.573353752267	585.393704984915	610.440855245387	582.337656202609	503.164205754778	662.652641284578	568.930087108884	599.08198017396	751.92404287545	720.959414552371	-	NC_999999999.1	3851652	3852440	+	789	protein_coding	SIMPL domain-containing protein && PF04402:Protein of unknown function (DUF541)	-
SM_RS04640	SMc00014	608.409657365091	615.565052367161	539.827209222755	496.956180776237	572.32637724689	645.274900764313	764.129735435893	656.294824268117	591.524628817478	636.179841280564	-	NC_999999999.1	2351788	2352171	+	384	protein_coding	DUF983 domain-containing protein && PF06170:Protein of unknown function (DUF983)	-
SM_RS14750	SMc03151	708.648355340882	700.321479713408	648.399037801557	680.814436197644	484.027548319936	537.134774847749	536.95362825052	473.242479129946	662.742751058209	692.225292247807	-	NC_999999999.1	4463737	4464435	-	699	protein_coding	GNAT family N-acetyltransferase && PF13302:Acetyltransferase (GNAT) domain	-
SM_RS16335	SMc03801	576.619642580277	616.219428901903	565.700095868208	618.316167510913	570.571293292405	526.518563920979	605.803310504658	565.355466990983	757.723391597011	720.21830973993	trxA	NC_999999999.1	4820592	4821584	+	993	protein_coding	thioredoxin && PF00085:Thioredoxin|PF14561:Tetratricopeptide repeat|PF14559:Tetratricopeptide repeat	-
SM_RS24995	SMa0101	886.309731203196	893.704292577142	830.868122632969	802.396917812694	688.131839313355	716.131727891629	421.314784077775	434.871712841171	212.76046078267	214.838421185072	-	NC_999999999.1	51262	52887	+	1626	protein_coding	amidohydrolase && PF07969:Amidohydrolase family	-
SM_RS17000	SMc04083	599.135653384547	555.976872582582	606.495928022585	555.774165097709	501.587712759311	603.371370725764	608.600833358155	634.018224929889	760.297583854044	665.99655898784	-	NC_999999999.1	4973914	4974597	-	684	protein_coding	carbonic anhydrase && PF00484:Carbonic anhydrase	-
SM_RS23900	SMb20696	534.56974819692	463.988998197753	469.709735103012	549.185807761891	630.711849129777	645.917068959484	852.458827607963	722.355861207598	688.766819259858	531.800361149185	-	NC_999999999.1	6504629	6505114	-	486	protein_coding	DUF2384 domain-containing protein && PF09722:Protein of unknown function (DUF2384)	-
SM_RS15815	SMc03241	622.803328460642	723.254974586556	673.86714524059	711.864161329574	607.032114319788	664.948169644534	604.628175708355	490.286783625067	542.338370363954	444.596654364326	-	NC_999999999.1	4703300	4703806	-	507	protein_coding	GNAT family N-acetyltransferase && PF00583:Acetyltransferase (GNAT) family	Acetyltransf_1
SM_RS28010	SMa1223	484.814598026904	411.018659379436	801.98890914029	776.788393912859	705.7257584097	1135.90875777247	387.132908325245	440.290433979089	411.281667127942	525.378114538335	-	NC_999999999.1	671077	671532	-	456	protein_coding	pyridoxamine 5'-phosphate oxidase family protein && PF12900:Pyridoxamine 5'-phosphate oxidase	-
SM_RS08900	SMc00301	524.092313478804	532.267589432025	509.882595581391	576.861500135614	600.740675376866	605.08539980201	667.718405941623	652.942231078085	779.510157702422	630.619689996001	sufA	NC_999999999.1	3228359	3228751	-	393	protein_coding	Fe-S cluster assembly scaffold SufA && PF01521:Iron-sulphur cluster biosynthesis	-
SM_RS14690	SMc02978	544.724875552252	619.501231862611	595.986288628464	612.819127286707	555.101892066589	552.273114138753	525.817963230304	544.098747681476	841.684452586387	683.362575669818	-	NC_999999999.1	4453766	4454872	+	1107	protein_coding	GTP-binding protein && PF07683:Cobalamin synthesis protein cobW C-terminal domain|PF02492:CobW/HypB/UreG, nucleotide-binding domain	-
SM_RS00885	SMc02846	680.32975295146	722.802567160121	570.854538655162	568.476532748505	431.828656534828	506.131939091823	590.187759209429	602.326941671593	765.247953579107	622.763026903834	-	NC_999999999.1	1549230	1550222	+	993	protein_coding	adenosine kinase && PF00294:pfkB family carbohydrate kinase	PfkB
SM_RS08905	SMc00302	542.274568611451	556.764766942759	569.602455505733	692.594925862588	728.088875394067	618.475618950881	494.646942239789	451.681525071912	733.461122843719	665.969387654194	-	NC_999999999.1	3228847	3229227	-	381	protein_coding	SUF system Fe-S cluster assembly protein && PF01883:Domain of unknown function DUF59	-
SM_RS15905	SMc03252	500.99118812013	408.684693115767	586.893416104603	673.042327483256	509.937495346628	765.882992680652	628.473236970496	669.804509841425	632.77843871269	675.568453361692	proB	NC_999999999.1	4720412	4721260	-	849	protein_coding	glutamate 5-kinase && PF00696:Amino acid kinase family	AA_kinase
SM_RS06480	SMc01920	555.755105883076	601.303616959714	602.181890172789	563.128664611112	546.147508265326	596.751563560555	576.915175246274	583.554306930803	734.987071025752	683.041520271159	-	NC_999999999.1	2738558	2740639	+	2082	protein_coding	NADH-quinone oxidoreductase subunit G && PF09326:NADH-ubiquinone oxidoreductase subunit G, C-terminal|PF10588:NADH-ubiquinone oxidoreductase-G iron-sulfur binding region|PF13510:2Fe-2S iron-sulfur cluster binding domain|PF00384:Molybdopterin oxidoreductase	-
sRNA00469	#N/A	762.129057134532	877.683199916584	716.570636242353	703.362092903025	706.038718834715	711.604406309308	332.534802826795	424.142639361467	353.216620461346	450.606433033506	-	NC_999999999.1	5939049	5939103	+	55	-	-	-
SM_RS05810	SMc00571	566.505083803489	656.632700277906	616.911530370401	551.612516594338	516.712564577787	616.957514829745	562.524654379305	520.824646147999	770.909290689445	638.160433379021	fabD	NC_999999999.1	2594896	2595840	+	945	protein_coding	ACP S-malonyltransferase && PF00698:Acyl transferase domain	Acyl_transf_1
SM_RS07520	SMc02121	660.239000851411	637.310823197294	634.031290111477	626.377262691836	545.227810715997	629.810796388698	636.051194540145	635.404099581428	480.816605419612	528.565736854894	-	NC_999999999.1	2943057	2943833	-	777	protein_coding	amino acid ABC transporter ATP-binding protein && PF00005:ABC transporter	ABC_tran
SM_RS07890	SMc02049	595.627478675848	643.191366449042	660.474106753423	732.232532821534	561.624687320808	767.361097469849	502.650110563213	494.1474711778	620.701511859178	434.166956252844	gcvP	NC_999999999.1	3024605	3027469	-	2865	protein_coding	aminomethyl-transferring glycine dehydrogenase && PF02347:Glycine cleavage system P-protein	-
SM_RS07800	SMc02066	655.077793398559	804.403037076507	776.837765370761	715.720289548797	666.518771831383	729.36422253744	410.481014157673	444.390493046831	408.186585967616	398.850270861888	tatB	NC_999999999.1	3005733	3006380	+	648	protein_coding	twin-arginine translocase subunit TatB && -	-
SM_RS05515	SMc02641	669.584099463107	773.031797727031	659.855760923324	658.876771550571	472.527370482138	553.39539643547	560.688975416796	526.196372708839	586.833373650216	546.968995957718	rkpK	NC_999999999.1	2533856	2535169	-	1314	protein_coding	UDP-glucose 6-dehydrogenase && PF03721:UDP-glucose/GDP-mannose dehydrogenase family, NAD binding domain|PF00984:UDP-glucose/GDP-mannose dehydrogenase family, central domain|PF03720:UDP-glucose/GDP-mannose dehydrogenase family, UDP binding domain	-
SM_RS24495	SMb20615	947.414588418085	894.553781538636	672.551610618844	707.205882288664	470.4838389398	695.526348672953	409.939625323385	432.413716224618	447.255292102104	318.823101285248	thiC	NC_999999999.1	6642305	6644140	+	1836	protein_coding	phosphomethylpyrimidine synthase ThiC && PF01964:Radical SAM ThiC family|PF13667:ThiC-associated domain	-
SM_RS15475	SMc02514	869.734301484756	915.329759706161	818.047720132575	767.246118149451	408.677329960094	566.907954115839	453.605129905133	416.343009927735	391.570353831396	385.176761873913	-	NC_999999999.1	4631423	4633147	+	1725	protein_coding	carbohydrate ABC transporter substrate-binding protein && PF01547:Bacterial extracellular solute-binding protein	SBP_bac_1
SM_RS10905	SMc01444	533.414912989188	682.176008250044	735.563299107717	711.418592754976	728.524630126386	780.218442103087	487.617686671777	464.199826458601	463.351169028031	394.871046138376	-	NC_999999999.1	3642350	3643144	-	795	protein_coding	thymidylate synthase && PF00303:Thymidylate synthase	-
SM_RS14315	SMc04012	620.938831913175	665.580582176109	643.055313916307	670.145755704228	544.780378054652	598.721409942759	543.212314642636	508.071390203059	593.705913067224	570.034677315918	-	NC_999999999.1	4361649	4363532	+	1884	protein_coding	M3 family oligoendopeptidase && PF08439:Oligopeptidase F|PF01432:Peptidase family M3	Peptidase_M3
SM_RS12310	SMc01534	613.995757949762	518.234821091284	587.321412592491	555.659335282672	610.802671486014	705.160620787345	640.521407185351	574.067166289666	531.296922164683	597.627902065112	-	NC_999999999.1	3950383	3951711	+	1329	protein_coding	aspartate aminotransferase family protein && PF00202:Aminotransferase class-III	Aminotran_3
SM_RS09360	SMc00185	512.891625730023	512.427484724736	546.759186730614	586.919261319841	548.804970546401	617.435873204916	590.603707426653	546.614229640244	787.08744682714	676.650359770481	-	NC_999999999.1	3332104	3333957	-	1854	protein_coding	ABC transporter ATP-binding protein && PF00005:ABC transporter|PF00664:ABC transporter transmembrane region	ABC_tran
SM_RS03715	SMc00785	593.030502620484	510.287112597269	570.724846223748	610.239605202042	726.270095987323	855.613929840498	586.560921489246	560.888080467076	438.672254443929	469.52590436415	rirA	NC_999999999.1	2160771	2161235	+	465	protein_coding	iron-responsive transcriptional regulator RirA && PF02082:Transcriptional regulator	Rrf2
SM_RS12660	SMc01940	705.919479018011	767.881904815172	679.437424000102	734.797270239473	602.651321959043	743.070889184648	484.91115109568	511.397955719981	372.129425930996	296.196945710166	-	NC_999999999.1	4018079	4018333	-	255	protein_coding	DUF1272 domain-containing protein && -	-
SM_RS05905	SMc00591	404.4274868475	282.084276868605	319.443849996591	269.76286934115	164.803628066614	231.632542136877	633.051723389432	805.53075386229	1282.40949763789	1498.21693117692	-	NC_999999999.1	2617800	2618081	+	282	protein_coding	hypothetical protein && -	-
SM_RS04765	SMc00084	425.008713431329	434.087086415948	654.887815906473	729.809958450517	916.781454264308	1025.69186840445	475.076198241402	465.772444443813	352.51994073657	399.438669575489	-	NC_999999999.1	2380735	2381124	-	390	protein_coding	hypothetical protein && -	-
SM_RS04565	SMc00069	616.06008370349	655.444017205024	620.220156167898	649.394575289787	554.801727360612	659.801786692921	562.780754836568	490.807861366117	564.302163062084	501.710406230083	pdxH	NC_999999999.1	2338036	2338656	-	621	protein_coding	pyridoxamine 5'-phosphate oxidase && PF10590:Pyridoxine 5'-phosphate oxidase C-terminal dimerisation region|PF01243:Pyridoxamine 5'-phosphate oxidase	Pyridox_oxidase
SM_RS11305	SMc04455	813.255705054886	848.321264189879	884.447927290198	843.209982242018	740.057346017262	816.639916316649	301.033492408803	322.749806196902	151.52466764455	153.341941099383	-	NC_999999999.1	3733132	3734778	+	1647	protein_coding	thiamine pyrophosphate-binding protein && PF02775:Thiamine pyrophosphate enzyme, C-terminal TPP binding domain|PF00205:Thiamine pyrophosphate enzyme, central domain|PF02776:Thiamine pyrophosphate enzyme, N-terminal TPP binding domain	TPP_enzyme_N
SM_RS31030	SMa2410	783.363929453465	689.558033198648	448.636021662571	733.193745481931	264.082452988898	315.652682005916	758.206249114685	738.378411578336	588.318252966221	526.040178836642	rhbF	NC_999999999.1	1312753	1314558	+	1806	protein_coding	rhizobactin siderophore biosynthesis protein RhbF && PF06276:Ferric iron reductase FhuF-like transporter|PF04183:IucA / IucC family	-
SM_RS09915	SMc04262	649.780668384555	677.678214073905	633.982955345698	637.023653938031	461.751127709286	552.286915790987	559.023809449354	496.803383642222	580.624859093047	581.42040001578	gndA	NC_999999999.1	3445233	3446663	-	1431	protein_coding	NADP-dependent phosphogluconate dehydrogenase && PF00393:6-phosphogluconate dehydrogenase, C-terminal domain|PF03446:NAD binding domain of 6-phosphogluconate dehydrogenase	NAD_binding_2
SM_RS07930	SMc01237	684.960613078385	778.688259746519	759.453112721821	812.375922219646	634.804568424409	704.906907395713	435.65696555674	406.022621540645	332.609451513625	275.121619124084	-	NC_999999999.1	3035231	3039022	-	3792	protein_coding	vitamin B12-dependent ribonucleotide reductase && PF08471:Class II vitamin B12-dependent ribonucleotide reductase|PF12637:TSCPD domain|PF02867:Ribonucleotide reductase, barrel domain	Ribonuc_red_lgC
SM_RS05825	SMc00574	557.657643629485	618.672624732603	527.603633658469	518.6121426883	388.960861876945	436.006458569698	618.377918677927	596.593041212018	803.257690018047	744.824332342489	fabF	NC_999999999.1	2597481	2598746	+	1266	protein_coding	beta-ketoacyl-ACP synthase II && PF02801:Beta-ketoacyl synthase, C-terminal domain|PF00109:Beta-ketoacyl synthase, N-terminal domain	ketoacyl-synt
SM_RS01190	SMc05021	544.970042149705	423.200220712868	446.550943139367	381.51238820957	453.153921527383	347.038602091731	616.679448010649	616.560645040339	930.174067227484	1047.69279983738	ffs	NC_999999999.1	1614155	1614252	+	98	protein_coding	signal recognition particle sRNA small type && -	-
SM_RS03780	SMc00797	615.764170527477	607.243133127362	572.04018380819	617.846001925254	523.79692186786	575.353471888923	635.709648805992	572.720647627865	577.969166409422	506.320511637482	-	NC_999999999.1	2171692	2172945	+	1254	protein_coding	FAD-binding oxidoreductase && PF01266:FAD dependent oxidoreductase	DAO
Novel02393	#N/A	563.46107070484	705.978062516924	804.95820370837	654.776914494944	518.54578262434	840.969828343436	378.548135831427	612.59389745647	387.995171556839	335.98159018533	-	NC_999999999.1	3029650	3031465	-	1816	-	-	-
Novel02392	#N/A	562.747919602481	587.889685936698	750.947692352061	595.450290106263	606.096909079055	682.451698773425	432.014714639354	495.438453709724	519.686680965803	570.704096421967	-	NC_999999999.1	3029138	3029472	-	335	-	-	-
SM_RS01560	SMc00382	563.343156972345	536.199689290604	553.369413940992	564.964160701696	473.907232610413	578.704431049281	590.542288891243	575.613065873133	720.43999510291	625.287481229584	-	NC_999999999.1	1689925	1691181	-	1257	protein_coding	aminopeptidase && PF02073:Thermophilic metalloprotease (M29)	-
SM_RS00200	SMc02755	455.777459629417	401.822570640701	370.633685361409	326.720539607676	252.258165276857	338.699106776179	706.080476970156	692.784674043917	1179.7159733522	1046.22295097103	-	NC_999999999.1	1400506	1401906	-	1401	protein_coding	adenosylhomocysteinase && PF05221:S-adenosyl-L-homocysteine hydrolase|PF00670:S-adenosyl-L-homocysteine hydrolase, NAD binding domain	-
SM_RS08540	SMc00241	630.38776360346	668.714933820638	684.154345555199	772.833834816575	766.177194105672	761.891117688499	426.752996961054	442.59168531402	310.830626005984	300.547338350284	-	NC_999999999.1	3162287	3163036	-	750	protein_coding	FadR family transcriptional regulator && PF00392:Bacterial regulatory proteins, gntR family|PF07729:FCD domain	FCD
SM_RS02095	SMc01110	730.534874562965	633.48987501245	414.952893946465	425.544357484625	333.928773491419	380.457134145009	675.913131832725	685.631046415111	690.260318740396	789.583041103496	-	NC_999999999.1	1799661	1800080	+	420	protein_coding	helix-turn-helix transcriptional regulator && PF01381:Helix-turn-helix	HTH_3
SM_RS07370	SMc01030	478.596163684253	402.395930135604	388.39907933862	413.037063247707	301.446350925996	400.624632659859	825.191997006861	807.947664752001	859.945320736011	872.438980044406	pdhA	NC_999999999.1	2910173	2911219	+	1047	protein_coding	pyruvate dehydrogenase (acetyl-transferring) E1 component subunit alpha && PF00676:Dehydrogenase E1 component	-
SM_RS02130	SMc01103	625.564814917024	714.393834632155	675.33938931571	658.916244946769	575.137805064945	577.626473259348	491.251897122869	514.99723751977	512.239573305802	402.565588453479	-	NC_999999999.1	1807415	1808314	-	900	protein_coding	ribokinase && PF00294:pfkB family carbohydrate kinase	PfkB
SM_RS12020	SMc02683	618.793416372807	752.588659331431	750.371137951898	724.46715693237	606.67083143549	558.511460948468	454.109599485101	481.998161773594	419.177731007103	380.026269967761	pgeF	NC_999999999.1	3886465	3887259	+	795	protein_coding	peptidoglycan editing factor PgeF && PF02578:Multi-copper polyphenol oxidoreductase laccase	-
SM_RS03100	SMc02306	514.332062799102	626.96328994499	662.137265915553	602.774871544986	659.473613964398	629.198735362081	440.871710639192	445.727386147305	564.203942416671	583.389605018004	-	NC_999999999.1	2033614	2034054	+	441	protein_coding	DUF2948 family protein && PF11164:Protein of unknown function (DUF2948)	-
SM_RS30295	SMa2041	595.578311862503	642.255077504624	789.452302082168	809.99890382687	755.445028718329	820.729051739975	386.513145688318	414.847534966938	253.402078290414	259.059447562817	-	NC_999999999.1	1154629	1155489	-	861	protein_coding	xanthine dehydrogenase family protein subunit M && PF03450:CO dehydrogenase flavoprotein C-terminal domain|PF00941:FAD binding domain in molybdopterin dehydrogenase	-
SM_RS09305	SMc00463	575.985451522789	577.545585890891	679.008465794165	713.417969524093	681.294654263337	711.076705600142	455.311502467965	477.001593359097	387.654510566293	450.491070403441	folB	NC_999999999.1	3315659	3316030	-	372	protein_coding	dihydroneopterin aldolase && PF02152:Dihydroneopterin aldolase	-
SM_RS03965	SMc00830	655.098752534487	591.671547493314	561.850104855115	516.364280203514	443.708335910705	541.326739888293	643.861069817017	660.577408330019	529.332478593418	558.925124542104	-	NC_999999999.1	2205304	2206572	+	1269	protein_coding	DUF3422 family protein && PF11902:Protein of unknown function (DUF3422)	-
SM_RS15005	SMc03202	685.335468582365	748.287285202654	756.901711077352	793.707226584232	801.363871722834	916.499819089724	296.824597283544	304.354949527253	197.481906599918	200.184881022681	-	NC_999999999.1	4520356	4521369	+	1014	protein_coding	alpha-ketoacid dehydrogenase subunit beta && PF02779:Transketolase, pyrimidine binding domain|PF02780:Transketolase, C-terminal domain	-
SM_RS18760	SMb20342	560.390040463158	585.209607164334	749.028539626153	675.779996528491	779.941481962468	920.333275636523	409.448413990811	409.196804208704	313.522396332299	289.442963017715	-	NC_999999999.1	5354666	5356879	-	2214	protein_coding	xanthine dehydrogenase family protein molybdopterin-binding subunit && PF02738:Molybdopterin-binding domain of aldehyde dehydrogenase	-
SM_RS10935	SMc04478	564.244693120542	481.040225306394	482.608755208986	353.974106915296	423.464222995751	506.00397847544	598.055204308818	530.493031285017	668.099360857624	1074.96441147468	ssrA	NC_999999999.1	3645330	3645688	+	359	protein_coding	transfer-messenger RNA && -	-
SM_RS08925	SMc00530	693.335060264831	666.636704685771	573.813609585713	659.670938688379	538.726243453019	555.26176334677	528.234632440701	469.314516309186	516.932801295274	456.810117323731	sufB	NC_999999999.1	3232628	3234097	-	1470	protein_coding	Fe-S cluster assembly protein SufB && PF01458:Uncharacterized protein family (UPF0051)	-
SM_RS14140	SMc03976	556.147677660818	603.152389042708	612.036900191881	686.656957327737	640.426317348949	734.779262453481	481.743253002471	439.079052890893	511.962836637349	390.26445289813	-	NC_999999999.1	4326562	4326939	-	378	protein_coding	cell division protein ZapA && PF05164:Cell division protein ZapA	-
SM_RS00145	SMc02766	588.840280801569	577.623423030159	504.29067239941	527.636619594322	397.37515587089	427.979537314327	590.695390058565	558.131873683454	794.920980560097	688.184856970949	trpB	NC_999999999.1	1382274	1383494	+	1221	protein_coding	tryptophan synthase subunit beta && PF00291:Pyridoxal-phosphate dependent enzyme	PALP
SM_RS08640	SMc00255	442.93804977785	520.660666555812	557.834517242822	591.849396828795	770.189469483948	703.024096249008	501.542616085028	472.40573622227	571.379827216883	516.801962567217	-	NC_999999999.1	3178669	3178974	+	306	protein_coding	hypothetical protein && -	-
SM_RS17360	SMb20047	441.31556607903	515.617350473885	610.682836253404	736.398135751977	757.364228537238	821.181877377554	561.683181448296	449.196081759347	391.384716811564	355.921181043094	-	NC_999999999.1	5067488	5067676	+	189	protein_coding	hypothetical protein && -	-
SM_RS07025	SMc01288	613.709563116933	737.042663807285	534.378176176292	538.612445878066	360.30987791927	420.961620384155	587.123567730346	526.410504159515	651.693346174696	660.400249745627	-	NC_999999999.1	2844152	2844730	+	579	protein_coding	adenylate kinase && PF00406:Adenylate kinase	ADK
SM_RS21275	SMb21175	460.906677657304	410.196519873845	321.027046647665	289.053473846571	263.822713424187	361.01304216673	696.102584002183	605.206340011204	1109.53299781472	1102.95299585415	phnE	NC_999999999.1	5929501	5930463	-	963	protein_coding	phosphonate ABC transporter%2C permease protein PhnE && PF00528:Binding-protein-dependent transport system inner membrane component	BPD_transp_1
SM_RS10630	SMc04352	468.037719645091	549.13156522668	553.406618997901	459.659683831501	464.833605885799	588.70639343367	571.838521009074	559.723338260292	642.253831556033	756.81984502324	-	NC_999999999.1	3590267	3590857	-	591	protein_coding	transglutaminase-like cysteine peptidase && PF06035:Bacterial transglutaminase-like cysteine proteinase BTLCP	-
SM_RS10135	SMc04331	599.672362552207	678.922767833276	695.994675810706	701.220318481497	554.651836505812	730.595969814479	445.375731906946	438.22800668565	344.198654581844	425.465301576701	-	NC_999999999.1	3495342	3496040	+	699	protein_coding	dimethylamine corrinoid protein && PF02607:B12 binding domain|PF02310:B12 binding domain	B12-binding
SM_RS15180	SMc03124	300.94447442169	293.828353182806	272.413725169745	275.41962463748	245.86124880859	354.589609121761	540.623113064488	526.566199768815	1539.7872861803	1247.53530569743	-	NC_999999999.1	4559376	4561004	-	1629	protein_coding	ABC transporter substrate-binding protein && PF00496:Bacterial extracellular solute-binding proteins, family 5 Middle	-
SM_RS06140	SMc01770	567.077368019706	480.018768864133	437.983264766738	463.58397132937	355.572305106603	426.121987239178	638.730546693779	593.700977430428	883.251200144616	744.884752431563	-	NC_999999999.1	2671129	2672424	+	1296	protein_coding	serine hydroxymethyltransferase && PF00464:Serine hydroxymethyltransferase	SHMT
SM_RS31010	SMa2402	707.112228843146	739.142597133042	484.146107196194	694.82727324985	271.796033628283	342.114966010681	634.603766644023	630.433679154022	572.443189178205	513.940516939137	rhbB	NC_999999999.1	1307588	1309075	+	1488	protein_coding	diaminobutyrate decarboxylase && PF00282:Pyridoxal-dependent decarboxylase conserved domain	-
SM_RS24500	SMb20616	784.534146665689	864.120682656431	714.372566806027	696.081860114983	522.087109019535	734.687265550707	342.713082001075	383.987796304147	282.678866854978	244.96157487677	thiO	NC_999999999.1	6644142	6645119	+	978	protein_coding	glycine oxidase ThiO && PF01266:FAD dependent oxidoreductase	DAO
SM_RS07975	SMc01227	491.928628995465	540.926910010267	618.126567423217	645.846504957784	522.643909775698	646.16951837282	528.001764931719	467.633961108914	570.047939507753	534.332558312374	-	NC_999999999.1	3051257	3052378	-	1122	protein_coding	alkene reductase && PF00724:NADH:flavin oxidoreductase / NADH oxidase family	Oxidored_FMN
SM_RS02390	SMc02178	411.737597944327	367.908786014664	474.722507158083	340.547754478187	435.46207709284	399.035968398405	1148.89741659879	983.375206013705	494.891418778259	508.337189193127	-	NC_999999999.1	1871225	1871686	-	462	protein_coding	hypothetical protein && -	-
SM_RS09120	SMc00493	500.91286908747	570.626527108745	547.63423411804	509.418275586189	441.693342698057	444.241543881314	526.577982607778	540.628730157998	720.503683221289	760.430286472006	purQ	NC_999999999.1	3271138	3271809	+	672	protein_coding	phosphoribosylformylglycinamidine synthase subunit PurQ && PF13507:CobB/CobQ-like glutamine amidotransferase domain	-
SM_RS11925	SMc01578	568.99757680291	643.913162135032	502.050439832548	467.265097035076	337.216809078925	356.526311172654	551.610687511035	531.196997540515	840.354716146526	761.266775991372	-	NC_999999999.1	3870070	3871272	-	1203	protein_coding	pyridoxal phosphate-dependent aminotransferase && PF00155:Aminotransferase class I and II	Aminotran_1_2
SM_RS14095	SMc03969	460.020206035477	534.571958594416	517.660275082327	496.750497283713	347.298090924707	379.042756977478	509.902181507009	525.256636143867	953.241126633788	818.370451783297	-	NC_999999999.1	4316861	4317607	-	747	protein_coding	YebC/PmpR family DNA-binding transcriptional regulator && PF01709:Transcriptional regulator	-
SM_RS03725	SMc00787	678.557969272367	630.509996884928	517.693000526192	472.446474309664	294.724641444342	344.314473761326	659.099372334398	625.95718613863	686.967801448358	627.069933105618	-	NC_999999999.1	2163412	2164416	+	1005	protein_coding	ABC transporter permease subunit && PF00528:Binding-protein-dependent transport system inner membrane component	BPD_transp_1
SM_RS04330	SMc00857	419.173435601016	475.482429486246	555.227124226342	631.898731276567	705.427958697315	647.245005285271	459.046777233569	425.209271445629	642.048222136618	568.981265196919	-	NC_999999999.1	2284020	2284886	+	867	protein_coding	S49 family peptidase && PF01343:Peptidase family S49	Peptidase_S49
SM_RS27640	SMa1076	507.027938830358	440.866670541142	512.273635555431	526.438466611991	768.662902342922	937.564496895116	484.591315230501	387.653416919553	459.808618352048	494.254919424216	-	NC_999999999.1	587855	588439	-	585	protein_coding	cupin domain-containing protein && PF07883:Cupin domain|PF12844:Helix-turn-helix domain	Cupin_2
SM_RS06035	SMc00618	501.195561476456	457.261200433032	428.034860248146	392.060000921931	362.473566883494	422.518931246614	664.098543607698	623.362724190003	854.654451919961	808.123832756134	-	NC_999999999.1	2644341	2646551	+	2211	protein_coding	RNA degradosome polyphosphate kinase && PF13089:Polyphosphate kinase N-terminal domain|PF02503:Polyphosphate kinase middle domain|PF13090:Polyphosphate kinase C-terminal domain	-
SM_RS14160	SMc03980	634.731153641766	583.260552171634	545.179134051923	574.11750486512	409.962270454167	565.870614014211	669.38744518121	583.66526139975	447.554835375661	487.240216848735	-	NC_999999999.1	4330689	4331279	+	591	protein_coding	putative glycolipid-binding domain-containing protein && PF06475:Putative glycolipid-binding	-
SM_RS03590	SMc00762	635.221965639403	580.379310258123	496.520263903887	540.367307701999	471.034840940697	562.37802695728	630.564504255917	624.066496818796	480.967174293961	463.19420594159	-	NC_999999999.1	2126454	2127890	-	1437	protein_coding	glutamine synthetase && PF00120:Glutamine synthetase, catalytic domain	-
SM_RS06045	SMc00620	296.228376663265	323.855025212167	260.81423609683	260.326176553265	198.346441549488	279.849704229478	526.909730524494	482.883777885562	1568.60208297085	1274.81563485494	-	NC_999999999.1	2648223	2649581	-	1359	protein_coding	esterase-like activity of phytase family protein && PF13449:Esterase-like activity of phytase	-
SM_RS27830	SMa1154	368.061480638152	317.055616036638	504.727333067531	557.756097879339	449.098209897082	749.774757605592	593.381849247089	735.875890695441	603.789094805719	593.060054058649	-	NC_999999999.1	629734	630129	+	396	protein_coding	hypothetical protein && -	-
SM_RS13705	SMc00698	553.824207735196	594.707592258598	576.26944530635	435.299175527765	416.037603297052	520.694640175458	623.182320129463	565.498862559891	561.716556816598	623.559560741233	-	NC_999999999.1	4235907	4236188	+	282	protein_coding	BolA family transcriptional regulator && -	-
SM_RS10835	SMc01431	561.30587703204	501.290714417148	512.987008921591	440.73744278491	301.296975786315	419.823289233324	625.783410750134	583.84639987298	766.509237661772	747.633495317912	-	NC_999999999.1	3628977	3630755	-	1779	protein_coding	acetolactate synthase 3 large subunit && PF02776:Thiamine pyrophosphate enzyme, N-terminal TPP binding domain|PF00205:Thiamine pyrophosphate enzyme, central domain|PF02775:Thiamine pyrophosphate enzyme, C-terminal TPP binding domain	TPP_enzyme_N
SM_RS15775	SMc03233	548.826098345842	606.072317779565	624.929809674425	690.195479616603	613.074501833105	659.528520266459	420.238098848163	413.203426436451	455.008034827112	428.334350235053	-	NC_999999999.1	4695613	4696929	+	1317	protein_coding	COG4223 family protein && -	-
SM_RS14305	SMc04010	563.543436351802	568.69874982845	575.604536302645	564.186217005847	548.87887609712	633.374082365437	506.508384561118	468.037795919309	531.416602439464	473.881509934917	-	NC_999999999.1	4357910	4359727	-	1818	protein_coding	DUF882 domain-containing protein && PF05951:Bacterial protein of unknown function (DUF882)	-
SM_RS31230	SMc00130	565.896670029151	605.958816977004	504.576081244616	545.656712985508	543.485742335233	476.665313984151	563.96590056965	534.308277814381	593.511833617537	493.825692399097	-	NC_999999999.1	2349905	2350045	+	141	protein_coding	hypothetical protein && -	-
SM_RS07770	SMc02072	466.715202914105	518.106834903628	558.547080550329	569.077229252123	606.560972576335	778.751253523204	459.098647145015	453.302782695379	511.816569899267	500.673814481673	-	NC_999999999.1	2998568	3001405	+	2838	protein_coding	SPOR domain-containing protein && PF05036:Sporulation related domain	-
SM_RS02995	SMc02284	701.044708446218	772.933759452114	647.427855552302	580.103108083795	397.163250945844	437.552763806885	556.634343862244	462.9339420123	469.287129344393	397.527479768907	-	NC_999999999.1	2011193	2011477	+	285	protein_coding	copper-binding protein && -	-
SM_RS09520	SMc00155	528.381098064365	456.562486265045	389.464857658235	386.776797568042	271.797245969696	331.40699111283	656.293767872515	643.774379773892	899.998401004759	850.333412305898	-	NC_999999999.1	3366631	3368004	-	1374	protein_coding	3-deoxy-7-phosphoheptulonate synthase class II && PF01474:Class-II DAHP synthetase family	-
SM_RS06420	SMc01911	564.739347516008	582.199517517943	651.661087023121	685.182475934641	680.230072657506	703.548043226902	402.578365414154	466.76776347824	397.002679253836	278.032612338373	-	NC_999999999.1	2730068	2730466	+	399	protein_coding	cupin domain-containing protein && PF07883:Cupin domain	Cupin_2
SM_RS02645	SMc02137	621.766556179836	701.266418844478	597.984032672484	558.301847485874	428.735192769436	468.510568930126	448.167375854	506.543661187371	567.765329322039	512.437766889607	argF	NC_999999999.1	1929593	1930504	+	912	protein_coding	ornithine carbamoyltransferase && PF00185:Aspartate/ornithine carbamoyltransferase, Asp/Orn binding domain|PF02729:Aspartate/ornithine carbamoyltransferase, carbamoyl-P binding domain	-
SM_RS18415	SMb20268	567.405727815895	546.901918027356	566.748731758548	579.115495653688	515.353993288812	615.264268157308	532.111958311427	499.975085337418	489.923329509087	493.499916797697	-	NC_999999999.1	5281055	5282056	+	1002	protein_coding	4-hydroxyproline epimerase && PF05544:Proline racemase	-
SM_RS21505	SMb21314	663.800223620982	763.337149223226	615.36666651332	696.813097624598	508.24773022499	579.098758237919	403.01772299117	385.900270238712	464.162866631897	323.649858647082	-	NC_999999999.1	5987944	5988603	-	660	protein_coding	calcium-binding protein && -	-
SM_RS12370	SMc01522	301.529113378099	237.943203880543	432.460506211963	544.33707814217	910.898931162435	695.245684325186	666.203569175591	437.639946110675	544.742073034278	626.894103846801	-	NC_999999999.1	3964969	3965529	-	561	protein_coding	TetR/AcrR family transcriptional regulator && PF00440:Bacterial regulatory proteins, tetR family	TetR_N
SM_RS15140	SMc03132	645.806050863056	617.0895869644	676.055267381544	748.395254346857	822.02317161653	904.365318869284	296.72266796716	312.267900877455	170.902715388656	193.46880419081	-	NC_999999999.1	4551131	4552411	-	1281	protein_coding	FAD-binding oxidoreductase && PF01266:FAD dependent oxidoreductase	DAO
SM_RS06135	SMc01769	523.476511839158	493.928041120985	517.600089563733	486.749649072253	493.744411069322	617.449644979524	503.561850115619	534.876378946644	576.659382099922	638.810170954657	-	NC_999999999.1	2669613	2670944	+	1332	protein_coding	murein L%2CD-transpeptidase && PF03734:L,D-transpeptidase catalytic domain|PF01471:Putative peptidoglycan binding domain	PG_binding_1
SM_RS05225	SMc02365	557.821171602789	597.934639613022	553.336398642744	624.847478080466	588.027263434318	708.146336700695	340.540683802467	337.881420885089	607.75218925039	460.21671915814	-	NC_999999999.1	2466444	2467997	+	1554	protein_coding	Do family serine endopeptidase && PF13365:Trypsin-like peptidase domain|PF13180:PDZ domain	-
SM_RS23340	SMb21456	382.804549245655	309.419688782306	446.980215855675	542.759197732622	1023.33771850922	1245.44776859252	443.891379890146	454.018994151432	261.004378396753	266.74842660007	-	NC_999999999.1	6392152	6392589	-	438	protein_coding	hypothetical protein && -	-
SM_RS11955	SMc01586	405.575220938827	361.759700201462	392.888326712357	397.736163951772	417.471575397287	539.837825476027	711.192773345121	602.362199093163	701.58592002073	842.179695989293	-	NC_999999999.1	3875577	3876002	+	426	protein_coding	BA14K family protein && PF07886:BA14K-like protein	-
SM_RS03695	SMc00781	778.335111603167	688.524703952927	570.302424492912	663.797761908346	781.234516665667	896.123578028007	345.273712673403	309.106657572036	163.712754563555	164.765115873657	-	NC_999999999.1	2155542	2157038	+	1497	protein_coding	CoA-acylating methylmalonate-semialdehyde dehydrogenase && PF00171:Aldehyde dehydrogenase family	Aldedh
SM_RS11120	SMc01873	520.335388093019	570.586940234102	637.19559156346	648.513148699823	596.037721411925	722.424057644178	423.025347856183	451.772155927206	413.793158426674	371.186423570902	ftsA	NC_999999999.1	3690486	3691814	-	1329	protein_coding	cell division protein FtsA && PF02491:SHS2 domain inserted in FTSA|PF14450:Cell division protein FtsA	-
SM_RS27905	SMa1183	493.824203090871	410.666161874201	548.85222059574	575.042175725112	462.547236091025	724.143691001983	462.402349841512	580.093499321676	593.033270347038	500.831358161498	-	NC_999999999.1	649888	651249	+	1362	protein_coding	nitrous oxide reductase family maturation protein NosD && PF05048:Periplasmic copper-binding protein (NosD)	-
SM_RS18405	SMb20266	582.414904225963	588.991943424174	629.353186741209	628.9209407631	554.238628201525	654.077365307053	439.940204593752	423.152078813336	470.222679383189	373.798855565896	-	NC_999999999.1	5279076	5279798	+	723	protein_coding	amino acid ABC transporter ATP-binding protein && PF00005:ABC transporter	ABC_tran
SM_RS07705	SMc02085	559.429279514532	664.281492047924	426.789429459731	615.068100632541	418.339622228776	453.420017547747	515.625966235108	546.319558896503	639.690688018901	504.587027100288	exbB	NC_999999999.1	2980568	2981554	+	987	protein_coding	tonB-system energizer ExbB && PF01618:MotA/TolQ/ExbB proton channel family	-
SM_RS07245	SMc01005	467.41776724346	458.054215521945	459.820297937166	483.188066274163	480.279754682151	486.292935469461	540.47190646787	581.408376093921	637.844272409091	746.47500075508	folE	NC_999999999.1	2886063	2886677	-	615	protein_coding	GTP cyclohydrolase I FolE && PF01227:GTP cyclohydrolase I	GTP_cyclohydroI
SM_RS09245	SMc00475	519.962174561019	545.651818076127	518.080416298666	484.721525534452	388.916766005609	469.217148982635	527.590735079642	511.190226899892	725.872801981808	649.442240374152	alaS	NC_999999999.1	3299501	3302164	-	2664	protein_coding	alanine--tRNA ligase && PF07973:Threonyl and Alanyl tRNA synthetase second additional domain|PF01411:tRNA synthetases class II (A)|PF02272:DHHA1 domain	-
SM_RS13390	SMc02438	516.672980387651	467.839160526281	393.21060963551	355.279141504483	245.434610959127	287.701805812518	654.863933955581	628.97449451308	899.55695874658	890.442068041188	-	NC_999999999.1	4176837	4178111	-	1275	protein_coding	aspartate kinase && PF00696:Amino acid kinase family|PF01842:ACT domain|PF13840:ACT domain	AA_kinase
SM_RS09455	SMc00168	468.109725448114	502.103658313818	556.671430037664	639.973910696486	840.946496464604	1082.18652455892	383.418119471003	300.602808453285	318.568955544297	245.180465962122	-	NC_999999999.1	3351089	3351733	+	645	protein_coding	autoinducer synthase && PF00765:Autoinducer synthase	Autoind_synth
SM_RS06475	SMc01919	454.254469303772	519.320648696867	529.294146593189	525.716788420307	489.004303161253	510.962778997076	535.05936929394	540.13640729969	635.979478522978	594.654115206639	-	NC_999999999.1	2737713	2738357	+	645	protein_coding	NADH ubiquinone oxidoreductase && -	-
SM_RS07335	SMc01023	577.616823112193	675.192312048017	606.768168913758	606.304453928428	544.9164629801	537.037110428161	418.739195123348	451.865087818807	441.917232423953	471.451607410758	-	NC_999999999.1	2902503	2903273	+	771	protein_coding	triose-phosphate isomerase && PF00121:Triosephosphate isomerase	-
SM_RS14080	SMc03966	545.026254328011	637.356132002569	590.516485946368	623.521574736808	584.233306038435	537.654015502418	461.288516584869	464.725229954517	426.792425084455	458.314448762697	ruvA	NC_999999999.1	4314314	4314931	-	618	protein_coding	Holliday junction branch migration protein RuvA && PF14520:Helix-hairpin-helix domain|PF01330:RuvA N terminal domain|PF07499:RuvA, C-terminal domain	-
SM_RS09635	SMc00133	537.078869949873	518.387708331283	558.019087418614	484.151413014447	433.050894310948	534.253296246964	558.919378114552	571.877266996604	577.139093379812	549.384690521146	-	NC_999999999.1	3390707	3391576	+	870	protein_coding	NAD(P)-dependent oxidoreductase && PF03446:NAD binding domain of 6-phosphogluconate dehydrogenase|PF14833:NAD-binding of NADP-dependent 3-hydroxyisobutyrate dehydrogenase	NAD_binding_2
SM_RS01710	SMc00413	556.072237118542	597.731669594547	594.503866101903	590.793641070852	600.141944918683	520.359141051634	484.356590326867	459.959766081248	509.680472361452	403.525397606916	-	NC_999999999.1	1717008	1717589	-	582	protein_coding	histidine phosphatase family protein && PF00300:Histidine phosphatase superfamily (branch 1)	-
SM_RS21105	SMb21302	672.861068676415	675.422440261974	759.335895078246	728.92040868699	514.572825130564	656.44753119837	388.876750254638	446.999621544485	227.761560680414	240.690466266331	-	NC_999999999.1	5893380	5893835	+	456	protein_coding	RbsD/FucU family protein && PF05025:RbsD / FucU transport protein family	-
SM_RS23440	SMb21479	575.130310744082	476.450377431902	561.668402995244	492.860525854665	451.28273563605	652.972155237504	463.205854274805	596.984838120898	535.115557908881	494.654398041653	-	NC_999999999.1	6411388	6411690	+	303	protein_coding	hypothetical protein && -	-
SM_RS11165	SMc01864	592.16858554924	664.591276824214	602.84152202347	622.422721515815	504.810561419217	545.267228893171	409.306760444682	431.875030610425	463.772485751634	457.820575434289	-	NC_999999999.1	3701160	3702551	-	1392	protein_coding	UDP-N-acetylmuramoyl-L-alanine--D-glutamate ligase && PF08245:Mur ligase middle domain	-
SM_RS06765	SMc01335	497.170286446957	559.135419843367	645.295477950839	631.523916958356	652.495835026	759.625812815009	408.237214302862	413.749557256735	360.565659261262	366.586510325215	-	NC_999999999.1	2799393	2800625	+	1233	protein_coding	N-acetylmuramoyl-L-alanine amidase && PF01520:N-acetylmuramoyl-L-alanine amidase|PF11741:AMIN domain	-
SM_RS07355	SMc01027	534.845523684111	551.390091093124	577.105905565461	588.617169935744	447.165874176791	562.89139809422	464.097775258811	467.709164478774	548.64767969735	524.982075428801	kdsA	NC_999999999.1	2906696	2907538	+	843	protein_coding	3-deoxy-8-phosphooctulonate synthase && PF00793:DAHP synthetase I family	-
SM_RS28655	SMa1447	532.266731544192	600.902004301869	618.176559967718	659.534661487216	690.556466576191	815.508434984713	416.658779896885	444.705784014992	245.651179667532	211.063569868742	-	NC_999999999.1	797393	798706	-	1314	protein_coding	MFS transporter && PF07690:Major Facilitator Superfamily	MFS_1
SM_RS00945	SMc02858	453.924582252716	452.468425029067	441.121961220622	497.447893990809	517.653014576768	469.04330362632	542.6836084271	514.594686265846	687.544970226631	658.404888367253	dnaJ	NC_999999999.1	1566190	1567329	+	1140	protein_coding	molecular chaperone DnaJ && PF01556:DnaJ C terminal domain|PF00684:DnaJ central domain|PF00226:DnaJ domain	DnaJ_C
Novel00014	#N/A	403.369000816987	486.560241326162	571.267382650894	751.799827649531	578.546651097167	974.778253584674	284.535497370341	373.361518449648	407.23571352862	385.92900324129	-	NC_999999999.1	413309	413519	+	211	-	-	-
SM_RS08920	SMc00531	669.009630465468	640.924357740213	604.928064514874	598.60935414	437.697508700092	544.836323860064	450.713938671526	445.655121655388	468.475645880509	348.115891985132	sufC	NC_999999999.1	3231795	3232550	-	756	protein_coding	Fe-S cluster assembly ATPase SufC && PF00005:ABC transporter	ABC_tran
SM_RS10830	SMc01430	522.473729736233	494.001978043816	457.3475015658	405.077645127397	261.346532931698	325.975371055332	659.884394182241	634.035788248123	725.02109368425	718.805824156748	ilvN	NC_999999999.1	3628382	3628954	-	573	protein_coding	acetolactate synthase small subunit && PF01842:ACT domain|PF10369:Small subunit of acetolactate synthase	ACT
SM_RS04900	SMc00039	582.954827087773	584.012746784509	489.525361389007	492.081429843629	376.563612930054	445.366206017722	558.163559092635	552.55320514545	540.275126563656	561.332372774645	-	NC_999999999.1	2410394	2411173	+	780	protein_coding	L%2CD-transpeptidase family protein && PF03734:L,D-transpeptidase catalytic domain	-
SM_RS13690	SMc00701	523.974949203405	562.874052520739	545.445664002289	550.66480710581	426.507617192648	440.184218452498	511.674125611768	449.99327802145	577.731582842387	567.671757106707	cobT	NC_999999999.1	4232116	4234011	-	1896	protein_coding	cobaltochelatase subunit CobT && PF11775:Cobalamin biosynthesis protein CobT VWA domain|PF06213:Cobalamin biosynthesis protein CobT	-
SM_RS03630	SMc00770	653.682489168723	610.974529287871	535.908828735719	535.851353397843	410.089622127013	453.069371335588	545.74130386494	551.807700584048	440.125030237662	407.397596989197	-	NC_999999999.1	2137480	2138574	+	1095	protein_coding	polyamine ABC transporter substrate-binding protein && PF13416:Bacterial extracellular solute-binding protein	-
SM_RS04550	SMc00960	474.390858769804	520.965076738901	517.077428947078	594.016071737294	612.513943687955	529.925549019546	426.236346843667	384.04413059716	563.030132870873	521.737270962591	tldD	NC_999999999.1	2333957	2335372	+	1416	protein_coding	metalloprotease TldD && PF01523:Putative modulator of DNA gyrase	-
SM_RS08580	SMc00316	420.287534774521	401.280419924985	512.047322279499	555.627134067705	539.051092453484	688.605015004899	546.202370656905	519.679719019619	477.781748132929	482.969648481614	-	NC_999999999.1	3170162	3171373	+	1212	protein_coding	UbiH/UbiF family hydroxylase && PF01494:FAD binding domain	FAD_binding_3
SM_RS11310	SMc01573	447.522437978687	467.971293597414	510.326327538802	436.696278079159	403.358905303018	421.997120209873	566.486279151841	529.075844205669	709.719349713006	647.521254380217	-	NC_999999999.1	3735274	3735612	-	339	protein_coding	TIGR01244 family phosphatase && PF04273:Putative phosphatase (DUF442)	-
SM_RS01965	SMc01136	428.098716166029	406.175699267347	411.6111491548	404.451851903552	385.320243462892	404.676635988382	784.494270657871	803.146915059358	502.593501001398	605.074408084354	lptC	NC_999999999.1	1768628	1769296	-	669	protein_coding	LPS export ABC transporter periplasmic protein LptC && PF06835:Lipopolysaccharide-assembly, LptC-related	-
SM_RS07665	SMc02092	530.341321402115	476.170495709199	479.915203381975	476.386592027489	393.118675809652	474.825098106871	548.083893111672	537.038000799122	641.136371879589	573.582996682691	fabZ	NC_999999999.1	2971993	2972457	+	465	protein_coding	3-hydroxyacyl-ACP dehydratase FabZ && PF07977:FabA-like domain	-
SM_RS08825	SMc00290	669.693154939169	530.86317910916	436.395463600785	404.300218719198	232.782944701922	241.152044487023	725.770402994989	699.80933972933	537.095044282536	623.531091601812	-	NC_999999999.1	3214021	3214461	+	441	protein_coding	VOC family protein && PF00903:Glyoxalase/Bleomycin resistance protein/Dioxygenase superfamily	Glyoxalase
SM_RS13745	SMc00689	469.348345020269	448.70900028596	502.791246843647	535.57438310227	507.724611344091	606.054939203855	501.472381857878	551.50637660744	493.983583229565	480.078826864889	-	NC_999999999.1	4242772	4244214	+	1443	protein_coding	murein L%2CD-transpeptidase && -	-
SM_RS15820	SMc03242	339.837831232919	336.412410862513	276.789345768803	226.999575258307	190.160715390302	223.972124636469	542.967662810344	497.967138166583	1352.46526488594	1107.16679547707	typA	NC_999999999.1	4704150	4705976	-	1827	protein_coding	translational GTPase TypA && PF03144:Elongation factor Tu domain 2|PF00679:Elongation factor G C-terminus|PF00009:Elongation factor Tu GTP binding domain	GTP_EFTU
SM_RS06220	SMc01786	567.405727815895	587.638238674467	511.08124814167	550.173559098269	452.103183889486	505.60032327032	559.449182516415	503.129694063387	454.044056027575	400.349162654435	-	NC_999999999.1	2685652	2685990	+	339	protein_coding	integration host factor subunit alpha && PF00216:Bacterial DNA-binding protein	-
SM_RS04490	SMc00972	475.35793341316	460.960107020029	481.216920405327	490.384249900122	474.189002592281	496.543621604255	572.920406169603	541.267387427084	564.881133739575	529.653702758322	dxs	NC_999999999.1	2322076	2323989	-	1914	protein_coding	1-deoxy-D-xylulose-5-phosphate synthase && PF02780:Transketolase, C-terminal domain|PF02779:Transketolase, pyrimidine binding domain|PF13292:1-deoxy-D-xylulose-5-phosphate synthase	-
SM_RS04270	SMc00869	560.832124871687	492.325367608463	428.610775452743	396.038509593442	283.129953284653	368.230841930395	634.860540851015	687.740817069386	651.2086285929	583.363496734047	-	NC_999999999.1	2272302	2272916	+	615	protein_coding	F0F1 ATP synthase subunit B && PF00430:ATP synthase B/B' CF(0)	-
SM_RS12120	SMc02703	465.004102381666	450.358088316412	487.607237679708	524.307136787651	557.939919839563	619.961684188198	481.114637869099	496.698226180164	506.231603858745	486.495815508608	-	NC_999999999.1	3905134	3906147	+	1014	protein_coding	MoxR family ATPase && PF07726:ATPase family associated with various cellular activities (AAA)	-
SM_RS24105	SMb20752	522.505974844469	674.393637192998	680.536605314867	742.182775839178	717.249189185126	821.097869001351	246.873308435636	278.158781947958	191.855253339002	192.836553196723	-	NC_999999999.1	6549643	6550713	-	1071	protein_coding	enoyl-CoA hydratase/isomerase family protein && PF16113:Enoyl-CoA hydratase/isomerase	-
SM_RS08070	SMc01700	441.893204254526	433.883242525273	414.024544874509	418.655666751779	283.696167472064	374.965889248619	613.394116148372	525.916001199496	817.604722554001	739.401979576712	-	NC_999999999.1	3074057	3074629	+	573	protein_coding	peptidylprolyl isomerase && PF00160:Cyclophilin type peptidyl-prolyl cis-trans isomerase/CLD	Pro_isomerase
SM_RS15720	SMc02465	435.488516666516	416.845048687781	426.252270821999	421.439578894454	356.030711519949	400.335759826413	567.685871086436	618.895235368802	749.622845228664	652.227242271496	-	NC_999999999.1	4685854	4687695	-	1842	protein_coding	succinate dehydrogenase flavoprotein subunit && PF02910:Fumarate reductase flavoprotein C-term|PF00890:FAD binding domain	-
SM_RS31025	SMa2408	655.868874658089	638.569431415597	405.996960984453	616.508371713772	199.472894088582	251.609314718586	663.529946210698	599.158343367456	536.275697115189	457.085925349711	basC	NC_999999999.1	1311399	1312769	+	1371	protein_coding	putative histamine N-monooxygenase && PF13434:L-lysine 6-monooxygenase (NADPH-requiring)	-
SM_RS14715	SMc02983	379.771558564607	411.094918575497	373.495969696742	321.697736322292	202.546662369747	224.456379816531	307.13761981817	328.128969633517	1351.3973976103	1118.75809830797	-	NC_999999999.1	4458138	4459271	-	1134	protein_coding	type III PLP-dependent enzyme && PF02784:Pyridoxal-dependent decarboxylase, pyridoxal binding domain|PF00278:Pyridoxal-dependent decarboxylase, C-terminal sheet domain	-
SM_RS10800	SMc01424	475.931439920342	557.048286024895	664.908667808325	715.676652249001	668.887099035225	720.624636188403	290.455615566747	336.556675301506	315.402212315861	272.061738977358	nthA	NC_999999999.1	3623707	3624348	-	642	protein_coding	nitrile hydratase subunit alpha && PF02979:Nitrile hydratase, alpha chain	-
SM_RS04920	SMc00100	521.800900844128	572.016953979499	587.809291680388	594.839836018632	549.753130468489	601.834555912973	452.033282626455	418.87994842071	389.131062012266	327.6962970024	-	NC_999999999.1	2412544	2414106	-	1563	protein_coding	DUF853 domain-containing protein && PF05872:Bacterial protein of unknown function (DUF853)	-
SM_RS03785	SMc00798	430.681456053029	537.909240969296	572.475393555638	606.689454166539	603.900502053789	551.7619541512	451.88617129379	410.068777340387	453.114617382063	388.646971310215	-	NC_999999999.1	2173100	2173348	+	249	protein_coding	hypothetical protein && -	-
SM_RS18410	SMb20267	512.755236519618	616.029788998931	663.285276646002	611.635030049197	566.44325041674	670.450761511088	394.07457861423	367.644031663202	318.247168720515	285.062730812547	-	NC_999999999.1	5279799	5281040	+	1242	protein_coding	FAD-dependent oxidoreductase && PF01266:FAD dependent oxidoreductase	DAO
SM_RS03720	SMc00786	628.999112743279	550.675543642581	503.658335221364	504.001813325837	286.664690056388	404.371002729693	638.993506984719	560.456775552158	453.650467213404	457.718582546417	-	NC_999999999.1	2161713	2163308	+	1596	protein_coding	ABC transporter substrate-binding protein && PF00496:Bacterial extracellular solute-binding proteins, family 5 Middle	-
SM_RS09555	SMc00148	440.927357452993	450.658661011618	534.528412679025	547.566979609537	615.252445394783	686.099305284802	444.602378806226	443.335182276932	431.872790964485	393.386568521315	-	NC_999999999.1	3375949	3376557	-	609	protein_coding	pyridoxamine 5'-phosphate oxidase family protein && PF01243:Pyridoxamine 5'-phosphate oxidase	Pyridox_oxidase
SM_RS07730	SMc02080	552.21804812884	557.574820625414	501.217907859894	482.311395942949	374.978088985209	418.924782287479	490.424271214776	464.717396934747	577.468858157147	557.297638738529	-	NC_999999999.1	2986562	2989405	+	2844	protein_coding	valine--tRNA ligase && PF00133:tRNA synthetases class I (I, L, M and V)|PF08264:Anticodon-binding domain of tRNA|PF10458:Valyl tRNA synthetase tRNA binding arm	-
SM_RS27985	SMa1211	374.35268375663	294.981088875758	553.108037589336	584.544607137284	506.220938901081	841.632876480243	434.704916159086	473.234142350793	466.815225869793	433.099879248228	ccoG	NC_999999999.1	665557	667131	-	1575	protein_coding	cytochrome c oxidase accessory protein CcoG && PF13746:4Fe-4S dicluster domain|PF11614:IG-like fold at C-terminal of FixG, putative oxidoreductase|PF12801:4Fe-4S binding domain	-
SM_RS03185	SMc02319	567.405727815895	570.776415873417	591.725941114717	658.641810858912	535.510060581886	582.682097339203	406.01068921169	388.493908548624	316.270478231567	337.188487303984	-	NC_999999999.1	2044073	2044261	-	189	protein_coding	hypothetical protein && -	-
SM_RS16255	SMc03786	548.141953106096	463.988998197753	527.107000939591	519.391921834728	414.807792958667	502.626781950416	573.487176730501	527.209615478312	453.540651075129	417.669690034976	bfr	NC_999999999.1	4805692	4806177	-	486	protein_coding	bacterioferritin && PF00210:Ferritin-like domain	Ferritin
SM_RS09390	SMc00180	430.687077939203	467.676612425694	448.137259586089	404.271201957089	366.225465772941	370.842541294661	510.945685312148	471.739750691882	776.683307644002	691.014564442046	hemF	NC_999999999.1	3337870	3338781	+	912	protein_coding	oxygen-dependent coproporphyrinogen oxidase && PF01218:Coproporphyrinogen III oxidase	-
SM_RS14335	SMc04016	550.846624705566	529.275809310915	422.652593887535	367.339098799024	237.423158795765	308.3990883143	585.714709524469	557.832904972421	685.952440377293	690.8648414114	-	NC_999999999.1	4366657	4368108	+	1452	protein_coding	homospermidine synthase && PF03435:Saccharopine dehydrogenase NADP binding domain|PF16653:Saccharopine dehydrogenase C-terminal domain	Saccharop_dh
SM_RS01695	SMc00410	452.23277618354	473.131448883739	462.79172444078	430.030662441522	334.149855626521	386.030820154366	542.692140986999	537.576218351472	677.877894283027	638.802042461217	-	NC_999999999.1	1714802	1715782	-	981	protein_coding	complex I NDUFA9 subunit family protein && PF01370:NAD dependent epimerase/dehydratase family	Epimerase
SM_RS30285	SMa2037	542.189794172945	577.996623530937	676.087189606634	684.801664739772	574.188616793212	686.478193514787	375.360233781939	371.899825778769	246.078225289828	192.240839743439	-	NC_999999999.1	1151898	1154150	-	2253	protein_coding	xanthine dehydrogenase family protein molybdopterin-binding subunit && PF02738:Molybdopterin-binding domain of aldehyde dehydrogenase|PF01315:Aldehyde oxidase and xanthine dehydrogenase, a/b hammerhead domain	-
SM_RS11045	SMc01471	528.751212608437	359.589142000253	345.062883761943	345.066561220302	274.028148143474	301.859317412012	811.758418132439	677.52730629148	606.46840891392	672.691032171448	-	NC_999999999.1	3672722	3673321	+	600	protein_coding	SCO family protein && PF02630:SCO1/SenC	-
SM_RS16505	SMc03835	411.441525846092	352.281422342042	501.390532647711	521.547282147765	697.294987776632	700.044799192977	454.395382744689	498.841787706688	377.406691211151	407.436088825647	thpR	NC_999999999.1	4855384	4855971	-	588	protein_coding	RNA 2'%2C3'-cyclic phosphodiesterase && PF02834:LigT like Phosphoesterase	-
SM_RS03175	SMc02317	460.471571419823	372.489722078478	398.969731534204	422.259064798249	402.515254327483	454.709552997115	560.712251143286	490.286783625067	659.059019637935	699.017671757105	-	NC_999999999.1	2042996	2043385	-	390	protein_coding	DUF930 domain-containing protein && PF06059:Domain of Unknown Function (DUF930)	-
SM_RS07610	SMc02103	535.374759310159	499.56474728959	477.713757494902	515.891821610256	390.8976663418	443.479675982456	546.373802961558	548.551832362962	514.19458396358	444.146125749871	-	NC_999999999.1	2960373	2960837	-	465	protein_coding	RidA family protein && PF14588:YjgF/chorismate_mutase-like, putative endoribonuclease	-
SM_RS09325	SMc00191	357.511739070991	361.136871449321	527.787702458799	362.537470331766	466.285589335935	569.097328211855	485.950617657515	397.969369732737	609.495638079798	767.583548334273	-	NC_999999999.1	3318941	3319309	-	369	protein_coding	Hpt domain-containing protein && PF01627:Hpt domain	Hpt
SM_RS06145	SMc01771	461.466050786978	621.085915671642	564.207591073884	574.03187095526	458.863367462435	593.935497860228	400.112390027562	445.354172062466	427.190338199964	356.039742395873	nrdR	NC_999999999.1	2672437	2672910	+	474	protein_coding	transcriptional repressor NrdR && PF03477:ATP cone domain	-
SM_RS14395	SMc04029	518.225145390592	605.650248800118	548.500650746296	510.052265509787	370.692207715934	367.110345500412	480.380983071182	429.176539820796	563.781579569667	497.087325839254	-	NC_999999999.1	4386233	4387279	+	1047	protein_coding	low specificity L-threonine aldolase && PF01212:Beta-eliminating lyase	Beta_elim_lyase
SM_RS06345	SMc01808	564.429823649029	595.370751357885	563.139094749235	596.462339204399	461.736996291934	545.500460008992	394.81556857362	405.600884635283	430.199730049075	330.114602954949	-	NC_999999999.1	2708196	2708624	+	429	protein_coding	CoA-binding protein && PF13380:CoA binding domain	-
SM_RS17065	SMc02804	503.515972260799	539.747219745883	463.20103298394	432.972970625379	340.409587948322	395.593815096077	490.081223094222	491.293073488835	664.546663353729	565.633367052882	-	NC_999999999.1	4995124	4997754	+	2631	protein_coding	leucine--tRNA ligase && PF00133:tRNA synthetases class I (I, L, M and V)|PF08264:Anticodon-binding domain of tRNA|PF13603:Leucyl-tRNA synthetase, Domain 2	-
SM_RS27425	SMa5007	428.346646884637	421.142580123369	499.073849576367	613.18191225017	497.138867264601	618.475618950881	533.258623385089	434.618000791417	504.009381205443	328.338395773696	-	NC_999999999.1	550344	550724	-	381	protein_coding	transcriptional regulator && -	-
SM_RS11950	SMc01585	687.585413221345	452.214403017358	379.137902773732	341.184462352479	253.411010811071	374.887378802796	710.518706120457	727.667301363536	460.074711302483	486.26950831107	-	NC_999999999.1	3875218	3875433	+	216	protein_coding	cold-shock protein && -	-
SM_RS27910	SMa1184	428.112272503714	429.238175428047	567.774547842302	566.863853608079	473.832344470839	695.594312826487	399.768615420191	499.867469626396	432.798002793116	372.749896074295	-	NC_999999999.1	651246	652160	+	915	protein_coding	ABC transporter ATP-binding protein && PF00005:ABC transporter	ABC_tran
SM_RS02100	SMc01109	418.411893550421	378.073522747398	331.634676079599	285.456440566926	213.97111587586	247.162283092654	650.555138137205	645.433271220896	898.843291515083	794.143377202279	-	NC_999999999.1	1800417	1801697	+	1281	protein_coding	methionine adenosyltransferase && PF02773:S-adenosylmethionine synthetase, C-terminal domain|PF00438:S-adenosylmethionine synthetase, N-terminal domain|PF02772:S-adenosylmethionine synthetase, central domain	-
SM_RS04925	SMc00041	458.330573699771	402.328696884036	369.659455204389	465.52441437483	494.477471524313	539.156212060022	656.635751958708	537.904030337744	458.502343868093	476.83220426826	-	NC_999999999.1	2414397	2414792	+	396	protein_coding	hypothetical protein && -	-
SM_RS27770	SMa1131	336.097236800722	283.857764760577	489.387213975041	550.71880032138	448.827605018309	726.041285955069	509.70008393401	545.121489688396	489.230896014456	479.162587221451	-	NC_999999999.1	616469	618064	-	1596	protein_coding	MBL fold metallo-hydrolase && PF10996:Beta-Casp domain|PF07521:RNA-metabolising metallo-beta-lactamase|PF00753:Metallo-beta-lactamase superfamily	Lactamase_B
SM_RS23125	#N/A	184.252675201086	184.75419471606	320.824844901468	331.222554679558	503.662179649764	451.820788713631	525.806251319149	713.580438341265	958.351114880491	679.874612987924	-	NC_999999999.1	6349461	6349736	-	276	protein_coding	hypothetical protein && -	-
SM_RS06730	SMc01343	545.509198051188	496.35915912561	512.408692423223	358.744291694755	342.408110644353	369.553410728555	576.38072039427	481.665633470049	549.944480059203	615.161546748096	aroQ	NC_999999999.1	2791129	2791575	-	447	protein_coding	type II 3-dehydroquinate dehydratase && PF01220:Dehydroquinase class II	-
SM_RS08215	SMc01243	444.467820122451	319.802668305547	400.938332183221	396.214214344814	426.878019720989	341.89728946815	622.900337179178	573.635536841328	514.730203321876	799.886022660007	-	NC_999999999.1	3099262	3099351	+	90	protein_coding	tRNA-Ser && -	-
SM_RS20590	SMb21119	505.989605042527	594.22270308478	572.837127403105	649.960341459497	679.281476687031	719.783767301369	288.756842386639	306.22381234236	272.717029692974	248.339006943623	-	NC_999999999.1	5767205	5767741	+	537	protein_coding	gluconokinase && PF01202:Shikimate kinase	SKI
SM_RS21270	SMb21174	379.438563536964	399.815542181501	340.381167554421	310.507797874969	264.519594013006	347.622842162593	540.866704345725	511.913663092481	862.860556951978	866.849849607245	phnE	NC_999999999.1	5927974	5929491	-	1518	protein_coding	phosphonate ABC transporter%2C permease protein PhnE && PF00528:Binding-protein-dependent transport system inner membrane component	BPD_transp_1
SM_RS12280	SMc02737	589.639494579841	596.536609084743	541.786874543591	555.309634125903	425.410343245055	496.402598138875	457.422311234759	459.547800325689	327.139177659823	374.888767493667	-	NC_999999999.1	3945369	3946325	+	957	protein_coding	choline ABC transporter substrate-binding protein && PF04069:Substrate binding domain of ABC-type glycine betaine transport system	-
SM_RS08330	SMc04449	546.063339117653	512.275149933951	588.326376333007	600.069109926478	526.429874795641	636.374174206035	415.320602490935	419.813646854157	282.750854408355	292.349592715688	-	NC_999999999.1	3115835	3117808	+	1974	protein_coding	bifunctional 2'%2C3'-cyclic-nucleotide 2'-phosphodiesterase/3'-nucleotidase && PF02872:5'-nucleotidase, C-terminal domain|PF00149:Calcineurin-like phosphoesterase	Metallophos
SM_RS06485	SMc01921	443.081915327499	470.195886199983	423.588553443756	364.748926685247	333.968343200329	369.97506142538	576.209470623683	485.722044605109	664.168004286291	678.252704347094	nuoH	NC_999999999.1	2740660	2741703	+	1044	protein_coding	NADH-quinone oxidoreductase subunit NuoH && PF00146:NADH dehydrogenase	-
SM_RS16650	SMc03864	613.113411445509	593.159804731198	547.538321255731	481.060086507542	333.036256723782	401.546036850995	510.002718935513	476.377165985926	422.484647171002	415.24137788361	-	NC_999999999.1	4882147	4882956	+	810	protein_coding	basic amino acid ABC transporter substrate-binding protein && PF00497:Bacterial extracellular solute-binding proteins, family 3	-
SM_RS12420	SMc01514	555.666298964532	668.433597777926	376.523158616672	639.904586929304	338.558429433888	375.404464842524	456.092836760689	432.534381802197	504.996706707335	439.507752416917	-	NC_999999999.1	3969887	3970321	-	435	protein_coding	hypothetical protein && -	-
SM_RS31020	SMa2406	627.530573339534	590.546515676737	356.81303134137	574.848864743929	185.93344235432	221.507060368759	629.695124311168	581.724024388442	519.618749546318	491.233989117987	rhbD	NC_999999999.1	1310812	1311402	+	591	protein_coding	rhizobactin siderophore biosynthesis protein RhbD && PF13523:Acetyltransferase (GNAT) domain	-
SM_RS25250	SMa0189	235.780082842416	43.8971528106146	188.480210787685	143.104396827242	102.811728812488	79.030312288157	1074.58367540974	652.015167250579	992.8862901915	1265.2162609199	-	NC_999999999.1	104028	104471	+	444	protein_coding	hypothetical protein && -	-
SM_RS11060	SMc01885	480.255174850709	528.313810540274	528.702229860575	530.639833115395	459.346129696605	524.842330323915	424.232290548606	400.545075288988	474.521993258465	423.597628522135	-	NC_999999999.1	3675792	3677627	+	1836	protein_coding	aminopeptidase P family protein && PF16188:C-terminal region of peptidase_M24|PF01321:Creatinase/Prolidase N-terminal domain|PF16189:Creatinase/Prolidase N-terminal domain|PF00557:Metallopeptidase family M24	Peptidase_M24
SM_RS13915	SMc00655	499.511025342198	390.633180546852	437.466810892768	344.801802693234	314.832837814625	466.013849342553	562.97775518831	574.180299934245	432.134951506786	749.788075044899	-	NC_999999999.1	4275405	4275755	-	351	protein_coding	hypothetical protein && -	-
SM_RS08505	SMc00234	499.177661891916	496.363176608108	472.495353872731	478.699380708199	393.358023898105	450.150030382413	447.164183111734	435.352907868661	580.226010083705	515.579543846477	-	NC_999999999.1	3154623	3156515	+	1893	protein_coding	peptidylprolyl isomerase && PF13145:PPIC-type PPIASE domain|PF13624:SurA N-terminal domain	-
SM_RS16880	SMc04388	392.317805639522	400.247363373119	437.241211416298	512.348751692519	568.409109146782	608.023619575764	430.877535020422	375.278256040191	542.242543858174	493.056259648912	-	NC_999999999.1	4944004	4945341	+	1338	protein_coding	aspartate aminotransferase family protein && PF00202:Aminotransferase class-III	Aminotran_3
SM_RS09145	SMc00488	427.74689192035	497.127846083299	506.905847226614	499.237656197913	394.78443291054	473.567411416694	426.631865575421	398.872022033038	586.503197333459	540.906531716808	purL	NC_999999999.1	3275271	3277502	+	2232	protein_coding	phosphoribosylformylglycinamidine synthase subunit PurL && PF00586:AIR synthase related protein, N-terminal domain|PF02769:AIR synthase related protein, C-terminal domain	-
SM_RS01440	SMc00357	443.845664719144	445.709230630566	377.142440127554	284.743421026751	217.062762150146	249.556608794619	518.967358187355	510.569173726609	861.233642400184	838.534527637539	efp	NC_999999999.1	1666477	1667046	+	570	protein_coding	elongation factor P && PF08207:Elongation factor P (EF-P) KOW-like domain|PF01132:Elongation factor P (EF-P) OB domain|PF09285:Elongation factor P, C-terminal	-
SM_RS27555	SMa1041	668.194903151613	556.197761288415	473.922378467165	567.464696142971	378.078155553677	496.692892055915	425.497430771891	427.15160833019	412.191985116273	335.873912304748	-	NC_999999999.1	573346	573858	+	513	protein_coding	cupredoxin domain-containing protein && PF00127:Copper binding proteins, plastocyanin/azurin family	-
SM_RS27810	SMa1147	319.294677743672	229.653569680834	408.848527518364	441.402281765958	385.316875278945	644.206471734725	609.647138515791	644.789520603061	553.372705389442	500.673814481673	-	NC_999999999.1	626512	627336	+	825	protein_coding	universal stress protein && PF00582:Universal stress protein family	Usp
SM_RS11900	SMc01568	422.717267222842	420.024291916262	427.098847474609	456.246671063725	427.796036967701	475.057286418903	434.704916159086	438.51249927426	617.676243986251	616.305624016726	-	NC_999999999.1	3865280	3865729	-	450	protein_coding	GatB/YqeY domain-containing protein && PF09424:Yqey-like protein	-
SM_RS11285	SMc04454	436.902410418239	478.94856308437	415.828111637608	413.765521690997	326.480315376053	364.799500245921	473.25967590712	411.395182987215	741.754902968826	663.750428341418	ettA	NC_999999999.1	3728468	3730117	-	1650	protein_coding	energy-dependent translational throttle protein EttA && PF00005:ABC transporter|PF12848:ABC transporter	ABC_tran
SM_RS07880	SMc02125	367.979302892367	253.294378324449	276.993691320574	188.148781999035	216.274063122399	228.637196672199	860.678313198764	616.377008213819	905.417264666753	805.285446149515	-	NC_999999999.1	3022583	3022667	+	85	protein_coding	tRNA-Leu && -	-
SM_RS11935	SMc01581	379.528033366217	397.007500778037	460.10804530759	534.161136166993	619.661641530468	561.85248857168	366.577835370272	378.355354086833	453.082694413388	560.785108317619	-	NC_999999999.1	3871860	3872141	+	282	protein_coding	membrane protein && -	-
SM_RS09550	SMc00149	468.992736369915	418.525548740634	404.432795985895	378.132149068033	291.857591537443	349.955109754707	538.111801151969	520.137175752601	706.678757572688	627.206697602257	fumC	NC_999999999.1	3374409	3375902	+	1494	protein_coding	class II fumarate hydratase && PF00206:Lyase|PF10415:Fumarase C C-terminus	-
SM_RS17070	SMc02803	471.539100726122	466.130998321964	378.721267715739	369.69438181624	287.132592137744	348.027316057805	591.296555751102	526.007677860607	610.341201741111	654.923792648123	-	NC_999999999.1	4997741	4998286	+	546	protein_coding	hypothetical protein && PF04390:Lipopolysaccharide-assembly	-
SM_RS28000	SMa1216	319.165721896441	304.342993685639	452.751255822525	517.263266417373	501.429297358671	873.54904955786	418.236187328189	431.010307735971	434.839502806291	444.978249638864	ccoO	NC_999999999.1	668398	669129	-	732	protein_coding	cytochrome-c oxidase%2C cbb3-type subunit II && PF02433:Cytochrome C oxidase, mono-heme subunit/FixO	-
SM_RS04580	SMc00005	419.57886924115	422.271239797754	426.217664326954	385.263238723562	319.792821107299	444.591713410964	445.171544847094	420.245814535772	767.260015940619	638.352563571218	fabI	NC_999999999.1	2340715	2341533	+	819	protein_coding	enoyl-ACP reductase FabI && PF13561:Enoyl-(Acyl carrier protein) reductase	-
SM_RS08320	SMc01169	396.651591227868	345.314780853871	383.991477802538	366.954427129001	261.745668063808	306.824715820155	577.029346631102	516.733352221679	653.706913065964	877.473525495265	ald	NC_999999999.1	3113969	3115087	-	1119	protein_coding	alanine dehydrogenase && PF05222:Alanine dehydrogenase/PNT, N-terminal domain|PF01262:Alanine dehydrogenase/PNT, C-terminal domain	-
SM_RS11130	SMc01871	413.618576668383	448.129570372347	548.553650105392	511.2667090663	467.698592438854	535.761380191957	413.036579703607	442.24185220705	448.152197066964	455.768257380682	-	NC_999999999.1	3692728	3693654	-	927	protein_coding	D-alanine--D-alanine ligase && PF01820:D-ala D-ala ligase N-terminus|PF07478:D-ala D-ala ligase C-terminus	-
SM_RS00895	SMc02848	392.018767111933	390.03663328946	578.133788427934	557.910331463794	558.294184277451	766.237203370411	370.945506067619	381.730894685473	320.803974896436	365.592952267091	-	NC_999999999.1	1550795	1551346	-	552	protein_coding	SH3 domain-containing protein && PF06347:Bacterial SH3 domain	-
SM_RS14210	SMc03991	490.501149830931	500.962441039313	487.583876451408	495.937551539038	457.946454640698	436.480445667256	427.169213117425	465.018780462373	454.9001930184	461.660270496088	-	NC_999999999.1	4342280	4344094	+	1815	protein_coding	ATP-binding cassette domain-containing protein && PF00005:ABC transporter|PF00664:ABC transporter transmembrane region	ABC_membrane
Novel02693	#N/A	532.259293213287	630.989100349936	678.783392323804	675.668672981274	538.944535217428	622.124737901941	254.640109150465	320.055518186971	222.230702029038	199.293327674546	-	NC_999999999.1	4937724	4943775	-	6052	-	-	-
SM_RS27915	SMa1185	412.448457040087	466.94912027496	514.308807240888	549.166473637344	462.50108027274	718.479811201185	351.97806595154	414.754196524567	404.27617652209	374.857491018499	-	NC_999999999.1	652157	652984	+	828	protein_coding	ABC transporter permease && PF12679:ABC-2 family transporter protein	-
SM_RS30290	SMa5011	479.529211794094	544.486492167816	710.883567700747	622.072174151435	514.003052757977	627.547325422341	364.254579616353	351.958072219906	233.398661883626	217.723383835696	-	NC_999999999.1	1154153	1154629	-	477	protein_coding	(2Fe-2S)-binding protein && PF01799:[2Fe-2S] binding domain	-
SM_RS27980	SMa1210	356.739464289012	307.122078814242	459.53544912084	551.440995289427	535.646670291218	815.647825595227	405.484768629809	421.880103814522	422.517592012484	388.703395086537	-	NC_999999999.1	665057	665560	-	504	protein_coding	FixH family protein && PF05751:FixH	-
SM_RS02650	SMc02136	490.051699212595	545.696538705352	487.352565506506	451.168396779346	352.784875473539	324.555067280149	415.61390370379	431.333871273775	596.697765180169	568.092990190902	-	NC_999999999.1	1930871	1931863	+	993	protein_coding	Hsp33 family molecular chaperone && PF01430:Hsp33 protein	-
SM_RS13460	SMc04458	453.642134711215	430.533590109621	377.554666509384	357.883756360129	258.192350637695	290.32207538967	535.69898137185	525.550552066772	705.862179334131	720.193330644664	secA	NC_999999999.1	4188110	4190821	+	2712	protein_coding	preprotein translocase subunit SecA && PF02810:SEC-C motif|PF01043:SecA preprotein cross-linking domain|PF07516:SecA Wing and Scaffold domain|PF07517:SecA DEAD-like domain	SEC-C
SM_RS12050	SMc02689	792.732356307396	815.213702147356	707.378614921626	559.268572932044	288.819541336268	287.806183297192	472.425153150148	433.362831013329	130.225784140627	166.583179115388	-	NC_999999999.1	3892113	3893621	-	1509	protein_coding	aldehyde dehydrogenase family protein && PF00171:Aldehyde dehydrogenase family	Aldedh
SM_RS00150	SMc02765	465.576664163221	508.572578534271	408.554941837158	436.607481651396	339.584415457768	362.141207923501	489.421693497926	508.532456072828	614.651907538162	511.402539077709	-	NC_999999999.1	1383500	1384339	+	840	protein_coding	tryptophan synthase subunit alpha && PF00290:Tryptophan synthase alpha chain	-
SM_RS11250	SMc01848	371.126887917951	403.625641525383	369.659455204389	349.65666877432	334.514917596783	431.740802868717	452.897076626526	390.066051164154	783.02540793105	756.585198930682	-	NC_999999999.1	3720241	3721491	+	1251	protein_coding	DUF3419 family protein && PF11899:Protein of unknown function (DUF3419)	-
SM_RS24475	SMb20611	668.498942896216	630.159495871959	519.363171226075	446.576284370543	369.803101305513	491.797958653876	329.530889843033	351.276060267842	411.348396319847	413.856910322198	-	NC_999999999.1	6634938	6636263	-	1326	protein_coding	dicarboxylate/amino acid:cation symporter && PF00375:Sodium:dicarboxylate symporter family	SDF
SM_RS05725	SMc00554	378.175346758582	376.503687982782	433.395816928222	433.393269029081	481.266385574971	451.675175909687	395.995976159544	440.646479898682	626.416000018509	609.472148413304	-	NC_999999999.1	2577889	2579379	-	1491	protein_coding	amidophosphoribosyltransferase && PF13537:Glutamine amidotransferase domain|PF00156:Phosphoribosyl transferase domain	Pribosyltran
SM_RS15385	SMc03090	585.580442534998	601.990751116495	626.999306712059	633.49249952631	543.494898092348	564.018061408807	297.36864500974	321.076557426466	245.949714087267	206.52794847369	-	NC_999999999.1	4612388	4612867	+	480	protein_coding	purine-binding chemotaxis protein CheW && PF01584:CheW-like domain	-
SM_RS02115	SMc01106	323.598579145003	286.437429289417	309.826754922909	371.200690711934	445.142737858693	361.766320544698	563.260943193937	574.520776867318	679.734441886751	710.281304274596	-	NC_999999999.1	1803059	1803490	-	432	protein_coding	Hsp20 family protein && PF00011:Hsp20/alpha crystallin family	-
SM_RS24985	SMa0095	559.206223078671	519.637488439672	535.258344096528	536.128009426115	398.78032422192	432.962417831206	434.750881009942	519.845692025121	354.878785527249	327.443155300979	-	NC_999999999.1	49084	50121	+	1038	protein_coding	P1 family peptidase && PF03576:Peptidase family S58	-
SM_RS19805	SMb20551	302.663203822588	330.598221075197	421.462455781394	559.906675536776	601.937546173161	544.291932946951	349.044638065434	407.666179097357	537.581528221825	560.867978881874	-	NC_999999999.1	5585313	5585615	-	303	protein_coding	DUF982 domain-containing protein && PF06169:Protein of unknown function (DUF982)	-
SM_RS06355	SMc01810	552.47399813653	478.44493683507	511.836168744538	527.021777932336	448.741325201889	559.568740149858	494.088546661349	502.070869477108	220.661080371432	310.568343569459	-	NC_999999999.1	2709951	2710292	+	342	protein_coding	cupin domain-containing protein && PF05899:Protein of unknown function (DUF861)	Cupin_3
SM_RS06570	SMc01375	508.361584771805	536.813927779592	533.344953613432	526.684753613914	488.13801676118	545.91292351201	383.323284417956	371.201571513467	370.614261366164	337.908975524719	dnaE	NC_999999999.1	2756873	2760382	+	3510	protein_coding	DNA polymerase III subunit alpha && PF14579:Helix-hairpin-helix motif|PF07733:Bacterial DNA polymerase III alpha subunit|PF02811:PHP domain	-
SM_RS03890	SMc00815	451.178157322669	454.319128485366	408.99217475861	373.567239654446	272.519191651124	308.17089438352	489.389571402505	477.584343602206	692.5045134512	660.355497258334	guaB	NC_999999999.1	2190438	2191940	+	1503	protein_coding	IMP dehydrogenase && PF00478:IMP dehydrogenase / GMP reductase domain|PF00571:CBS domain	CBS
SM_RS22605	SMb20996	434.77781946431	468.16915461841	436.093596688171	418.665814750003	311.220196643105	343.349767922346	413.048119778197	503.610272005192	658.955923535166	596.254081435894	-	NC_999999999.1	6240990	6241658	-	669	protein_coding	tetratricopeptide repeat protein && PF09976:Tetratricopeptide repeat	-
SM_RS15750	SMc03228	519.639429300782	511.077862172371	474.405972730907	477.074258088653	270.487224477585	356.219517490983	478.737992534583	457.86782078945	482.877248014268	553.952514856545	-	NC_999999999.1	4691160	4691453	-	294	protein_coding	YciI family protein && -	-
SM_RS06070	SMc01756	422.698226762177	439.0674482153	355.537204463488	310.879487277261	208.286715078194	243.651635995052	531.684530271103	491.718157792026	816.141010300625	762.351487654561	aspS	NC_999999999.1	2655373	2657160	+	1788	protein_coding	aspartate--tRNA ligase && PF00152:tRNA synthetases class II (D, K and N)|PF02938:GAD domain|PF01336:OB-fold nucleic acid binding domain	tRNA-synt_2
SM_RS27775	SMa1132	313.933496947319	209.913071941875	464.288546511439	474.157994215925	463.899698850678	764.032769389568	446.480709069833	510.943128443369	447.088502885342	473.998570267486	-	NC_999999999.1	618517	618882	+	366	protein_coding	hemerythrin domain-containing protein && PF01814:Hemerythrin HHE cation binding domain	-
SM_RS01930	SMc01143	378.073469332883	417.590098377978	469.65707706096	513.077396757628	642.994579884393	629.810796388698	405.326992455245	376.404059050822	394.349752544985	336.564064179347	hrcA	NC_999999999.1	1761796	1762875	+	1080	protein_coding	heat-inducible transcriptional repressor HrcA && PF01628:HrcA protein C terminal domain	HrcA
SM_RS20565	SMb21113	498.477919331218	546.718213588778	532.461804652475	533.020573459178	354.600323817905	435.291767725388	443.017720578938	391.999245311497	444.922404279813	381.381814082871	-	NC_999999999.1	5762306	5763583	+	1278	protein_coding	L-fuconate dehydratase && PF02746:Mandelate racemase / muconate lactonizing enzyme, N-terminal domain|PF13378:Enolase C-terminal domain-like	MR_MLE_N
SM_RS00130	SMc02769	411.069466542678	267.595778237258	331.612165665475	433.248321447466	305.951874652367	390.938894740268	530.127946535471	512.591379556179	713.863673621093	664.878707359968	-	NC_999999999.1	1380085	1380510	+	426	protein_coding	DUF2852 domain-containing protein && PF11014:Protein of unknown function (DUF2852)	-
SM_RS05915	SMc00593	527.587782004254	519.530236120076	508.344109113727	417.4888744452	268.962947720827	312.537688433489	468.899718792339	500.952671549542	506.865055902696	529.116437192412	-	NC_999999999.1	2620912	2621424	-	513	protein_coding	damage-inducible protein DinB && PF05163:DinB family	-
SM_RS07810	SMc02064	483.22286866564	515.216713215041	459.616123491007	446.708804108384	377.395174203135	452.387461224458	438.160656745146	431.566922576887	478.92254748331	475.188915713831	serS	NC_999999999.1	3007356	3008639	+	1284	protein_coding	serine--tRNA ligase && PF00587:tRNA synthetase class II core domain (G, H, P, S and T)|PF02403:Seryl-tRNA synthetase N-terminal domain	tRNA-synt_2b
SM_RS01705	SMc00412	429.477846107457	496.661205426775	473.720709369945	534.620959239733	483.130991434393	456.75640127156	382.368880586222	372.659682089827	421.817338892464	495.49967779706	pyrF	NC_999999999.1	1716296	1717000	-	705	protein_coding	orotidine-5'-phosphate decarboxylase && PF00215:Orotidine 5'-phosphate decarboxylase / HUMPS family	-
SM_RS22850	SMb20880	571.205319743234	515.167684179867	339.531532573262	282.295480999642	253.137791392407	280.094427305518	466.491556127939	449.701933202769	710.620230776553	676.718561325357	-	NC_999999999.1	6294623	6296134	+	1512	protein_coding	DEAD/DEAH box helicase && PF00270:DEAD/DEAH box helicase|PF00271:Helicase conserved C-terminal domain	DEAD
SM_RS24505	#N/A	605.017849924903	694.775303011693	492.448435079972	505.364135651925	334.867654766465	483.94552536361	375.507295462625	359.246497819822	343.405047670753	345.703348094489	thiS	NC_999999999.1	6645116	6645313	+	198	protein_coding	sulfur carrier protein ThiS && -	-
SM_RS24510	SMb20617	615.789161970739	698.049406006614	563.747201362686	586.642751471779	497.970983245415	628.067134161708	246.571137923475	311.275097510798	213.344664167544	175.346726278881	-	NC_999999999.1	6645316	6646089	+	774	protein_coding	thiazole synthase && PF05690:Thiazole biosynthesis protein ThiG	-
SM_RS03735	SMc00789	509.669706389015	512.903574945075	436.108361322101	412.770533987293	251.971575873793	304.329627929175	490.600862802563	541.655076112942	551.434224611381	523.135120945889	-	NC_999999999.1	2165337	2166191	+	855	protein_coding	ABC transporter ATP-binding protein && PF00005:ABC transporter	ABC_tran
SM_RS11175	SMc01862	399.736148205027	462.272001841857	518.260890527942	528.988928242791	514.944297645612	560.354674491677	355.729160776678	342.421213065674	424.136575958976	399.147459692129	-	NC_999999999.1	3703900	3705333	-	1434	protein_coding	UDP-N-acetylmuramoylalanyl-D-glutamyl-2%2C6-diaminopimelate--D-alanyl-D-alanine ligase && PF08245:Mur ligase middle domain|PF02875:Mur ligase family, glutamate ligase domain|PF01225:Mur ligase family, catalytic domain	-
SM_RS12525	SMc01814	319.946842116452	293.689536348446	355.128619283105	430.805603502671	595.548523321133	733.85443015335	469.992287402042	415.275065584104	442.169117391039	447.97545358044	-	NC_999999999.1	3989959	3991320	+	1362	protein_coding	NAD(P)-dependent oxidoreductase && PF14691:Dihydroprymidine dehydrogenase domain II, 4Fe-4S cluster|PF07992:Pyridine nucleotide-disulphide oxidoreductase	Pyr_redox_2
SM_RS04795	SMc00088	457.419472605205	411.112296982995	269.517596102196	219.770993727492	158.657328507801	174.730117424608	551.25623425971	579.177909177959	767.041852776287	915.051365908276	-	NC_999999999.1	2387405	2387818	-	414	protein_coding	hypothetical protein && -	-
SM_RS05985	SMc00607	618.683103556014	502.775529284364	446.703863487632	516.44137766566	367.051828203858	436.490494022283	479.980708349683	508.175625730306	314.694468247136	310.988030520229	-	NC_999999999.1	2631984	2632427	-	444	protein_coding	hypothetical protein && -	-
SM_RS29345	SMa1698	531.476253274922	484.077598833821	483.774975282666	502.376874647731	395.894937644466	477.685444253458	452.526980677482	441.129082424764	358.847351000077	364.917803694114	-	NC_999999999.1	957928	958383	-	456	protein_coding	transposase && PF01527:Transposase	Transposase_8
SM_RS15000	SMc03201	558.777295215289	571.634173475632	576.386472264226	626.966708565096	634.571045719765	670.528491254286	273.770454141493	294.64923492796	127.258467974563	152.186044756421	-	NC_999999999.1	4519122	4520354	+	1233	protein_coding	3-methyl-2-oxobutanoate dehydrogenase (2-methylpropanoyl-transferring) subunit alpha && PF12573:2-oxoisovalerate dehydrogenase E1 alpha subunit N terminal|PF00676:Dehydrogenase E1 component	-
SM_RS12000	SMc02678	473.121243103973	500.30895065199	443.3870204294	507.72360401072	427.94995602703	450.942375173088	444.418637814167	484.708670517955	378.814385678259	369.830486573931	-	NC_999999999.1	3882794	3883294	-	501	protein_coding	YbjN domain-containing protein && PF10722:Putative bacterial sensory transduction regulator	-
SM_RS02615	SMc02142	399.739421296768	392.161910300572	406.144508899618	435.14702818752	401.71692202159	489.889595300242	464.836453120256	426.946057240564	533.837242415774	530.78261267398	-	NC_999999999.1	1924883	1925698	+	816	protein_coding	phosphate ABC transporter ATP-binding protein && PF00005:ABC transporter	ABC_tran
SM_RS07575	SMc02110	453.804369174789	373.238266960097	412.071491785857	375.457229309801	339.005097673448	367.516711694131	516.650117386264	544.467628188379	523.454444056145	573.410930387001	clpS	NC_999999999.1	2953694	2954047	+	354	protein_coding	ATP-dependent Clp protease adapter ClpS && PF02617:ATP-dependent Clp protease adaptor protein ClpS	-
SM_RS16350	SMc03804	403.887251362985	420.810381575074	461.344772623359	516.65164422051	516.466862723485	528.242263592293	414.360149141686	392.463454004409	457.110854978662	367.098205947098	-	NC_999999999.1	4823031	4824287	-	1257	protein_coding	ubiquinone biosynthesis hydroxylase && PF01494:FAD binding domain	FAD_binding_3
SM_RS02500	SMc02187	457.233275702759	498.065115778026	596.718841890344	588.824553147673	669.71977799819	826.501087639475	242.372392429679	242.296565326968	173.664276555007	181.563031625222	-	NC_999999999.1	1895141	1896349	+	1209	protein_coding	site-specific integrase && PF00589:Phage integrase family|PF13356:Domain of unknown function (DUF4102)	Phage_integrase
SM_RS02585	SMc02149	412.175543235771	498.16053806736	512.938313810741	535.173063773239	497.615162607154	521.471250018401	365.747187919821	361.342626422588	402.233529727647	362.891485690205	-	NC_999999999.1	1917190	1918350	+	1161	protein_coding	hypothetical protein && -	-
SM_RS01070	SMc02883	404.576267192672	412.831657876962	569.507849729838	480.936075798827	504.262994672681	416.917006060124	283.730450258421	285.471206127609	568.284595216791	542.984277677308	-	NC_999999999.1	1593959	1594171	+	213	protein_coding	protein SlyX && -	-
SM_RS09545	SMc00150	401.650533989931	469.400383149064	494.693976384159	459.590250931614	485.772021727208	592.511874902749	407.871382915938	382.221990968466	368.865458076722	393.386568521315	-	NC_999999999.1	3372118	3374013	-	1896	protein_coding	murein L%2CD-transpeptidase && PF03734:L,D-transpeptidase catalytic domain	-
SM_RS01485	SMc00366	443.614490535913	502.661328797707	437.81289094094	412.732415662032	314.809560777531	348.659164167149	421.841613822261	406.689553794113	621.88784084903	543.155496957118	-	NC_999999999.1	1674636	1677062	+	2427	protein_coding	phenylalanine--tRNA ligase subunit beta && PF03147:Ferredoxin-fold anticodon binding domain|PF01588:Putative tRNA binding domain|PF03484:tRNA synthetase B5 domain|PF03483:B3/4 domain	-
SM_RS13925	SMc00653	407.102077071161	451.421089311652	459.820297937166	472.645781191818	537.375949294715	697.839140249498	423.455859732602	354.441469918219	269.312026128283	377.395244597684	-	NC_999999999.1	4277382	4277750	-	369	protein_coding	response regulator && PF00072:Response regulator receiver domain	Response_reg
SM_RS16110	SMc03298	469.71807811525	446.664061066041	463.792067403276	454.327417800593	491.685259553915	474.114075348369	464.108295201128	448.767330350052	353.225037595567	383.880945118383	-	NC_999999999.1	4767843	4769456	-	1614	protein_coding	IS66 family transposase && PF13007:Transposase C of IS166 homeodomain|PF13005:zinc-finger binding domain of transposase IS66|PF03050:Transposase IS66 family|PF13817:IS66 C-terminal element	-
SM_RS01460	SMc00361	455.338048478592	497.622164121586	540.069124671728	560.160503619164	424.378791273535	455.308059209318	410.801994156935	374.258060809882	355.424425781321	376.587142107593	-	NC_999999999.1	1670894	1671736	-	843	protein_coding	alpha/beta hydrolase && PF12695:Alpha/beta hydrolase family	-
SM_RS31240	#N/A	306.338730709114	326.285516833771	366.634418746088	429.168201224557	470.239685416738	629.810796388698	383.496812387362	404.121489311385	588.21262081738	544.045254337988	-	NC_999999999.1	2458426	2458566	-	141	protein_coding	hypothetical protein && -	-
SM_RS11020	SMc05008	348.127055920377	226.002279373408	215.397721013326	292.358064221098	325.322361803496	556.33287014335	701.31509593755	651.182563118026	599.826728871057	524.515424695086	-	NC_999999999.1	3667092	3667451	-	360	protein_coding	hypothetical protein && -	-
SM_RS24100	SMb20751	527.554489407421	590.455457164351	658.767956316131	675.816887343997	641.998014339258	657.795700384946	220.295643334556	217.00519379579	111.620208078215	134.198762505599	mmsB	NC_999999999.1	6548700	6549596	-	897	protein_coding	3-hydroxyisobutyrate dehydrogenase && PF14833:NAD-binding of NADP-dependent 3-hydroxyisobutyrate dehydrogenase|PF03446:NAD binding domain of 6-phosphogluconate dehydrogenase	NAD_binding_2
SM_RS06225	SMc01787	483.256573266928	438.325557653539	487.738420686886	512.005630863663	409.21785743255	486.972351041463	461.990032503369	398.988182561325	396.812239849013	351.158631787388	-	NC_999999999.1	2686133	2686663	+	531	protein_coding	MerR family transcriptional regulator && PF13411:MerR HTH family regulatory protein	-
SM_RS12220	SMc02725	508.624826218529	530.980743525756	372.775657144995	379.536704450848	262.955351078683	279.53246305471	498.175029210045	444.938614268403	590.927559978008	556.668938743175	-	NC_999999999.1	3927823	3930012	-	2190	protein_coding	anthranilate synthase && PF00425:chorismate binding enzyme|PF04715:Anthranilate synthase component I, N terminal region|PF00117:Glutamine amidotransferase class-I	GATase
SM_RS16430	SMc03820	461.639309253722	425.762980493813	397.346499420102	431.91772807764	408.276091300776	465.649586302421	535.35947232365	515.489244607899	392.164989372991	383.034290402333	-	NC_999999999.1	4840980	4841663	-	684	protein_coding	response regulator transcription factor && PF00072:Response regulator receiver domain|PF00486:Transcriptional regulatory protein, C terminal	Response_reg
SM_RS08915	SMc00532	539.102038341511	560.195535753146	465.178176836292	537.924633303821	381.752946607972	451.976896134075	353.418631023647	413.24500593525	405.750523745322	304.736074206652	sufD	NC_999999999.1	3230495	3231772	-	1278	protein_coding	Fe-S cluster assembly protein SufD && PF01458:Uncharacterized protein family (UPF0051)	-
SM_RS02240	SMc01725	351.648507785061	460.8815004099	526.531745018016	581.759908304608	681.280656304506	721.29591807301	320.192824850731	349.751639175898	222.900921606586	193.387514777285	-	NC_999999999.1	1831646	1832359	+	714	protein_coding	anti-sigma factor && PF10099:Anti-sigma-K factor rskA	-
SM_RS06490	SMc01922	430.311508518914	408.121515438901	401.56252263291	350.091717109553	285.061148102431	342.884797685484	449.3157595636	523.112081699477	612.026766144913	604.47204431324	nuoI	NC_999999999.1	2741768	2742259	+	492	protein_coding	NADH-quinone oxidoreductase subunit NuoI && PF12838:4Fe-4S dicluster domain	-
SM_RS10045	SMc04304	454.72374524964	463.478015905167	501.743624572111	468.963405557421	333.589365706543	425.027245691689	438.288879741297	437.722516062334	461.64353537364	418.87358563678	cobW	NC_999999999.1	3475008	3476072	-	1065	protein_coding	cobalamin biosynthesis protein CobW && PF07683:Cobalamin synthesis protein cobW C-terminal domain|PF02492:CobW/HypB/UreG, nucleotide-binding domain	-
SM_RS15495	SMc02510	402.2430465548	469.640282127027	536.294540444452	521.904546803849	596.550717837024	570.038542985175	380.913611933704	426.995217011649	238.612805735722	258.58977231471	-	NC_999999999.1	4637605	4638033	-	429	protein_coding	transcriptional repressor && PF01475:Ferric uptake regulator family	FUR
Novel02218	#N/A	478.988737639166	578.090175550988	542.742754554733	605.175948567299	480.59912491161	538.9238788189	351.374307678279	327.390936564445	269.865103321744	228.439491539748	-	NC_999999999.1	2365349	2367120	-	1772	-	-	-
SM_RS05860	SMc00582	476.979974837563	452.20098586451	432.748099192153	412.796069397608	337.653082590131	403.612764656842	486.910994372253	472.40573622227	432.834551386702	483.935906544124	-	NC_999999999.1	2605484	2607829	-	2346	protein_coding	LPS-assembly protein LptD && PF04453:Organic solvent tolerance protein	-
SM_RS02900	SMc02265	455.93904045798	483.391798218728	413.809951811413	440.673754480547	343.604620951214	399.714240007299	424.416042403841	430.094652343097	519.053190332023	465.546234936467	secD	NC_999999999.1	1984336	1986870	+	2535	protein_coding	protein translocase subunit SecD && PF02355:Protein export membrane protein|PF07549:SecD/SecF GG Motif	-
SM_RS14850	SMc03171	460.875867563608	433.098509607255	382.687600269821	405.541966584007	320.940292426139	331.932155637982	392.843816954572	405.785563467217	693.605729575873	543.845176401977	-	NC_999999999.1	4486289	4487041	+	753	protein_coding	TerC family protein && PF03741:Integral membrane protein TerC family	-
SM_RS16205	SMc03775	400.930234231929	450.125300561372	389.319499272552	399.527578424849	342.826321954542	379.114595537071	431.810449032601	410.415138458847	616.375499526818	549.8073405743	obgE	NC_999999999.1	4795413	4796423	+	1011	protein_coding	GTPase ObgE && PF01018:GTP1/OBG|PF01926:50S ribosome-binding GTPase	-
SM_RS06695	SMc01350	421.873520182477	450.700257232911	399.627241531414	398.442964234977	292.033929530327	359.712296882396	470.343058353327	385.222533944454	608.986381175679	577.124007710911	gatB	NC_999999999.1	2785418	2786920	+	1503	protein_coding	Asp-tRNA(Asn)/Glu-tRNA(Gln) amidotransferase subunit GatB && PF02934:GatB/GatE catalytic domain|PF02637:GatB domain	-
SM_RS03535	SMc03061	520.894528449723	541.974261093184	514.995651267652	489.205666909402	346.806515424459	438.495720983977	387.20129428326	390.755362060396	353.788838884528	371.96028483279	-	NC_999999999.1	2111982	2113358	+	1377	protein_coding	carbohydrate ABC transporter substrate-binding protein && PF01547:Bacterial extracellular solute-binding protein	SBP_bac_1
SM_RS00210	SMc02753	445.667558601664	415.491655672561	455.177687378538	408.041504325256	370.461064298066	384.735166663885	421.333032134534	429.988826952372	440.506950604061	572.465528818331	-	NC_999999999.1	1402353	1402754	-	402	protein_coding	PTS sugar transporter subunit IIA && PF03610:PTS system fructose IIA component	EIIA-man
SM_RS11335	SMc01582	420.355552282456	484.707305118252	455.560987887809	411.866655939588	317.941575235528	431.257878903405	452.75979727015	412.790668454173	520.945911738953	409.863492857286	-	NC_999999999.1	3740525	3741670	-	1146	protein_coding	iron-containing alcohol dehydrogenase && PF00465:Iron-containing alcohol dehydrogenase	-
SM_RS16805	SMc03895	473.781322163706	506.989581580742	546.535671945057	528.702149615362	430.783374963939	494.188052723284	345.295826407752	365.397600320052	311.274748756465	303.996038640496	pyc	NC_999999999.1	4916747	4920205	-	3459	protein_coding	pyruvate carboxylase && PF00682:HMGL-like|PF00364:Biotin-requiring enzyme|PF02786:Carbamoyl-phosphate synthase L chain, ATP binding domain|PF00289:Carbamoyl-phosphate synthase L chain, N-terminal domain|PF02436:Conserved carboxylase domain|PF02785:Biotin carboxylase C-terminal domain	CPSase_L_D2
SM_RS15275	SMc03111	500.501573054098	591.306540898579	524.588100783706	545.676464835711	348.337858626663	417.168491422411	339.186244142862	330.513946198383	385.790886510368	323.428647830669	pmi	NC_999999999.1	4583531	4584694	-	1164	protein_coding	mannose-6-phosphate isomerase Pmi && PF07221:N-acylglucosamine 2-epimerase (GlcNAc 2-epimerase)	GlcNAc_2-epim
SM_RS14035	SMc03957	404.417493087323	379.720850879559	418.0560318664	429.848292744946	371.614597385821	434.37281983667	402.862131555929	352.876606916372	618.533944389137	484.568885728242	tolR	NC_999999999.1	4304304	4304756	-	453	protein_coding	protein TolR && PF02472:Biopolymer transport protein ExbD/TolR	-
SM_RS05150	#N/A	345.979102326765	362.979406507736	368.272365316192	512.179350250613	509.667501909206	594.699393105704	447.699515824163	377.759987675997	437.378929651948	326.223008042066	-	NC_999999999.1	2453564	2453809	+	246	protein_coding	hypothetical protein && -	-
SM_RS13965	SMc00644	426.400889288702	451.86095179244	414.31124004034	411.692078517435	332.29424013106	384.712013557628	431.344158089537	369.236667392119	562.538848458001	495.124474173379	-	NC_999999999.1	4284597	4286858	-	2262	protein_coding	membrane protein && -	-
SM_RS02250	SMc01723	329.410547537561	360.092768249553	392.407729370813	397.414863479192	369.501941801501	440.367707633685	370.353273760197	371.800810915676	622.657504018398	618.491104952956	-	NC_999999999.1	1833035	1833574	-	540	protein_coding	DUF1269 domain-containing protein && PF06897:Protein of unknown function (DUF1269)	-
SM_RS28130	SMa1266	308.393190755812	272.360182271149	368.272365316192	414.982676423232	343.035158541257	559.388493213148	473.706346904201	543.816098981382	534.574247352381	453.572096742979	hemN	NC_999999999.1	692476	693828	+	1353	protein_coding	oxygen-independent coproporphyrinogen III oxidase && PF06969:HemN C-terminal domain|PF04055:Radical SAM superfamily	Radical_SAM
SM_RS07985	SMc01225	392.819350026389	318.598344665916	380.310821034821	350.798355783551	412.647217251058	376.743008637673	512.841165670183	449.7848319343	508.121842744111	567.055555293266	-	NC_999999999.1	3053370	3054266	-	897	protein_coding	LysR family transcriptional regulator && PF03466:LysR substrate binding domain|PF00126:Bacterial regulatory helix-turn-helix protein, lysR family	LysR_substrate
SM_RS31475	#N/A	271.427259219623	223.726276131379	355.98861736399	459.940976092581	313.803010775045	558.870569322938	509.73841013026	610.407045613208	526.864041861721	423.647073792185	-	NC_999999999.1	699638	699793	+	156	protein_coding	hypothetical protein && -	-
SM_RS15135	SMc03133	478.091863252282	501.061485993453	478.398312041577	598.768170163066	642.187064713674	748.10859147758	247.065802243383	289.965288513072	152.205167648942	111.702358962842	-	NC_999999999.1	4550142	4551113	-	972	protein_coding	amino acid ABC transporter permease && PF00528:Binding-protein-dependent transport system inner membrane component	BPD_transp_1
SM_RS17045	SMc04093	595.994247178927	587.731832933187	564.594666138206	556.251508194859	388.850920693735	434.084979664825	358.040259275495	330.649406876745	224.53987529525	205.166225736501	acs	NC_999999999.1	4988979	4990928	-	1950	protein_coding	acetate--CoA ligase && PF00501:AMP-binding enzyme|PF13193:AMP-binding enzyme C-terminal domain|PF16177:Acetyl-coenzyme A synthetase N-terminus	AMP-binding
SM_RS04890	SMc00097	536.456324480483	507.174525147415	402.877105549678	370.018233231107	201.54651370991	226.159331430487	466.874043823852	462.385008484222	544.542289877908	527.495625971763	-	NC_999999999.1	2406965	2407624	-	660	protein_coding	glutathione S-transferase family protein && PF00043:Glutathione S-transferase, C-terminal domain|PF13417:Glutathione S-transferase, N-terminal domain	GST_C
SM_RS07935	SMc01236	439.580650140952	489.062430523673	558.308855707662	550.237786135573	510.732729420634	512.980222218513	282.866777442434	267.791714130736	333.632901406873	297.975647051593	-	NC_999999999.1	3039918	3040721	-	804	protein_coding	DUF72 domain-containing protein && PF01904:Protein of unknown function DUF72	-
SM_RS03805	SMc00802	395.32366282255	424.779844696538	479.671600763324	458.214948333198	452.612601555041	487.476506338324	393.250648864427	409.590401533334	345.013502226588	396.611048591162	-	NC_999999999.1	2175673	2176038	+	366	protein_coding	hypothetical protein && -	-
SM_RS11240	SMc01850	434.897803355896	390.838095265207	376.725723003091	381.547602164385	385.484786980032	399.490766058357	442.831428393402	435.856143095673	501.10879365313	492.322112700328	-	NC_999999999.1	3717497	3718498	+	1002	protein_coding	transglycosylase SLT domain-containing protein && PF01464:Transglycosylase SLT domain	-
SM_RS21115	SMb21304	548.938277240755	610.908142783052	597.464106408719	558.91349893169	444.54552145016	452.581019722983	341.582441022383	327.58557701379	168.235008632895	190.01313498388	-	NC_999999999.1	5894318	5895112	+	795	protein_coding	dimethylarginine dimethylaminohydrolase family protein && PF02274:Amidinotransferase	-
SM_RS06510	SMc01926	419.925270784383	424.634870317592	349.179238134915	321.602446708453	262.42725162699	293.66178006219	543.801881664362	487.134940016048	554.461682149716	581.494034818213	-	NC_999999999.1	2745365	2746876	+	1512	protein_coding	NADH-quinone oxidoreductase subunit M && PF00361:Proton-conducting membrane transporter	-
SM_RS01080	SMc02885	369.269209329725	394.006682651962	463.313473848267	523.108508180017	499.645625331906	491.549579619226	317.955178942719	298.220309672862	478.703659052677	402.409196239693	msrA	NC_999999999.1	1595524	1596177	-	654	protein_coding	peptide-methionine (S)-S-oxide reductase MsrA && PF01625:Peptide methionine sulfoxide reductase	PMSR
SM_RS22925	SMb20895	534.93131291632	579.73605888531	539.153267638207	633.376144483793	414.65498109904	495.609539212775	321.650664190061	313.673364714734	212.683012608531	184.538081300729	-	NC_999999999.1	6311388	6312455	-	1068	protein_coding	sugar ABC transporter substrate-binding protein && PF13407:Periplasmic binding protein domain	-
SM_RS12025	SMc02684	517.720786154933	512.085596456286	459.852807856421	472.755596661426	341.208363377454	372.075723461775	412.7819167034	399.685871734351	368.405689877552	370.848796366448	-	NC_999999999.1	3887261	3888412	+	1152	protein_coding	aminopeptidase P family protein && PF01321:Creatinase/Prolidase N-terminal domain|PF00557:Metallopeptidase family M24	Peptidase_M24
SM_RS16860	SMc04384	494.983688717031	514.14502539305	509.676522462916	554.122372651013	434.460377359969	493.902258048038	354.537044412962	371.666344076285	258.521090275993	235.699969325007	-	NC_999999999.1	4938884	4940305	+	1422	protein_coding	FAD-binding oxidoreductase && PF02913:FAD linked oxidases, C-terminal domain|PF01565:FAD binding domain	FAD_binding_4
SM_RS27560	SMa1043	538.288854941132	507.337179558075	451.672969962285	428.442164793914	326.137706068667	439.446931615573	484.090519599495	381.081853714473	361.796781282269	298.145609826681	-	NC_999999999.1	573878	574162	+	285	protein_coding	copper-binding protein && -	-
SM_RS03105	SMc02307	372.400770784915	448.227361877066	441.238076503912	465.686257361595	441.914509106786	459.586072110242	354.33264472457	334.071270497632	472.93342374179	425.942698329975	hisD	NC_999999999.1	2034119	2035423	+	1305	protein_coding	histidinol dehydrogenase && PF00815:Histidinol dehydrogenase	-
SM_RS00160	SMc02763	357.161641169827	419.201402598209	383.496296075707	402.16385960892	371.766247733681	436.409075431327	429.545635250839	369.619326565915	528.146990015606	504.904635936955	-	NC_999999999.1	1385323	1386666	+	1344	protein_coding	bifunctional folylpolyglutamate synthase/dihydrofolate synthase && PF08245:Mur ligase middle domain	-
Novel01360	#N/A	451.928154691882	495.232478478406	559.354785892179	555.180159736491	443.3003282455	502.249117628066	301.191211105708	350.318986284992	281.533437372467	261.674917431215	-	NC_999999999.1	2365171	2367195	+	2025	-	-	-
SM_RS02395	SMc02177	304.115630945227	299.964707509947	379.091666444125	400.25542362638	397.32234250978	400.269997426127	718.90521530176	707.639285556023	278.221596917489	312.790295946216	-	NC_999999999.1	1871885	1872499	+	615	protein_coding	FecR domain-containing protein && PF04773:FecR protein	-
SM_RS01165	SMc02900	194.274787241312	126.453982161214	127.959042186134	98.6620375641236	62.8642245030909	125.179785617629	749.093837495774	651.228749554165	877.134918704178	1180.15970556394	-	NC_999999999.1	1611232	1611369	+	138	protein_coding	DUF1127 domain-containing protein && -	-
SM_RS24660	SMb21640	294.991341225606	275.179567748194	383.236690911826	466.846996754632	735.4476005752	740.047949939358	397.595959901603	382.423691227552	268.509362093219	237.449550368721	paaA	NC_999999999.1	6676192	6677190	-	999	protein_coding	1%2C2-phenylacetyl-CoA epoxidase subunit A && PF05138:Phenylacetic acid catabolic protein	-
SM_RS06095	SMc01761	443.963210285461	430.869176525696	433.0489148381	420.939044345251	378.636757685284	442.515283816866	435.137958750459	400.562364329254	389.181449151947	395.978047892338	parC	NC_999999999.1	2661591	2663867	+	2277	protein_coding	DNA topoisomerase IV subunit A && PF00521:DNA gyrase/topoisomerase IV, subunit A	-
SM_RS17460	SMb20069	511.635079355359	516.216905532576	469.912266033981	482.568594394325	340.872750101162	367.38963122674	426.481136475651	362.267456789633	336.341489350109	348.836380205867	-	NC_999999999.1	5084566	5085969	+	1404	protein_coding	sodium:alanine symporter family protein && PF01235:Sodium:alanine symporter family	-
SM_RS05145	SMc00063	353.135406916998	419.070052707062	509.142294172198	511.097378886899	589.946872755322	692.318334075396	246.928017202048	233.479727275769	325.092759992764	277.441053588717	-	NC_999999999.1	2453066	2453350	+	285	protein_coding	hypothetical protein && -	-
SM_RS14000	SMc00637	372.556587914594	371.187062677039	445.066705489984	465.777322729078	483.485690743285	613.252577795013	348.814785220401	354.724118618313	349.019549924282	343.668088686027	-	NC_999999999.1	4294732	4296084	-	1353	protein_coding	phosphoglucosamine mutase && PF02880:Phosphoglucomutase/phosphomannomutase, alpha/beta/alpha domain III|PF02878:Phosphoglucomutase/phosphomannomutase, alpha/beta/alpha domain I|PF00408:Phosphoglucomutase/phosphomannomutase, C-terminal domain|PF02879:Phosphoglucomutase/phosphomannomutase, alpha/beta/alpha domain II	PGM_PMM_III
SM_RS00335	SMc02585	422.122406379164	416.884170647584	414.933238179616	403.849678886021	424.847382493239	463.75469108674	439.432093931188	449.685615414272	341.457340913315	366.193948577445	-	NC_999999999.1	1427730	1429031	-	1302	protein_coding	ActS/PrrB/RegB family redox-sensitive histidine kinase && PF02518:Histidine kinase-, DNA gyrase B-, and HSP90-like ATPase|PF00512:His Kinase A (phospho-acceptor) domain	HATPase_c
SM_RS04585	SMc00006	386.636082479677	385.855187925288	398.094797912418	381.252278977947	392.62891474751	467.85944874589	433.617474217475	413.802045379556	450.867895217425	429.699174846359	-	NC_999999999.1	2341678	2342262	+	585	protein_coding	histidine phosphatase family protein && PF00300:Histidine phosphatase superfamily (branch 1)	-
SM_RS13595	SMc00720	396.001914204844	386.533146337807	448.567531219171	422.028170733946	425.156737383404	592.322058508418	373.298429018727	312.312681169167	359.065827317276	416.334118351725	-	NC_999999999.1	4215904	4216263	-	360	protein_coding	response regulator && PF00072:Response regulator receiver domain	Response_reg
SM_RS09320	SMc00192	371.20000885152	372.777560229588	436.097171811935	316.432762518373	251.59678280209	279.168470495391	386.448409623988	441.991244378261	637.787499443144	632.359717623048	-	NC_999999999.1	3318213	3318533	-	321	protein_coding	(2Fe-2S)-binding protein && PF00111:2Fe-2S iron-sulfur cluster binding domain	Fer2
SM_RS12335	SMc01529	486.78313660768	499.003117714702	494.841608454192	440.957154743127	342.642765325441	364.460823579843	380.511758499581	436.202022806427	343.434529560148	333.456583473146	-	NC_999999999.1	3958049	3958816	-	768	protein_coding	ABC transporter ATP-binding protein && PF00005:ABC transporter	ABC_tran
SM_RS16490	SMc03832	358.850348693089	328.256394633084	342.747434427146	340.469790248682	271.306882733578	339.540854515675	482.795094166232	416.568663658583	573.734414416953	667.352214455802	-	NC_999999999.1	4853375	4853878	-	504	protein_coding	hypothetical protein && -	-
SM_RS11125	SMc01872	381.397317850442	439.616977614839	478.814480438439	503.110717921714	454.418537122343	520.392054343288	328.337308821969	389.414231819884	322.978473052124	296.943409787057	ftsQ	NC_999999999.1	3691811	3692740	-	930	protein_coding	cell division protein FtsQ && PF03799:Cell division protein FtsQ|PF08478:POTRA domain, FtsQ-type	-
SM_RS06515	SMc01927	409.776641788039	390.127111204174	330.405676497254	322.003614001644	237.615690676964	290.120744044808	515.524629920928	477.565829239119	593.401662873251	548.778352344703	nuoN	NC_999999999.1	2746896	2748338	+	1443	protein_coding	NADH-quinone oxidoreductase subunit NuoN && PF00361:Proton-conducting membrane transporter	-
SM_RS02960	SMc02277	460.517676977338	366.01569667442	456.567474466959	488.038507297965	534.324827047399	626.009121561402	384.529426008123	368.060360101635	157.856832004664	271.492138838654	-	NC_999999999.1	2006405	2006617	+	213	protein_coding	hypothetical protein && -	-
SM_RS09110	SMc00495	421.104054859444	309.582017952104	282.68075986218	224.027003191043	179.013363108802	211.701108029814	539.483145591979	507.898653970187	720.817628181298	714.266593040662	-	NC_999999999.1	3270031	3270795	+	765	protein_coding	phosphoribosylaminoimidazolesuccinocarboxamide synthase && PF01259:SAICAR synthetase	-
SM_RS03120	SMc02310	416.810029508594	349.778778623476	380.955687239085	259.53758000669	219.758238168339	260.058861131145	459.323186552993	447.034086549102	678.952566025541	635.885138157742	infA	NC_999999999.1	2036547	2036765	+	219	protein_coding	translation initiation factor IF-1 && -	-
SM_RS16425	SMc03819	405.023167552794	498.490586889448	433.264827051298	508.064160021101	572.552861764994	532.734696193447	352.256069737385	332.104784487085	232.677277817401	240.690466266331	-	NC_999999999.1	4840492	4840947	-	456	protein_coding	Crp/Fnr family transcriptional regulator && PF00027:Cyclic nucleotide-binding domain	cNMP_binding
SM_RS13410	SMc02442	356.860508010084	342.324975048722	405.054497176622	444.324141197871	452.348183541472	421.866272705916	405.010336776225	396.240864220622	428.458030737135	452.532101550743	-	NC_999999999.1	4180341	4181198	-	858	protein_coding	carbon-nitrogen hydrolase family protein && PF00795:Carbon-nitrogen hydrolase	CN_hydrolase
SM_RS07620	SMc02101	325.260900613213	225.451438163236	160.282029405028	147.173319674956	104.621692081316	136.365284039517	676.637916134629	606.500072806196	835.723118674694	886.656445456245	rpsB	NC_999999999.1	2961983	2962750	+	768	protein_coding	30S ribosomal protein S2 && PF00318:Ribosomal protein S2	-
SM_RS16280	SMc03791	358.052579966582	312.074610342149	312.984875600108	340.321927054793	433.050894310948	362.994399889052	510.01964511516	471.216318386133	508.432058453644	493.767968764685	-	NC_999999999.1	4812662	4813096	+	435	protein_coding	metallopeptidase family protein && PF06262:Zinicin-like metallopeptidase	-
SM_RS21330	SMb21186	291.415825929086	264.314485448266	242.406254858524	244.046838236028	152.840105436593	174.628390352962	422.661111038032	383.930482761151	975.64395665105	942.081782298089	-	NC_999999999.1	5943714	5944982	-	1269	protein_coding	4-aminobutyrate--2-oxoglutarate transaminase && PF00202:Aminotransferase class-III	Aminotran_3
SM_RS07735	SMc02079	539.86015905274	447.290382808601	392.606115482729	380.131100358724	428.639331880378	446.098544153058	429.34199390925	404.064721816398	302.930115908486	320.198369726651	-	NC_999999999.1	2989876	2991165	+	1290	protein_coding	transporter && PF03349:Outer membrane protein transport protein (OMPP1/FadL/TodX)	-
SM_RS09140	SMc00489	439.595427451274	446.744604391817	415.704502533635	440.27864704306	437.922186597674	455.802157212415	394.904955096854	355.893452073018	340.091103717663	341.46752902104	-	NC_999999999.1	3274263	3274853	+	591	protein_coding	acyloxyacyl hydrolase && PF09411:Lipid A 3-O-deacylase (PagL)	-
SM_RS04620	SMc00450	451.060704762163	384.154028645924	335.303820323709	291.11007087795	295.821645904135	342.86229925081	538.907668047493	499.845055936748	465.91280742323	461.639758643309	-	NC_999999999.1	2348955	2349905	+	951	protein_coding	protoheme IX farnesyltransferase && PF01040:UbiA prenyltransferase family	UbiA
SM_RS22675	SMb21011	407.250885287215	492.406349996111	549.67351992861	528.091966040228	493.758167321656	514.079434609899	306.480219090819	316.630368005608	256.093005684986	199.865756587442	xdhA	NC_999999999.1	6253289	6254776	+	1488	protein_coding	xanthine dehydrogenase small subunit && PF03450:CO dehydrogenase flavoprotein C-terminal domain|PF00941:FAD binding domain in molybdopterin dehydrogenase|PF01799:[2Fe-2S] binding domain	-
SM_RS01920	SMc01145	367.99139593857	479.539776507462	428.384619492711	393.082086168175	316.316812182219	297.30199084187	349.577124164694	331.618611475099	584.756612469452	513.112915462584	-	NC_999999999.1	1760169	1760582	-	414	protein_coding	VOC family protein && PF12681:Glyoxalase-like domain	-
SM_RS06075	SMc01757	407.124779111996	355.115989171824	396.975296231	446.414583664092	431.540390777124	473.243658028853	488.385588540552	460.71515557335	282.402143554801	309.75320356009	-	NC_999999999.1	2657337	2657717	+	381	protein_coding	rhodanese-like domain-containing protein && PF00581:Rhodanese-like domain	Rhodanese
SM_RS01265	SMc00324	444.81685103673	389.188056301039	266.729851167941	267.587568918111	165.415712107715	235.458513015194	550.247704952033	494.27463155873	655.264637933568	567.068382199945	pnp	NC_999999999.1	1631549	1633702	+	2154	protein_coding	polyribonucleotide nucleotidyltransferase && PF00013:KH domain|PF01138:3' exoribonuclease family, domain 1|PF00575:S1 RNA binding domain|PF03726:Polyribonucleotide nucleotidyltransferase, RNA binding domain|PF03725:3' exoribonuclease family, domain 2	RNase_PH
SM_RS13355	SMc02432	390.475116398806	392.314728975637	382.888262244755	383.131406930028	420.131231454969	417.880645429021	419.92360525414	402.126096751898	383.410741268825	438.379777285731	-	NC_999999999.1	4166396	4168336	+	1941	protein_coding	M23 family metallopeptidase && PF01551:Peptidase family M23	Peptidase_M23
SM_RS11145	SMc01868	421.407869389421	420.489177684846	433.09214278384	430.903738565772	352.730472871189	429.101861275816	396.37258771729	405.565227414655	391.603673296494	346.180180298757	murB	NC_999999999.1	3696437	3697411	-	975	protein_coding	UDP-N-acetylmuramate dehydrogenase && PF02873:UDP-N-acetylenolpyruvoylglucosamine reductase, C-terminal domain|PF01565:FAD binding domain	FAD_binding_4
SM_RS18400	SMb20265	451.256734220554	495.54050676544	480.531204295331	536.326663787851	387.841231294299	466.37365656568	304.580391300769	297.05081826238	282.195235766136	319.401021230609	-	NC_999999999.1	5278430	5279083	+	654	protein_coding	amino acid ABC transporter permease && PF00528:Binding-protein-dependent transport system inner membrane component	BPD_transp_1
SM_RS00320	SMc02582	457.707287104822	417.338285253328	324.162906871541	279.19094538075	187.275518329208	195.141376912816	488.306741864339	492.335092854434	665.274950960102	514.025116201185	-	NC_999999999.1	1425520	1426194	-	675	protein_coding	L%2CD-transpeptidase && PF03734:L,D-transpeptidase catalytic domain	-
SM_RS02620	SMc02141	356.118615934871	360.896877387091	337.281396910791	388.949782607399	327.477580864841	381.818069839487	443.258241010751	398.491913548037	541.031814415986	464.460612413821	phoU	NC_999999999.1	1925785	1926498	+	714	protein_coding	phosphate signaling complex protein PhoU && PF01895:PhoU domain	PhoU
SM_RS07130	SMc01267	314.037247048874	287.299404985334	410.12513521197	465.704091937597	590.320397991333	824.567673425818	315.426128188605	307.900100116542	263.240434006547	220.901688477354	-	NC_999999999.1	2861641	2863590	+	1950	protein_coding	PrkA family serine protein kinase && PF08298:PrkA AAA domain|PF06798:PrkA serine protein kinase C-terminal domain	-
SM_RS02970	SMc02279	395.157560443213	350.14015427529	387.262286404598	390.496837514441	486.330565222325	514.84533355584	341.848378222278	474.488653930481	304.410335297883	349.676949796724	-	NC_999999999.1	2007147	2007524	+	378	protein_coding	hypothetical protein && -	-
SM_RS16995	SMc04411	361.09990433539	341.60196508182	357.413577687792	312.081136315391	243.743630285707	278.456493919508	455.155472344779	463.839927194488	627.202449303204	551.315482891186	-	NC_999999999.1	4972746	4973567	+	822	protein_coding	lytic transglycosylase family protein && PF13406:Transglycosylase SLT domain	-
SM_RS13775	SMc00682	438.89856716687	428.341913064496	414.657652170188	418.865636158341	320.123024433266	352.471432441392	398.620691757019	401.807709940976	407.615994898642	398.455983064115	-	NC_999999999.1	4247720	4248883	+	1164	protein_coding	amidohydrolase && PF07687:Peptidase dimerisation domain|PF01546:Peptidase family M20/M25/M40	Peptidase_M20
SM_RS01275	SMc00326	416.326042853763	364.520560367005	313.31730775688	305.562973009417	206.297927746203	239.481959752686	470.513186748489	460.614408764784	622.194561636228	580.574229379041	fabI	NC_999999999.1	1635021	1635827	-	807	protein_coding	enoyl-ACP reductase FabI && PF13561:Enoyl-(Acyl carrier protein) reductase	-
SM_RS22380	SMb20949	325.9898049794	366.519166288729	353.60290522099	352.013661038209	317.975689870524	362.162494904001	415.155402925648	369.5555964649	580.623211949017	533.615850044685	exoV	NC_999999999.1	6184123	6185073	-	951	protein_coding	succinoglycan biosynthesis protein ExoV && PF04230:Polysaccharide pyruvyl transferase	-
SM_RS14030	SMc03956	357.012637564833	391.47418538031	393.554701177523	384.409512771515	415.422090213703	449.612829434749	357.502249659424	318.864945159854	460.452608013605	446.278880255273	-	NC_999999999.1	4303225	4304295	-	1071	protein_coding	hypothetical protein && -	-
SM_RS25375	SMa0232	347.291436852832	310.858960774873	270.626020255733	318.793046024563	539.335132443185	563.106697263786	407.497774994938	435.904399004585	420.830588922779	357.213090956136	-	NC_999999999.1	128757	129278	+	522	protein_coding	GreA/GreB family elongation factor && -	-
SM_RS27645	SMa1077	414.100453530234	365.989261913718	387.321158749749	506.509870850739	586.305114243114	799.138809969687	213.203630671874	166.271170098936	309.39503305262	222.348930033787	-	NC_999999999.1	588601	589083	+	483	protein_coding	fasciclin domain-containing protein && PF02469:Fasciclin domain	-
SM_RS12650	SMc02046	447.338622911996	500.208785465538	511.226839972223	521.25324562506	395.40314269087	469.144776901785	295.356998784048	346.912919899279	275.748323208148	199.503188321524	-	NC_999999999.1	4017346	4017765	-	420	protein_coding	lysozyme inhibitor LprI family protein && PF07007:Protein of unknown function (DUF1311)	-
SM_RS04760	SMc00083	422.990715766368	375.899351134212	384.391018294091	413.13902744388	344.256467516927	394.580257978461	491.80544437628	426.962996631564	288.072869328994	412.344957365715	-	NC_999999999.1	2380323	2380571	-	249	protein_coding	hypothetical protein && -	-
Novel02269	#N/A	330.080197360257	370.12615129908	387.192127651309	366.614791643407	434.940399167499	536.201612143805	353.098173715724	332.49064967867	419.664705299032	421.922381781928	-	NC_999999999.1	2629879	2630843	-	965	-	-	-
Novel01552	#N/A	355.92233887344	406.608476063571	486.049851448396	460.110649385437	393.50644814671	488.84337290663	292.34743110246	377.773153397206	350.473018548466	337.00543166484	-	NC_999999999.1	3024599	3029203	+	4605	-	-	-
SM_RS05140	SMc00062	444.687744823155	444.12807845253	406.294757204967	448.651867236961	444.170902740444	492.549705880065	273.693963095057	291.116329291051	376.490583825078	325.687484636251	-	NC_999999999.1	2452267	2452911	+	645	protein_coding	SH3 domain-containing protein && PF08239:Bacterial SH3 domain	SH3_3
SM_RS13450	SMc02450	386.322438473685	410.929823704263	392.943467711688	348.710270332458	303.344829348248	335.55136978059	375.507295462625	363.641207197857	515.572445356297	504.561033538208	argJ	NC_999999999.1	4185608	4186849	-	1242	protein_coding	bifunctional glutamate N-acetyltransferase/amino-acid acetyltransferase ArgJ && PF01960:ArgJ family	-
SM_RS04290	SMc00865	376.214667356191	429.040296618405	469.183154682493	401.303922631852	411.610993770238	464.045377152853	359.420985490761	343.627084871134	326.218387974856	354.903099861621	-	NC_999999999.1	2275953	2276504	+	552	protein_coding	glycosyltransferase && -	-
SM_RS04500	SMc00970	352.095518600042	424.48498155292	441.763359928322	438.236934048052	321.306036349131	324.545359363564	425.995671323146	394.564125869697	361.734359477355	449.584649738645	-	NC_999999999.1	2325350	2325601	-	252	protein_coding	exodeoxyribonuclease VII small subunit && -	-
SM_RS21375	SMb21198	485.192099481828	478.311348970534	418.836758773713	447.902637291654	353.205309378109	487.095049423771	407.087640641959	360.78344698479	227.922375476231	267.127218942856	-	NC_999999999.1	5955945	5957075	+	1131	protein_coding	ABC transporter permease subunit && PF00528:Binding-protein-dependent transport system inner membrane component|PF12911:N-terminal TM domain of oligopeptide transport permease C	BPD_transp_1
SM_RS20625	SMb21127	370.644064137803	405.744050847398	485.693998835543	518.796617903107	455.862193276446	430.273965735597	330.261160240848	318.686409356293	303.294461634768	314.074760351695	-	NC_999999999.1	5774856	5775227	+	372	protein_coding	DUF2384 domain-containing protein && PF09722:Protein of unknown function (DUF2384)	-
SM_RS06085	SMc01759	284.674449058317	290.792416547919	350.572718318177	430.260018566224	455.55033920733	542.302838377744	344.946266581299	363.215195321145	378.712235320779	484.997139272854	-	NC_999999999.1	2659822	2660040	-	219	protein_coding	hypothetical protein && -	-
SM_RS07020	SMc01289	392.074819192695	393.774886197709	290.842028772064	282.031675860657	215.333575654883	217.183077437969	463.713707148476	451.151588010431	631.851104748871	579.079109814374	secY	NC_999999999.1	2842815	2844155	+	1341	protein_coding	preprotein translocase subunit SecY && PF00344:SecY translocase	-
SM_RS12665	SMc01941	464.177210502855	506.368768479431	477.206989010997	419.395063968948	334.031027887711	331.385595836769	404.156949338923	368.540322899159	276.188675049745	331.067904201106	-	NC_999999999.1	4018346	4018648	-	303	protein_coding	urease subunit gamma && PF00547:Urease, gamma subunit	-
SM_RS27675	SMa1087	264.213361217388	237.33208660359	411.30555203173	479.273284774038	494.246962429401	699.903054181855	324.571961600506	363.103891906802	317.855190436587	314.26349100003	-	NC_999999999.1	594480	596597	+	2118	protein_coding	heavy metal translocating P-type ATPase && PF00702:haloacid dehalogenase-like hydrolase|PF00122:E1-E2 ATPase	E1-E2_ATPase
SM_RS14575	SMc03925	374.6131738895	378.137056794917	422.288404415383	419.23218393759	409.811014001734	454.007256539077	346.340495457566	343.923086340309	410.976886630191	346.296095309739	-	NC_999999999.1	4426975	4428603	+	1629	protein_coding	alpha-D-glucose phosphate-specific phosphoglucomutase && PF02878:Phosphoglucomutase/phosphomannomutase, alpha/beta/alpha domain I|PF02879:Phosphoglucomutase/phosphomannomutase, alpha/beta/alpha domain II|PF02880:Phosphoglucomutase/phosphomannomutase, alpha/beta/alpha domain III|PF00408:Phosphoglucomutase/phosphomannomutase, C-terminal domain	PGM_PMM_III
SM_RS08820	SMc00289	385.865294175317	389.853687282026	413.270136248828	449.403593095766	413.464503473697	503.941873350246	353.647529100735	350.720172783817	329.072877771381	315.932218242507	-	NC_999999999.1	3213246	3213824	-	579	protein_coding	cold shock domain-containing protein && PF00313:'Cold-shock' DNA-binding domain	CSD
SM_RS05995	SMc00609	430.641794476304	430.419817703502	434.448843653064	372.657174366507	296.51569719742	299.78335877935	380.260552367215	361.446864282581	460.643948120503	436.542900932936	-	NC_999999999.1	2633417	2635549	+	2133	protein_coding	molybdopterin oxidoreductase family protein && PF00384:Molybdopterin oxidoreductase|PF04879:Molybdopterin oxidoreductase Fe4S4 domain|PF01568:Molydopterin dinucleotide binding domain	-
SM_RS04235	SMc00876	325.152957660732	332.393324538049	365.375689289932	401.734081793773	466.221616008638	440.750709457916	397.940198827925	384.741410568325	401.735387008234	387.255868752151	-	NC_999999999.1	2264654	2265808	+	1155	protein_coding	Mrp/NBP35 family ATP-binding protein && PF01883:Domain of unknown function DUF59|PF10609:NUBPL iron-transfer P-loop NTPase	-
SM_RS21070	SMb21295	383.885437725442	356.945104191428	394.007217398139	353.891332357981	352.002238036057	339.647965195333	366.119613076059	365.692654736347	505.909222014948	481.89854643861	-	NC_999999999.1	5879940	5880419	-	480	protein_coding	Hsp20 family protein && PF00011:Hsp20/alpha crystallin family	-
SM_RS17050	SMc04094	355.237384313921	325.19557599655	299.120278872881	305.469874188589	239.945280363729	264.512811481458	499.41237881775	462.300456491104	560.124518636293	585.858966853632	-	NC_999999999.1	4991206	4991904	+	699	protein_coding	DUF1013 domain-containing protein && PF06242:Protein of unknown function (DUF1013)	-
SM_RS04020	SMc00919	371.201321439953	380.412342169333	382.61020534864	364.331630400236	290.675163859837	331.92008873328	402.319872296473	356.423928721652	540.540692597358	476.737782049593	-	NC_999999999.1	2217375	2218889	+	1515	protein_coding	histidine--tRNA ligase && PF03129:Anticodon binding domain|PF13393:Histidyl-tRNA synthetase	HGTP_anticodon
SM_RS09440	SMc00171	302.314576611129	234.132628663971	286.47095260111	295.819510129784	328.630642040981	373.930219537768	462.452038467113	417.2305756537	569.665376016832	624.954548572869	-	NC_999999999.1	3346588	3347433	-	846	protein_coding	UDP-2%2C3-diacylglucosamine diphosphatase && PF12850:Calcineurin-like phosphoesterase superfamily domain	-
SM_RS09740	SMc04227	457.676025081251	505.457617479347	552.585659864971	551.90169300923	491.177161587787	602.744547287696	205.260283431296	225.240179571489	126.795709909201	174.910722202039	-	NC_999999999.1	3406393	3408207	-	1815	protein_coding	methyl-accepting chemotaxis protein && PF08269:Cache domain|PF00672:HAMP domain|PF00015:Methyl-accepting chemotaxis protein (MCP) signalling domain	Cache_2
SM_RS11340	SMc01588	377.656409747593	408.9510550323	406.773116790843	389.041505230347	287.923591014157	362.423590624418	405.628201515777	382.147772258412	451.22452888606	419.782636971879	-	NC_999999999.1	3741667	3743052	-	1386	protein_coding	aldehyde dehydrogenase family protein && PF00171:Aldehyde dehydrogenase family	Aldedh
SM_RS07250	SMc01006	329.875981020483	317.385938317295	385.880959433802	408.543027603865	440.833114108923	432.353336734715	384.25381359618	373.012817394212	461.351600292826	356.424072150184	-	NC_999999999.1	2887016	2887462	+	447	protein_coding	iron-sulfur cluster assembly scaffold protein && PF01592:NifU-like N terminal domain	-
SM_RS27900	SMa1182	365.932365868767	285.650513274886	350.154587315599	399.478479178905	284.441906285861	475.591500933697	410.227914877643	447.754405145592	465.436484253752	394.615901547944	-	NC_999999999.1	647969	649888	+	1920	protein_coding	nitrous-oxide reductase && PF13473:Cupredoxin-like domain	-
SM_RS08600	SMc00249	466.579955103512	390.310343207557	325.333773924224	399.039271131586	324.68109975616	321.962101795343	515.83528131025	404.919202476232	356.5019434772	366.389451073774	-	NC_999999999.1	3173972	3174277	+	306	protein_coding	hypothetical protein && -	-
SM_RS15510	SMc02507	545.830422606113	516.921277909219	424.143958015579	425.93657753152	383.256151249613	454.58371667416	446.716206695973	467.109590217336	110.597906308163	89.4060383002988	-	NC_999999999.1	4639989	4640846	+	858	protein_coding	metal ABC transporter permease && PF00950:ABC 3 transport family	ABC-3
SM_RS09535	SMc00152	394.371437975488	480.941360053584	419.176172678716	396.835239759147	344.553240333751	384.324199027832	342.755137846209	277.476959870566	406.874472453401	408.647254369124	rpiA	NC_999999999.1	3370487	3371182	-	696	protein_coding	ribose-5-phosphate isomerase RpiA && PF06026:Ribose 5-phosphate isomerase A (phosphoriboisomerase A)	Rib_5-P_isom_A
SM_RS14465	SMc04044	484.756752999737	372.725046486129	365.899409887624	254.815452651511	246.95422628487	282.559743362108	451.265937959946	444.58070991192	428.141358134965	523.431715139931	-	NC_999999999.1	4402131	4402493	+	363	protein_coding	response regulator && PF00072:Response regulator receiver domain	Response_reg
SM_RS16470	SMc03828	384.872375754367	497.734772421469	353.778584559904	387.651094103399	279.562233243934	280.104532086618	357.086182855025	369.916752898098	532.900837401406	411.200299926053	-	NC_999999999.1	4848886	4849680	-	795	protein_coding	ABC transporter ATP-binding protein && PF00005:ABC transporter	ABC_tran
SM_RS12340	SMc01528	437.29020569984	539.677193044935	494.345364416937	476.027149608518	354.658461499452	374.455853762448	319.888356227788	315.935159779117	246.375271374186	295.747456190485	-	NC_999999999.1	3958813	3959646	-	834	protein_coding	ABC transporter ATP-binding protein && PF00005:ABC transporter	ABC_tran
SM_RS21020	SMb21285	392.379364195266	265.622231485684	352.919293771436	318.94663295499	322.046372838415	385.287480279261	491.650918157896	590.083867646814	303.294461634768	428.283764115947	uraH	NC_999999999.1	5868848	5869219	+	372	protein_coding	hydroxyisourate hydrolase && PF00576:HIUase/Transthyretin family	-
SM_RS27780	SMa1134	222.957872712346	190.847841840028	392.244464245216	457.3956176038	447.368691758839	711.173913625515	348.134261540638	404.990958492974	377.76541392121	293.628252102034	-	NC_999999999.1	618930	619556	+	627	protein_coding	hypothetical protein && -	-
SM_RS05855	SMc00581	390.427048516852	359.608206716315	365.712593755955	355.195191867476	333.179445533732	347.971174570772	432.296763972931	365.936444812905	426.62842231166	469.085561202072	-	NC_999999999.1	2604342	2605292	-	951	protein_coding	peptidylprolyl isomerase && -	-
SM_RS06775	SMc01333	377.811013552324	380.188879275069	319.219377326541	293.628715866844	227.902647312001	239.398046280005	404.26939032398	430.057737573033	603.955776865902	569.228974591796	-	NC_999999999.1	2803542	2804673	+	1132	protein_coding	- && PF03462:PCRF domain|PF00472:RF-1 domain	-
SM_RS00280	SMc02574	366.857151605105	313.712015881746	310.967787250376	288.155792250774	240.809942795092	263.713880261277	436.115108726225	448.358810404716	631.859339053153	544.540028347239	hisB	NC_999999999.1	1414834	1415442	-	609	protein_coding	imidazoleglycerol-phosphate dehydratase HisB && PF00475:Imidazoleglycerol-phosphate dehydratase	-
SM_RS05720	SMc00553	364.391633906058	399.434745902366	385.431284965523	364.56957521606	342.862716636291	345.321362045393	307.452746320673	335.975469620967	540.476797010302	458.685553579509	-	NC_999999999.1	2577137	2577877	-	741	protein_coding	SDR family NAD(P)-dependent oxidoreductase && PF00106:short chain dehydrogenase	adh_short
SM_RS21025	SMb21286	319.309296220281	305.081285633699	350.376378671615	504.8559477592	488.37030857462	580.453154450775	360.036287576215	401.002979870186	262.67575675594	258.806952974549	xdhA	NC_999999999.1	5869225	5870706	+	1482	protein_coding	xanthine dehydrogenase small subunit && PF01799:[2Fe-2S] binding domain|PF00941:FAD binding domain in molybdopterin dehydrogenase|PF03450:CO dehydrogenase flavoprotein C-terminal domain	-
SM_RS14275	SMc04004	391.648343833898	403.515177792864	418.207601291269	403.066699648338	435.946238865337	469.615018910039	378.847532524129	405.431295415226	251.49288454987	264.816324175324	-	NC_999999999.1	4353383	4353997	+	615	protein_coding	hypothetical protein && PF13414:TPR repeat	-
SM_RS14025	SMc04461	358.361512304776	369.249085299185	334.782238519025	338.929238482603	257.601521460034	306.978717690601	413.669633337747	363.171239952938	539.161554966961	537.418264089759	tolB	NC_999999999.1	4301843	4303153	-	1311	protein_coding	Tol-Pal system protein TolB && PF04052:TolB amino-terminal domain|PF07676:WD40-like Beta Propeller Repeat	PD40
SM_RS06505	SMc01925	374.359794104096	355.113305709481	290.168775363445	261.723456420252	210.177632799808	258.148012784025	472.332042589874	474.435406410121	554.305627637431	566.713282170556	nuoL	NC_999999999.1	2743371	2745365	+	1995	protein_coding	NADH-quinone oxidoreductase subunit L && PF00361:Proton-conducting membrane transporter|PF00662:NADH-Ubiquinone oxidoreductase (complex I), chain 5 N-terminus	-
SM_RS27665	SMa1084	250.926586070098	219.573413994085	402.618602434151	464.160040358491	404.588282783782	606.181531300521	350.741217152256	421.857110567093	364.789244778455	327.325440221649	-	NC_999999999.1	591065	593440	-	2376	protein_coding	phosphoketolase family protein && PF09363:XFP C-terminal domain|PF03894:D-xylulose 5-phosphate/D-fructose 6-phosphate phosphoketolase|PF09364:XFP N-terminal domain	-
SM_RS14975	SMc03196	225.771172232088	254.600369159522	340.898516969168	446.806452678919	651.459376316383	591.005660079034	314.637006436129	313.334423855653	388.804456707671	282.277385045829	modA	NC_999999999.1	4514156	4514941	+	786	protein_coding	molybdate ABC transporter substrate-binding protein && PF13531:Bacterial extracellular solute-binding protein	-
SM_RS05505	SMc02644	340.424990469517	374.281406339392	413.329337828814	413.591619891797	381.502420829551	438.398858270193	332.967227797961	336.837858939916	385.092209247269	390.828788491917	-	NC_999999999.1	2530909	2533215	+	2307	protein_coding	RNA-binding transcriptional accessory protein && PF12836:Helix-hairpin-helix motif|PF16921:Tex protein YqgF-like domain|PF00575:S1 RNA binding domain|PF09371:Tex-like protein N-terminal domain	S1
SM_RS02260	SMc01721	378.826765335907	343.058350993815	300.363241882299	297.720627371703	217.546944178764	250.260952706673	433.234813450206	449.695982009318	596.914017297637	538.179271893025	yidC	NC_999999999.1	1834708	1836492	-	1785	protein_coding	membrane protein insertase YidC && PF02096:60Kd inner membrane protein|PF14849:YidC periplasmic domain	-
SM_RS06175	SMc01777	336.206315994808	348.777529141902	325.713925564706	268.508806415494	180.175787544573	193.383463455157	370.056845795864	485.065547747501	656.62064060122	641.169017525	-	NC_999999999.1	2676935	2677396	+	462	protein_coding	6%2C7-dimethyl-8-ribityllumazine synthase && PF00885:6,7-dimethyl-8-ribityllumazine synthase	-
SM_RS07405	SMc01037	313.566323266679	272.472715372099	277.046512390619	285.479422663305	280.947383397715	303.06684939005	420.983957542874	402.551253923739	632.296165071314	602.867961046597	lipA	NC_999999999.1	2917182	2918150	+	969	protein_coding	lipoyl synthase && PF16881:N-terminal domain of lipoyl synthase of Radical_SAM family|PF04055:Radical SAM superfamily	Radical_SAM
SM_RS06180	SMc01778	350.223255911209	426.518255230218	311.022599433793	348.561121371666	246.752772369275	262.095176136911	381.955539118724	354.711829544396	607.961239948399	500.895941284904	nusB	NC_999999999.1	2677393	2677875	+	483	protein_coding	transcription antitermination factor NusB && PF01029:NusB family	-
SM_RS11980	SMc01593	352.817710540841	350.716747650881	385.14764187089	418.132447478782	417.795508663096	457.139264977571	377.857153381665	335.773425347312	372.004738570992	323.079181806867	-	NC_999999999.1	3879391	3880095	+	705	protein_coding	response regulator transcription factor && PF00072:Response regulator receiver domain|PF00486:Transcriptional regulatory protein, C terminal	Response_reg
SM_RS02010	SMc01127	259.822151457784	283.098997712617	250.748022061718	262.444921898432	268.450497902088	315.05686784235	352.526159733183	385.857349510179	745.511812892062	660.942416471838	-	NC_999999999.1	1777424	1778314	+	891	protein_coding	GNAT family N-acetyltransferase && PF13444:Acetyltransferase (GNAT) domain	-
SM_RS27765	SMa1128	256.005010941765	260.907955337172	373.76749568591	489.149335829756	425.075141606679	592.237433817943	325.196996548565	379.546161571965	333.395846395404	340.106220640324	-	NC_999999999.1	614946	616274	-	1329	protein_coding	trypsin-like peptidase domain-containing protein && PF13180:PDZ domain|PF13365:Trypsin-like peptidase domain	-
SM_RS06615	SMc01366	372.826625431661	344.420714570676	362.550619527381	325.123147177682	305.301130403169	351.604899487675	420.265904983712	429.388004185322	435.860252812879	427.031472408006	-	NC_999999999.1	2768359	2768814	-	456	protein_coding	DUF983 domain-containing protein && PF06170:Protein of unknown function (DUF983)	-
SM_RS01875	SMc01153	348.030838863819	457.655713753498	490.013696433724	523.538866734691	409.104778839882	480.204577312977	273.283011198518	236.66789159948	314.707513658911	240.911154365766	-	NC_999999999.1	1751399	1752172	+	774	protein_coding	enoyl-CoA hydratase && PF00378:Enoyl-CoA hydratase/isomerase	ECH
SM_RS02410	SMc02174	533.886040128141	466.19923008839	379.202823647495	352.30006107372	257.956558536656	301.964080460335	454.78441988745	433.064271344442	298.534419734848	290.998283563712	-	NC_999999999.1	1875600	1876037	+	438	protein_coding	DoxX family protein && PF07681:DoxX	-
SM_RS08510	SMc00235	366.799264875068	419.961711139722	363.433965972453	407.297129431382	342.42314905086	394.230680241615	337.211563624634	322.457846153409	434.018070848327	379.420181473221	trpD	NC_999999999.1	3156534	3157547	+	1014	protein_coding	anthranilate phosphoribosyltransferase && PF02885:Glycosyl transferase family, helical bundle domain|PF00591:Glycosyl transferase family, a/b domain	Glycos_trans_3N
SM_RS14670	SMc04462	441.36436258125	425.431647435063	450.563727491322	487.768357316132	386.462523596401	401.117888898596	307.736811069352	324.803609783566	264.484859292025	276.46672153046	-	NC_999999999.1	4450068	4451036	-	969	protein_coding	2-hydroxyacid dehydrogenase && PF02826:D-isomer specific 2-hydroxyacid dehydrogenase, NAD binding domain|PF00389:D-isomer specific 2-hydroxyacid dehydrogenase, catalytic domain	2-Hacid_dh_C
sRNA00405	#N/A	367.578499936912	365.411966837666	419.820677734284	386.096384560728	344.063065007086	411.702161844779	355.155941709859	426.466869149826	293.83837268284	391.17653161951	-	NC_999999999.1	3477099	3477454	-	356	-	-	-
SM_RS07200	SMc00996	358.592492155105	346.35613612044	376.470315733258	343.227483085128	329.689127973296	426.338987917527	378.284911948963	373.009402088883	377.322990459053	449.135962463457	-	NC_999999999.1	2876376	2877878	-	1503	protein_coding	D-alanyl-D-alanine carboxypeptidase && PF00768:D-alanyl-D-alanine carboxypeptidase|PF05036:Sporulation related domain	-
SM_RS31040	SMa2414	456.317257008566	420.194189928074	243.927277206232	361.930618580038	158.348758017157	184.522880104702	522.498929901928	460.4101378545	467.118159641111	480.279184058151	-	NC_999999999.1	1315745	1317985	+	2241	protein_coding	TonB-dependent receptor && PF00593:TonB dependent receptor|PF07715:TonB-dependent Receptor Plug Domain	TonB_dep_Rec
SM_RS07375	SMc01031	329.70457557198	316.760153979515	321.794323010395	339.880069493185	244.489300358008	315.1981518958	452.506175621925	476.163120964457	509.471606324815	448.8532213497	-	NC_999999999.1	2911237	2912619	+	1383	protein_coding	pyruvate dehydrogenase complex E1 component subunit beta && PF02779:Transketolase, pyrimidine binding domain|PF00364:Biotin-requiring enzyme|PF02780:Transketolase, C-terminal domain	Biotin_lipoyl
SM_RS01445	SMc00358	449.196201187584	450.526525189088	454.965483328478	405.784605995655	329.787717432882	377.060638969769	364.302900457346	363.3332976236	268.915849561569	286.963149017964	-	NC_999999999.1	1667259	1668500	+	1242	protein_coding	class I SAM-dependent methyltransferase && PF02353:Mycolic acid cyclopropane synthetase	-
SM_RS16770	SMc03888	299.313308572739	317.899009277092	385.305696407372	381.565145958859	417.225661349462	438.026305759057	324.671661036078	334.849452127474	411.728550504032	424.443402878261	ispG	NC_999999999.1	4909243	4910496	-	1254	protein_coding	flavodoxin-dependent (E)-4-hydroxy-3-methylbut-2-enyl-diphosphate synthase && PF04551:GcpE protein	-
SM_RS02425	SMc02171	266.282512615354	259.986006765872	344.716172127169	428.2315245949	471.893075941331	438.289384621374	444.485931780837	342.5412984777	379.420537536357	351.977456045387	-	NC_999999999.1	1878118	1879143	+	1026	protein_coding	sugar ABC transporter substrate-binding protein && PF13407:Periplasmic binding protein domain	-
SM_RS00795	SMc02829	420.068328880276	445.055351246115	455.593888692192	439.928456309192	365.304929250927	381.598070003465	334.38088708729	346.270684199287	266.492824924265	270.226869352579	-	NC_999999999.1	1530332	1531960	-	1629	protein_coding	ABC transporter ATP-binding protein && PF00005:ABC transporter|PF08352:Oligopeptide/dipeptide transporter, C-terminal region	ABC_tran
SM_RS12190	SMc02717	352.886544755675	317.947203176547	296.775182052754	281.457433922137	203.171711706481	261.710852233699	400.386106988632	416.864187396583	617.414072405611	562.47377779802	leuA	NC_999999999.1	3919198	3920907	-	1710	protein_coding	2-isopropylmalate synthase && PF00682:HMGL-like|PF08502:LeuA allosteric (dimerisation) domain	HMGL-like
SM_RS07310	SMc01018	385.290788975422	392.784489628791	368.417737182204	378.230692375743	367.106678461282	376.917336661816	368.658844916042	356.6318944878	359.274286161416	356.166587511292	parE	NC_999999999.1	2896477	2898537	-	2061	protein_coding	DNA topoisomerase IV subunit B && PF00986:DNA gyrase B subunit, carboxyl terminus|PF01751:Toprim domain|PF00204:DNA gyrase B|PF02518:Histidine kinase-, DNA gyrase B-, and HSP90-like ATPase	DNA_gyraseB
SM_RS14380	SMc04025	300.886766591208	387.229968879891	469.284468255087	469.194288807376	502.892464424964	555.225126914773	288.044579026102	279.172322495489	212.383889731691	242.012164482234	-	NC_999999999.1	4377779	4379041	+	1263	protein_coding	DUF459 domain-containing protein && PF04311:Protein of unknown function (DUF459)	-
SM_RS07740	SMc02078	298.995397464324	259.489212464648	276.848187926878	269.141794806717	367.548169036659	377.284428213729	486.771757599484	503.263891057819	412.018720131133	451.882712539354	-	NC_999999999.1	2991536	2992342	+	807	protein_coding	sel1 repeat family protein && PF08238:Sel1 repeat	-
SM_RS09525	SMc00154	331.852865056118	348.902279822217	358.322087960885	374.012555782389	337.579079138366	366.872545187012	346.46831850621	343.41207904773	477.191828510652	417.973229053897	gor	NC_999999999.1	3368237	3369628	-	1392	protein_coding	glutathione-disulfide reductase && PF02852:Pyridine nucleotide-disulphide oxidoreductase, dimerisation domain|PF07992:Pyridine nucleotide-disulphide oxidoreductase	Pyr_redox_2
SM_RS06210	SMc01784	399.670485720895	392.698226286135	310.582579405809	305.130486909224	237.418253459949	239.152293374198	412.067843499554	383.522609880505	521.744046470589	499.646158869026	plsX	NC_999999999.1	2683525	2684568	+	1044	protein_coding	phosphate acyltransferase PlsX && PF02504:Fatty acid synthesis protein	-
SM_RS14510	SMc04051	494.895079638305	426.253501502577	416.998740830047	460.80779626695	357.334366841592	521.24006053877	377.605101582528	466.457202521502	84.8762184248543	94.5006840581929	-	NC_999999999.1	4409430	4409966	-	537	protein_coding	RNA polymerase sigma factor && PF04542:Sigma-70 region 2|PF08281:Sigma-70, region 4	Sigma70_r4_2
SM_RS12400	SMc01518	505.936773969173	440.31323510235	346.098742674878	408.220705688596	287.86397950463	309.335642852136	382.449447143447	366.641126192764	343.944145076829	303.469638573586	-	NC_999999999.1	3967737	3968051	-	315	protein_coding	antibiotic biosynthesis monooxygenase && PF03992:Antibiotic biosynthesis monooxygenase	ABM
SM_RS09950	SMc04273	358.937151416247	347.713917449	313.519584671012	303.640799778269	264.466183456929	297.877803231904	380.564980310802	353.235590183705	559.809830715606	512.873143072181	-	NC_999999999.1	3452839	3454122	-	1284	protein_coding	beta-ketoacyl-ACP synthase && PF02801:Beta-ketoacyl synthase, C-terminal domain|PF00109:Beta-ketoacyl synthase, N-terminal domain	ketoacyl-synt
SM_RS16825	SMc03900	250.902746109716	275.61934837975	338.167070532867	423.013686491004	415.10515349396	537.227688094601	323.188069794875	335.436480018706	428.847386726665	363.849010475346	-	NC_999999999.1	4923040	4924797	+	1758	protein_coding	glucan ABC transporter ATP-binding protein/ permease && PF00664:ABC transporter transmembrane region|PF00005:ABC transporter	ABC_membrane
SM_RS02895	SMc02264	382.294639308582	336.4651963409	401.72484166238	314.212433039408	316.422965887898	328.624680993089	358.118346861727	426.723362315377	413.338598412213	407.336446837673	-	NC_999999999.1	1983820	1984242	+	423	protein_coding	hypothetical protein && -	-
SM_RS07780	SMc02070	360.201314711698	388.781477807896	432.623428343598	401.102571534782	415.56673578829	423.836959406476	306.716883352665	359.205109974451	291.759516168621	299.254782482286	-	NC_999999999.1	3002633	3003472	+	840	protein_coding	segregation/condensation protein A && PF02616:ScpA/B protein	-
SM_RS01480	SMc00365	378.401465295504	409.946186584008	340.042588561122	316.292888308502	218.188032597986	246.491047735822	370.061613648029	375.008273392115	549.180468918166	459.859091180041	pheS	NC_999999999.1	1673520	1674602	+	1083	protein_coding	phenylalanine--tRNA ligase subunit alpha && PF02912:Aminoacyl tRNA synthetase class II, N-terminal domain|PF01409:tRNA synthetases class II core domain (F)	tRNA-synt_2d
SM_RS09295	SMc00548	331.886094870575	346.106191434752	391.758661765521	388.383893903217	388.411101394098	463.067410077715	327.728553904401	320.76479898253	373.594502411039	320.695572164115	-	NC_999999999.1	3314557	3315108	+	552	protein_coding	hypothetical protein && -	-
SM_RS13385	SMc02437	346.560310607129	385.613828581148	369.546616542849	386.113515277823	342.890370423605	368.222714290746	331.85588716655	362.189633490644	368.323327773846	382.979516444031	ptsP	NC_999999999.1	4174379	4176646	-	2268	protein_coding	phosphoenolpyruvate--protein phosphotransferase && PF05524:PEP-utilising enzyme, N-terminal|PF00391:PEP-utilising enzyme, mobile domain|PF02896:PEP-utilising enzyme, TIM barrel domain|PF13185:GAF domain	-
SM_RS09345	SMc00188	388.347362890387	282.360946328894	268.104659818568	221.009419115055	174.14378684697	237.680354073754	546.267673244981	495.568561621964	535.45628916992	492.884810676589	-	NC_999999999.1	3327934	3329214	-	1281	protein_coding	cytochrome b N-terminal domain-containing protein && PF13631:Cytochrome b(N-terminal)/b6/petB|PF00032:Cytochrome b(C-terminal)/b6/petD	-
SM_RS07345	SMc01025	359.853310343644	341.269389373779	267.543583600966	271.439572258326	255.751489864324	278.369412768485	434.451079573268	409.421066605802	517.390544775509	505.679235410456	-	NC_999999999.1	2904025	2905653	+	1629	protein_coding	CTP synthase && PF00117:Glutamine amidotransferase class-I|PF06418:CTP synthase N-terminus	CTP_synth_N
SM_RS28065	SMa1241	248.240005919454	236.379417010196	294.443387396051	271.888933010811	283.17870715102	336.673052447414	519.439883097255	474.945552008411	522.228874338011	450.491070403441	napE	NC_999999999.1	680465	680650	-	186	protein_coding	periplasmic nitrate reductase%2C NapE protein && -	-
SM_RS14455	SMc04042	350.536711655493	412.005012408176	380.268025368538	341.353784666301	329.162145479646	322.864545621239	337.446827506232	303.487519063916	413.827756516843	441.803376954707	hisN	NC_999999999.1	4399978	4400757	-	780	protein_coding	histidinol-phosphatase && PF00459:Inositol monophosphatase family	-
SM_RS09575	SMc00144	362.126441288216	293.5421567349	322.944249326911	351.138415414157	371.010112992528	405.649566000557	418.801077763022	449.43889045219	325.91672781763	329.320755933558	moaA	NC_999999999.1	3378684	3379733	+	1050	protein_coding	GTP 3'%2C8-cyclase MoaA && PF04055:Radical SAM superfamily|PF06463:Molybdenum Cofactor Synthesis C|PF13353:4Fe-4S single cluster domain	Radical_SAM
SM_RS07115	SMc01269	312.499771146724	308.991743931474	348.279498281058	405.693023300431	312.160375808582	375.451119222049	418.522063054319	385.299057327007	383.894100221869	378.597599779912	-	NC_999999999.1	2859474	2859872	-	399	protein_coding	helix-turn-helix domain-containing protein && PF01381:Helix-turn-helix	HTH_3
SM_RS04120	SMc00897	309.450952336119	351.136296978593	356.233413658504	397.257094439263	386.732655268458	383.537341485195	338.266495951921	333.023748930897	402.716568300541	363.597830593197	-	NC_999999999.1	2239933	2241279	+	1347	protein_coding	TldD/PmbA family protein && PF01523:Putative modulator of DNA gyrase	-
Novel02230	#N/A	386.483554058222	374.251789104565	424.20168823989	438.937064436585	339.301907934797	394.49687246325	313.735769847915	340.670236105933	303.139956050644	304.55734337134	-	NC_999999999.1	2421501	2422306	-	806	-	-	-
SM_RS13870	SMc00663	262.531008392429	375.464644067742	509.289720143819	496.746179178573	623.772166515745	613.696234434189	209.677471390895	272.07257634597	148.694329317826	99.8145024606321	-	NC_999999999.1	4269334	4269534	-	201	protein_coding	hypothetical protein && -	-
SM_RS13740	SMc00690	323.18038506495	270.580329223011	261.55150132386	216.11684418808	210.234610037066	218.990815994992	439.689452511731	402.466861627319	639.888277714505	622.243534484973	-	NC_999999999.1	4241574	4242527	+	954	protein_coding	acetyl-CoA carboxylase carboxyltransferase subunit alpha && PF03255:Acetyl co-enzyme A carboxylase carboxyltransferase alpha subunit	-
Novel02386	#N/A	346.802817972101	436.147884938846	407.111253661296	307.216981507855	231.889091349377	276.858445577555	312.624996858893	337.36037463941	491.455863910826	457.019532470665	-	NC_999999999.1	3022923	3024789	-	1867	-	-	-
Novel01937	#N/A	302.939686079074	361.747485754665	425.507802702978	417.947675211716	307.681117833218	370.981021102643	286.748593762768	360.18358505171	407.386259472817	360.43479843198	-	NC_999999999.1	4665783	4673709	+	7927	-	-	-
SM_RS13770	SMc00683	357.575631795336	318.498262368994	332.953444949702	349.418831184976	323.849020412045	366.621164023654	363.453370547172	344.640371780324	434.652883691513	406.463130355818	-	NC_999999999.1	4246386	4247468	-	1083	protein_coding	D-alanyl-D-alanine carboxypeptidase && PF00768:D-alanyl-D-alanine carboxypeptidase	-
SM_RS04280	SMc00867	399.406566469484	393.733609187823	378.963184846186	383.433110656272	384.551925005083	386.842312725908	373.166100614254	336.015900740645	296.120988086169	262.86199279074	-	NC_999999999.1	2273806	2274456	-	651	protein_coding	ribonuclease HII && PF01351:Ribonuclease HII	-
sRNA00288	#N/A	407.522334172857	418.69266996896	563.887304549067	380.951725348481	329.085843524655	329.392571476898	283.034412133344	395.387206184418	240.62018799355	240.032482487582	-	NC_999999999.1	3579578	3579636	+	59	-	-	-
SM_RS04335	SMc00856	354.628579884935	361.194450669897	326.562138912531	336.556960480396	310.906622226224	289.60050012516	387.241898445832	462.095293566625	412.510596412189	344.21324745615	-	NC_999999999.1	2285027	2285218	+	192	protein_coding	hypothetical protein && -	-
Novel02651	#N/A	348.744607931687	268.299544470174	273.132305294171	306.246290418984	190.807620560951	261.446121755206	422.557141240717	420.151589016817	591.385019511644	497.466422973142	-	NC_999999999.1	4670140	4670585	-	446	-	-	-
SM_RS07465	SMc01048	335.364805175136	251.813124650037	168.505734566103	173.427097187966	133.452507160883	176.613609569317	693.747683120492	575.996176910634	495.051151343023	573.081667722409	hfq	NC_999999999.1	2931353	2931595	+	243	protein_coding	RNA chaperone Hfq && -	-
SM_RS28085	SMa1250	226.322642759457	214.809286173612	353.895564949804	376.054773971832	315.583647675994	503.562250996647	261.196992225368	343.53887735384	530.497586978009	446.603319170087	nirK	NC_999999999.1	683749	684879	-	1131	protein_coding	nitrite reductase%2C copper-containing && PF00394:Multicopper oxidase|PF07732:Multicopper oxidase	-
SM_RS15010	SMc03203	478.042647732478	462.640272337129	467.485025317025	460.070752615843	456.643707732054	487.792570638955	236.509072166293	236.738475521818	132.405857997355	152.01120329278	-	NC_999999999.1	4521373	4522653	+	1281	protein_coding	2-oxo acid dehydrogenase subunit E2 && PF00364:Biotin-requiring enzyme|PF02817:e3 binding domain|PF00198:2-oxoacid dehydrogenases acyltransferase (catalytic domain)	Biotin_lipoyl
SM_RS23635	SMb21520	362.688320336865	385.61746224817	377.285297112451	453.190473267126	471.944320923205	512.436966152622	260.244628299231	280.444040233538	258.119838029445	200.269525792669	-	NC_999999999.1	6452969	6453628	+	660	protein_coding	response regulator transcription factor && PF00072:Response regulator receiver domain|PF00196:Bacterial regulatory proteins, luxR family	Response_reg
SM_RS12820	SMc01971	436.237667306154	461.007668161605	441.878087103025	494.476545175099	390.349383669821	438.571176206116	278.649888215559	274.417000190482	174.031469742381	164.596890594692	-	NC_999999999.1	4048101	4049534	-	1434	protein_coding	aldehyde dehydrogenase family protein && PF00171:Aldehyde dehydrogenase family	Aldedh
SM_RS06500	SMc01924	327.773211699474	266.970807881398	223.617743626254	197.232848093976	155.082525172674	178.198893846455	483.806087129459	439.354078918385	684.318732571676	595.808783391506	nuoK	NC_999999999.1	2743055	2743363	+	309	protein_coding	NADH-quinone oxidoreductase subunit NuoK && PF00420:NADH-ubiquinone/plastoquinone oxidoreductase chain 4L	-
SM_RS07470	SMc01049	367.413472893662	410.466200609803	376.554720710842	360.040150296165	372.033384209279	376.689412554981	326.495108703176	311.847645207017	332.974785410697	315.722267439853	hflX	NC_999999999.1	2931602	2932999	+	1398	protein_coding	GTPase HflX && PF16360:GTP-binding GTPase Middle Region|PF13167:GTP-binding GTPase N-terminal|PF01926:50S ribosome-binding GTPase	-
SM_RS23950	SMb20706	535.91361454426	541.057929991296	394.252184032955	410.816703816981	334.154733334963	309.173529391032	315.722917965623	353.385084042963	169.247445107704	179.226313071487	-	NC_999999999.1	6516642	6517418	+	777	protein_coding	ABC transporter substrate-binding protein && PF00497:Bacterial extracellular solute-binding proteins, family 3	-
SM_RS16785	SMc03891	387.89219086639	410.221148412444	401.731876630887	378.902529151454	298.355605181336	339.316669372205	363.692428437125	355.742968583769	304.088548474101	298.851811744875	-	NC_999999999.1	4912977	4913750	+	774	protein_coding	amino acid ABC transporter substrate-binding protein && PF00497:Bacterial extracellular solute-binding proteins, family 3	-
SM_RS06820	SMc01378	277.861922592196	210.634272501384	295.058497276263	190.69133310713	289.175432714218	250.86581301533	505.180749051449	458.908429473062	545.008450576104	513.71657771607	-	NC_999999999.1	2810734	2810818	+	85	protein_coding	tRNA-Tyr && -	-
SM_RS16730	SMc03880	444.296324436151	354.625944455337	371.722122551085	372.512280655793	310.365934445312	351.966803311226	381.115298351277	396.293980546686	263.258302217105	279.243315478861	phaR	NC_999999999.1	4902174	4902752	+	579	protein_coding	polyhydroxyalkanoate synthesis repressor PhaR && PF05233:PHB accumulation regulatory domain|PF07879:PHB/PHA accumulation regulator DNA-binding domain	PHB_acc_N
Novel02199	#N/A	346.726197594294	379.46561446918	387.893778106847	316.161274991945	235.053898517766	304.275614635332	329.981331329168	451.679447658896	364.960203804092	398.950159176497	-	NC_999999999.1	2270978	2273876	-	2899	-	-	-
SM_RS16375	SMc03809	289.479619055394	296.706505243754	319.222105242634	354.00134658862	373.853177393947	415.666983266232	344.823042146941	298.209726040188	423.745197304828	398.726657686762	-	NC_999999999.1	4830298	4830960	+	663	protein_coding	outer membrane lipoprotein carrier protein LolA && PF03548:Outer membrane lipoprotein carrier protein LolA	-
SM_RS01745	SMc00421	389.322892963461	396.898024022705	421.77624431632	416.398501650305	340.632715227275	341.785867832345	330.304177214438	285.337800575356	311.521525230257	280.120466748924	cysK	NC_999999999.1	1724593	1725561	-	969	protein_coding	cysteine synthase A && PF00291:Pyridoxal-phosphate dependent enzyme	PALP
SM_RS24040	SMb20724	249.703552439614	258.048497260419	343.661427585618	306.222703034751	304.694295694346	325.045209201967	243.18567706151	247.26018554501	617.518108747135	618.178893390637	-	NC_999999999.1	6537586	6538530	+	945	protein_coding	tripartite tricarboxylate transporter substrate binding protein && PF03401:Tripartite tricarboxylate transporter family receptor	-
SM_RS09445	SMc00169	364.931667030748	364.786094580579	351.071371255171	340.479801219786	266.385743865886	295.825526930767	336.744697556092	371.346135104661	429.641753745509	389.30473642252	-	NC_999999999.1	3347677	3349989	+	2313	protein_coding	NADP-dependent malic enzyme && PF03949:Malic enzyme, NAD binding domain|PF01515:Phosphate acetyl/butaryl transferase|PF00390:Malic enzyme, N-terminal domain	malic
SM_RS18425	SMb20270	340.153943971264	402.827584534913	428.768491212626	425.302827483831	416.720948434484	479.506095709512	242.266926004184	255.320773443468	263.585625607788	253.464815286328	-	NC_999999999.1	5283795	5284823	+	1029	protein_coding	trans-3-hydroxy-L-proline dehydratase && PF05544:Proline racemase	-
SM_RS04860	SMc00033	317.747207576901	339.821811715225	400.938332183222	336.30182253934	317.863471673962	447.165665435975	326.691347052484	323.148019087281	333.744422153861	360.604354477872	-	NC_999999999.1	2399961	2401760	+	1800	protein_coding	GGDEF domain-containing protein && PF00563:EAL domain|PF00990:Diguanylate cyclase, GGDEF domain	EAL
SM_RS13405	SMc02441	295.606480575414	343.909812896169	347.189569008533	399.992480851599	383.73762882656	414.001502521242	348.475713107232	295.063500690722	343.114764452096	330.114602954949	-	NC_999999999.1	4179916	4180344	-	429	protein_coding	DUF1178 family protein && PF06676:Protein of unknown function (DUF1178)	-
SM_RS14535	SMc04056	370.663959149297	438.154836891064	420.348544379572	392.768873350511	302.147415548189	347.634696308958	336.516000844255	288.203361504822	319.089410754935	285.062730812547	-	NC_999999999.1	4413284	4414318	+	1035	protein_coding	aldo/keto reductase && PF00248:Aldo/keto reductase family	Aldo_ket_red
SM_RS11180	SMc01861	335.84127524216	336.302374275943	356.113254982083	342.443870154282	318.666972395545	333.103216746501	317.586916635983	305.20603967921	415.275477012681	428.928681488333	-	NC_999999999.1	3705335	3706795	-	1461	protein_coding	UDP-N-acetylmuramoyl-L-alanyl-D-glutamate--2%2C6-diaminopimelate ligase && PF02875:Mur ligase family, glutamate ligase domain|PF08245:Mur ligase middle domain|PF01225:Mur ligase family, catalytic domain	-
SM_RS12035	SMc02686	316.771123768601	308.005506806669	257.838155744837	226.077213212826	165.375936485623	203.09011440738	392.908333364714	359.470072032758	664.701901395846	594.507032813562	-	NC_999999999.1	3889723	3890655	+	933	protein_coding	ribose-phosphate pyrophosphokinase && PF00156:Phosphoribosyl transferase domain|PF13793:N-terminal domain of ribose phosphate pyrophosphokinase	Pribosyltran
SM_RS14055	SMc03961	311.410944596746	254.659169793502	280.02175325254	311.873775151022	295.028638500993	337.78550259106	379.360600561316	393.385877298776	458.349356766369	466.844502692371	-	NC_999999999.1	4309043	4310263	+	1221	protein_coding	NAD-dependent epimerase/dehydratase family protein && PF01370:NAD dependent epimerase/dehydratase family	Epimerase
SM_RS15740	SMc03226	349.770654133086	463.612108944726	405.495777521358	415.128550023375	308.730457627052	343.869299789524	290.481066594778	271.247245223804	359.37857766176	280.220569357649	-	NC_999999999.1	4690051	4690707	-	657	protein_coding	methyltransferase && PF06325:Ribosomal protein L11 methyltransferase (PrmA)	-
SM_RS02235	SMc01726	342.408270713224	283.800197240717	274.362630993694	265.76530839345	199.575708871299	213.685805917594	435.654131739031	417.306933332768	566.281757032948	489.07519329677	argB	NC_999999999.1	1830469	1831356	-	888	protein_coding	acetylglutamate kinase && PF00696:Amino acid kinase family	AA_kinase
SM_RS16290	SMc03793	346.617037216438	393.280232219211	382.885195998821	408.300483039718	416.538888603537	461.223568499174	281.795586198257	283.323864264931	242.443386946698	266.614152751987	-	NC_999999999.1	4813384	4814286	-	903	protein_coding	CoA ester lyase && PF03328:HpcH/HpaI aldolase/citrate lyase family	-
SM_RS22345	SMb20942	316.902135216324	297.813029791275	275.36474731849	274.142136700584	223.923659722256	271.83323126807	416.931933635419	364.600499944404	549.604070416239	489.042876976346	galE	NC_999999999.1	6176511	6177497	+	987	protein_coding	UDP-glucose 4-epimerase GalE && PF16363:GDP-mannose 4,6 dehydratase	-
SM_RS27785	SMa1136	251.463902100226	205.538375120193	352.856752695098	390.133004443418	347.38607176708	517.63670278329	315.839214900191	427.950321135594	339.631365828217	329.52511259253	-	NC_999999999.1	619852	620313	+	462	protein_coding	hypothetical protein && -	-
Novel02062	#N/A	261.762499376846	287.114240381039	352.81688520522	372.238802260471	346.349399103082	342.677564674098	310.149731796288	377.466030500865	420.523449741169	406.751512288691	-	NC_999999999.1	1564167	1566403	-	2237	-	-	-
SM_RS03125	SMc02311	355.999125121205	413.849396163974	338.33936758395	280.151464688252	204.890805787852	216.891364663879	364.302900457346	315.299404039463	451.201089868404	534.017515722171	-	NC_999999999.1	2036863	2037483	+	621	protein_coding	Maf-like protein && PF02545:Maf-like protein	Maf
SM_RS14865	SMc03174	358.740215593745	392.317549273608	417.463799467163	343.838070946575	346.252157183691	479.855844867579	292.594772423563	325.152510415696	227.405349293676	288.863567223381	-	NC_999999999.1	4490443	4491063	-	621	protein_coding	hypothetical protein && -	-
SM_RS15745	SMc03227	435.897629441899	396.081060647454	369.067052231305	368.199067875989	237.154455400549	328.651268750451	333.170688621251	300.09636881051	339.002418854461	363.336205648159	-	NC_999999999.1	4690722	4691153	-	432	protein_coding	EVE domain-containing protein && PF01878:EVE domain	-
SM_RS07270	SMc01010	316.858758366176	349.833573927578	287.794920902753	255.024415229505	192.07531803365	226.089417074049	398.197466648807	351.181816301247	559.543959738167	522.531629594121	thrS	NC_999999999.1	2888922	2890904	+	1983	protein_coding	threonine--tRNA ligase && PF03129:Anticodon binding domain|PF02824:TGS domain|PF07973:Threonyl and Alanyl tRNA synthetase second additional domain|PF00587:tRNA synthetase class II core domain (G, H, P, S and T)	tRNA-synt_2b
Novel01669	#N/A	322.481962196966	339.470397695863	391.962154497713	391.085915177756	369.256389589344	423.183737662547	273.661246200177	350.850378893685	280.74666904014	307.219333630378	-	NC_999999999.1	3568266	3569452	+	1187	-	-	-
SM_RS03470	SMc03050	461.017153850415	472.800849558432	402.997443206906	401.182417659482	303.301818795085	316.456656313533	297.054452800048	254.949127485035	322.064226216413	217.04086539107	flaF	NC_999999999.1	2101228	2101575	+	348	protein_coding	flagellar biosynthesis regulator FlaF && PF07309:Flagellar protein FlaF	-
Novel02227	#N/A	432.819857010783	421.203514353647	404.475411398123	432.233688376161	340.226147897216	422.653517019035	243.083058411387	333.299347151167	206.54005011342	211.085475791925	-	NC_999999999.1	2412067	2412681	-	615	-	-	-
SM_RS07870	SMc02052	260.060958582285	130.628058412207	145.731131378653	117.063290601877	83.1953129832573	119.963961216895	615.72152123651	597.53701754305	679.734441886751	696.622048423161	-	NC_999999999.1	3020511	3020654	-	144	protein_coding	DUF1127 domain-containing protein && -	-
SM_RS20555	SMb21111	375.182562882347	363.227584699278	397.630547419226	343.434658519289	260.791838249557	283.506667528906	355.943049816673	423.007429888435	356.820871690543	282.596065550006	-	NC_999999999.1	5760580	5761314	+	735	protein_coding	SDR family oxidoreductase && PF00106:short chain dehydrogenase	adh_short
SM_RS06685	SMc01352	337.112512376448	334.748337971011	266.106456152272	286.26003045965	208.226381566918	247.516735769879	415.839229316791	368.747270421169	474.93390185047	501.687324227588	gatA	NC_999999999.1	2783244	2784725	+	1482	protein_coding	Asp-tRNA(Asn)/Glu-tRNA(Gln) amidotransferase subunit GatA && PF01425:Amidase	Amidase
SM_RS08405	SMc00947	379.735028018381	363.680548167133	344.998715510699	291.980869139058	196.805024792862	220.553211883273	364.756175602945	410.626028338728	440.819471871432	424.718242120358	-	NC_999999999.1	3128565	3128903	+	339	protein_coding	P-II family nitrogen regulator && PF00543:Nitrogen regulatory protein P-II	-
SM_RS06885	SMc01316	331.408249190614	303.145643212791	230.9712430521	238.26291167383	148.604860300459	183.53972668348	449.587823417029	417.15641829577	614.840976150549	519.932461818828	rpoC	NC_999999999.1	2822866	2827071	+	4206	protein_coding	DNA-directed RNA polymerase subunit beta' && PF05000:RNA polymerase Rpb1, domain 4|PF00623:RNA polymerase Rpb1, domain 2|PF04998:RNA polymerase Rpb1, domain 5|PF04997:RNA polymerase Rpb1, domain 1|PF04983:RNA polymerase Rpb1, domain 3	-
SM_RS11295	SMc02818	443.342015106944	451.824692229209	468.235309925559	465.623169065536	407.424797112096	421.873263612747	244.447886458023	233.096345129175	153.39118194231	141.119626167964	-	NC_999999999.1	3731203	3732147	+	945	protein_coding	alpha/beta hydrolase && PF12146:Serine aminopeptidase, S33	-
SM_RS12790	SMc01965	361.803146530006	432.740126927491	447.979922258587	470.335212929551	419.077526352975	428.281743043842	253.572760553816	223.264698346721	201.553874133123	189.871551858554	-	NC_999999999.1	4041052	4042089	-	1038	protein_coding	ABC transporter ATP-binding protein && PF08402:TOBE domain|PF00005:ABC transporter	ABC_tran
SM_RS15175	SMc03125	209.839396381618	221.044242851083	203.926836462321	184.14689682298	178.850401467374	259.271223872608	315.64570781143	312.274966801196	812.77068276011	723.924395326206	-	NC_999999999.1	4558269	4559282	-	1014	protein_coding	ABC transporter ATP-binding protein && PF08352:Oligopeptide/dipeptide transporter, C-terminal region|PF00005:ABC transporter	ABC_tran
SM_RS11050	SMc01472	357.786231623636	370.217035658428	430.328011735562	362.168410123404	338.597457091991	363.58940300326	283.672916596463	317.813295906002	309.622841039286	284.262212184923	-	NC_999999999.1	3673483	3674358	+	876	protein_coding	50S ribosomal protein L11 methyltransferase && PF06325:Ribosomal protein L11 methyltransferase (PrmA)	-
SM_RS07785	SMc02069	339.852389056396	401.641933816809	380.67815050375	425.029793569891	393.599894527686	458.48726427582	277.764955320148	260.791711656567	227.269988966715	244.22749462365	scpB	NC_999999999.1	3003465	3004184	+	720	protein_coding	SMC-Scp complex subunit ScpB && PF04079:Putative transcriptional regulators (Ypuh-like)	DUF387
SM_RS06705	SMc01348	344.419575312489	315.911010924592	239.761639651797	278.332299333134	224.288304594361	243.335989513815	426.712835752983	393.046571539428	496.239162293451	444.049990224817	-	NC_999999999.1	2787588	2787983	+	396	protein_coding	NADH:ubiquinone oxidoreductase subunit NDUFA12 && PF05071:NADH ubiquinone oxidoreductase subunit NDUFA12	Complex1_17_2kD
SM_RS07630	SMc02099	315.487002188091	305.937273433738	278.925934281256	229.568100050409	181.127469216375	211.305815504447	404.195062970509	378.721110537935	538.430804304706	556.617509816466	-	NC_999999999.1	2964110	2964832	+	723	protein_coding	UMP kinase && PF00696:Amino acid kinase family	AA_kinase
SM_RS29030	SMa1586	364.427527487018	378.713686151306	380.509783342979	420.385177181639	419.902296563409	439.210160639487	284.246234491058	290.172362203362	191.712968342507	227.750118617603	-	NC_999999999.1	879859	880314	-	456	protein_coding	transposase && PF01527:Transposase	Transposase_8
SM_RS20885	SMb21256	371.803416937658	352.312533142653	319.036894419241	298.170175165319	267.68641913648	270.524112093928	407.402138284826	358.700846405514	365.77638128435	385.448274537701	-	NC_999999999.1	5835043	5836380	-	1338	protein_coding	nucleotide sugar dehydrogenase && PF00984:UDP-glucose/GDP-mannose dehydrogenase family, central domain|PF03721:UDP-glucose/GDP-mannose dehydrogenase family, NAD binding domain|PF03720:UDP-glucose/GDP-mannose dehydrogenase family, UDP binding domain	-
SM_RS21005	SMb22012	307.170931694451	273.846773056915	323.661106706105	387.739043984497	393.869899600248	443.910760900017	299.171469827922	390.859507945807	318.654134409415	257.436798517625	-	NC_999999999.1	5865732	5866139	+	408	protein_coding	DUF2442 domain-containing protein && PF10387:Protein of unknown function (DUF2442)	-
SM_RS02175	SMc01094	277.015079274882	299.363940495863	370.858960976191	427.5860143076	282.580743063522	313.230963251805	304.856455606936	283.417392340684	431.379590873292	401.195731171862	-	NC_999999999.1	1818643	1819851	-	1209	protein_coding	efflux RND transporter periplasmic adaptor subunit && PF16576:Barrel-sandwich domain of CusB or HlyD membrane-fusion|PF13533:Biotin-lipoyl like	-
SM_RS00265	SMc02570	334.03724298839	352.741449610576	313.362062988087	337.246849599948	284.844464251909	292.412155466181	322.779515834097	346.956977928223	419.791672064017	385.455387704353	hisA	NC_999999999.1	1412908	1413651	-	744	protein_coding	1-(5-phosphoribosyl)-5-[(5-phosphoribosylamino)methylideneamino]imidazole-4-carboxamide isomerase && PF00977:Histidine biosynthesis protein	-
SM_RS22825	SMb20875	347.76480091942	330.931183814274	323.337364663888	330.449626274678	291.174341235284	337.833994007578	359.118931524028	368.031401772752	343.867628025644	355.316900599897	puuE	NC_999999999.1	6289709	6290638	-	930	protein_coding	allantoinase PuuE && PF01522:Polysaccharide deacetylase	Polysacc_deac_1
SM_RS05330	SMc02390	398.57827568264	323.805851312804	329.193775196808	320.480961253264	219.500277579169	244.926420817827	373.241791417602	354.096010395882	422.555605291118	400.111125248175	-	NC_999999999.1	2497606	2498307	+	702	protein_coding	glutathione S-transferase N-terminal domain-containing protein && PF00043:Glutathione S-transferase, C-terminal domain|PF02798:Glutathione S-transferase, N-terminal domain	GST_N
SM_RS09260	SMc00472	358.049434353278	335.939760184245	312.148745997473	297.652888297624	206.332493714325	248.221250942353	377.993158020066	360.289844146858	474.100633284748	413.625105808585	-	NC_999999999.1	3304921	3305853	+	933	protein_coding	pseudouridine-5'-phosphate glycosidase && PF04227:Indigoidine synthase A like protein	-
SM_RS02200	SMc01089	354.628579884935	408.757118617967	362.385297767451	357.960974482066	316.502457732616	350.127375179542	380.13050429869	283.606199954283	310.846071773526	259.208204064432	-	NC_999999999.1	1824044	1824430	-	387	protein_coding	DUF805 domain-containing protein && PF05656:Protein of unknown function (DUF805)	-
SM_RS16235	SMc03782	315.39307742958	364.057485531277	372.442488746026	433.613157594382	447.386915658168	443.739035267174	237.147661189538	265.526804050903	281.388199688314	222.640057929084	-	NC_999999999.1	4800783	4802192	+	1410	protein_coding	murein hydrolase activator EnvC && PF01551:Peptidase family M23	Peptidase_M23
SM_RS21125	SMb21144	377.111568282868	348.341489099218	390.289017561195	444.475601118841	370.356957864615	414.875365875094	283.687749167266	302.439651232247	227.08685440671	221.119247665576	-	NC_999999999.1	5896920	5897837	+	918	protein_coding	ABC transporter substrate-binding protein && PF04069:Substrate binding domain of ABC-type glycine betaine transport system	-
SM_RS11080	SMc01881	339.097401203843	360.074387729506	376.093729831753	377.284271788194	365.364163335483	384.519521674226	254.422718866476	280.537087360357	347.233819759165	290.014915479217	panB	NC_999999999.1	3679404	3680225	-	822	protein_coding	3-methyl-2-oxobutanoate hydroxymethyltransferase && PF02548:Ketopantoate hydroxymethyltransferase	-
SM_RS02120	SMc01105	365.66146903691	398.824025040963	456.319547266956	421.256324861845	340.10353235323	406.449325742003	249.496724044075	281.253402543014	222.180010957676	228.538863617145	-	NC_999999999.1	1803655	1804599	+	945	protein_coding	nucleoside hydrolase && PF01156:Inosine-uridine preferring nucleoside hydrolase	-
SM_RS27650	SMa1078	359.356960950067	316.277284560446	320.750665746577	340.984354163416	406.681640293329	539.837825476027	263.296880112617	220.95591048703	322.121482078851	277.993175088396	-	NC_999999999.1	589113	589337	+	225	protein_coding	DUF378 domain-containing protein && -	-
SM_RS08470	SMc00227	331.682024715909	347.35398664961	334.533443623881	269.792923136754	246.379628713095	291.089023540995	339.125965798426	323.685411856	444.406532279798	431.953879160659	-	NC_999999999.1	3145281	3145586	-	306	protein_coding	succinate dehydrogenase assembly factor 2 && PF03937:Flavinator of succinate dehydrogenase	-
SM_RS09695	SMc04219	328.461810883716	357.427949745975	367.174813608541	365.090591152679	338.685974515035	320.292129462583	281.791311386573	308.991741887202	349.010613902869	342.462740881015	-	NC_999999999.1	3400229	3401155	-	927	protein_coding	ABC transporter ATP-binding protein && PF00005:ABC transporter	ABC_tran
Novel02012	#N/A	340.509108648775	578.120965342377	507.886815590645	543.960760603023	418.845368812261	428.621236431197	149.712058975295	171.736565042003	123.378431351794	96.5254080168041	-	NC_999999999.1	4942584	4943231	+	648	-	-	-
Novel01950	#N/A	303.784241323119	292.846528395721	266.324392019937	455.99352214985	457.591503359095	477.236149931367	299.394548118677	281.634314774507	322.956693349302	199.063082866207	-	NC_999999999.1	4799784	4800447	+	664	-	-	-
SM_RS26415	SMa0633	199.581665888731	191.495097117586	317.41777906638	357.402533024215	336.250503156068	468.696406614845	359.582909471734	359.6956682347	395.797793252005	359.841977407094	-	NC_999999999.1	340397	340783	-	387	protein_coding	hypothetical protein && -	-
Novel02702	#N/A	294.48673670891	339.44221981171	482.343750099407	502.290895860178	553.549042601381	675.901039480765	147.066163606727	177.279681398051	79.163147351038	79.4085155044884	-	NC_999999999.1	5035099	5037788	+	2690	-	-	-
SM_RS06390	SMc01905	341.093808806303	319.96180671146	290.378759921777	354.838684695423	287.179001155384	336.032880211637	365.407274176401	366.469625629046	367.884879697611	301.255141692903	lon	NC_999999999.1	2718977	2721397	+	2421	protein_coding	endopeptidase La && PF05362:Lon protease (S16) C-terminal proteolytic domain|PF00004:ATPase family associated with various cellular activities (AAA)|PF02190:ATP-dependent protease La (LON) substrate-binding domain	AAA
SM_RS01735	SMc00419	393.23371642937	399.713491533097	368.489646801843	354.267485093119	267.779239606521	294.689952198147	288.550654443357	304.163990702083	340.49119207082	316.203127862069	gshB	NC_999999999.1	1721298	1722245	+	948	protein_coding	glutathione synthase && PF02955:Prokaryotic glutathione synthetase, ATP-grasp domain|PF02951:Prokaryotic glutathione synthetase, N-terminal domain	-
SM_RS04675	SMc00019	338.477179216908	290.208393161033	335.734120587383	347.71274436201	379.704658231541	460.109301746481	383.161783139499	312.375787388842	240.432105512055	235.642449460788	-	NC_999999999.1	2357387	2357992	+	606	protein_coding	YqgE/AlgH family protein && PF02622:Uncharacterized ACR, COG1678	-
SM_RS12405	SMc01517	466.197121871206	550.876577183845	254.001094976222	380.43039988164	163.231718305779	177.924077310451	300.80293595552	309.376469307683	472.939856984761	247.524133002176	-	NC_999999999.1	3968064	3968330	-	267	protein_coding	hypothetical protein && -	-
SM_RS00905	SMc02850	357.663212508825	342.992026202424	308.12028068701	321.558926377356	271.294649028265	309.668165559134	353.154885776614	325.091847633902	350.91861719007	378.903679928988	polA	NC_999999999.1	1552695	1555709	-	3015	protein_coding	DNA polymerase I && PF00476:DNA polymerase family A|PF01612:3'-5' exonuclease|PF01367:5'-3' exonuclease, C-terminal SAM fold|PF02739:5'-3' exonuclease, N-terminal resolvase-like domain	3_5_exonuc
SM_RS16820	SMc03899	388.402730350166	359.733035214339	415.359113128008	341.327396773238	263.110300173651	288.127728279863	356.57415451493	271.642225117983	355.804288010513	276.307232651876	-	NC_999999999.1	4922409	4922660	-	252	protein_coding	autoinducer binding domain-containing protein && -	-
SM_RS01580	SMc00386	326.743255654666	333.813808830947	376.950568719268	391.596333058744	285.99768070637	358.353884147904	270.727733380294	308.335910590875	364.015156195371	299.242774345274	-	NC_999999999.1	1693240	1693590	-	351	protein_coding	ArsC family reductase && PF03960:ArsC family	-
SM_RS09195	SMc00484	341.14567150119	393.127658364533	411.158163275315	379.310025541984	310.580686338043	352.230818800695	268.475687775142	272.3664441152	330.440021934516	253.948557104849	-	NC_999999999.1	3285640	3287154	-	1515	protein_coding	ATP-binding protein && PF01935:Domain of unknown function DUF87	-
SM_RS10515	SMc04291	389.370973489915	357.767902155154	415.361405561312	448.007453527586	446.367753818787	573.552302161136	291.390869032476	261.567445692885	66.9040568651823	59.4963884671063	-	NC_999999999.1	3564769	3566097	+	1329	protein_coding	sorbosone dehydrogenase family protein && PF07995:Glucose / Sorbosone dehydrogenase	-
SM_RS00285	SMc02575	252.053216455851	255.874626660522	260.504429970338	314.492611972619	259.1177712493	241.379099383994	319.216828021359	315.259673771817	522.228874338011	568.930037270073	hslV	NC_999999999.1	1415763	1416320	+	558	protein_coding	ATP-dependent protease subunit HslV && PF00227:Proteasome subunit	Proteasome
SM_RS11160	SMc01865	376.735296553086	396.164180780591	378.670135231349	396.869113872657	312.423921429647	322.967911172238	304.651449794735	288.059403781792	266.529757564239	263.620090074024	ftsW	NC_999999999.1	3699948	3701102	-	1155	protein_coding	putative lipid II flippase FtsW && PF01098:Cell cycle protein	-
SM_RS07615	SMc02102	318.776020160304	312.967740636475	305.289338744453	311.377138146441	307.687099172638	335.174034498852	372.837237123847	345.53544750719	353.9796506361	342.952393069864	-	NC_999999999.1	2960979	2961797	+	819	protein_coding	cell envelope integrity EipB family protein && PF08904:Domain of unknown function (DUF1849)	-
SM_RS06965	SMc01300	284.600657781074	200.812998138637	166.292763684934	156.844291984598	99.3550311314674	124.139921892166	553.614627711093	393.718905736383	684.135080364518	642.36540935759	rpsQ	NC_999999999.1	2837817	2838053	+	237	protein_coding	30S ribosomal protein S17 && -	-
SM_RS08935	SMc00528	364.043497934977	334.599474922151	260.447607989477	230.779638926505	158.418905406019	187.510041149859	399.941658780078	396.52485978314	465.064542824361	506.528723184525	-	NC_999999999.1	3235637	3236314	+	678	protein_coding	alpha/beta hydrolase && PF12695:Alpha/beta hydrolase family	-
SM_RS21370	SMb21197	424.172626070162	377.474414451046	387.477705667537	364.404808706741	294.40634267519	365.734284359299	324.445188058234	320.755801624841	218.334449460997	220.960637513596	oppB	NC_999999999.1	5955029	5955952	+	924	protein_coding	oligopeptide ABC transporter permease OppB && PF00528:Binding-protein-dependent transport system inner membrane component	BPD_transp_1
SM_RS24415	SMb20599	297.928078129321	346.989949729627	342.428999899241	387.260220800298	324.806949578117	369.804160107165	274.04919270054	274.394399920334	381.333748223697	297.818080123481	repB	NC_999999999.1	6621117	6622178	+	1062	protein_coding	plasmid partitioning protein RepB && PF07506:RepB plasmid partitioning protein|PF02195:ParB-like nuclease domain	RepB
SM_RS08415	SMc00949	316.586604951823	397.635815924649	349.754715308768	385.735821899331	275.405174013541	332.082056277677	291.570370594509	272.332022540832	364.537665988953	307.556771753028	hspQ	NC_999999999.1	3130577	3130906	+	330	protein_coding	heat shock protein HspQ && PF08755:Hemimethylated DNA-binding protein YccV like	-
SM_RS05630	SMc02557	279.98498363496	344.821520690131	316.457846266784	329.113419979966	356.749645773589	351.184821949458	305.144211161042	305.836150914507	360.538780552589	341.040775129366	-	NC_999999999.1	2559764	2560507	-	744	protein_coding	hypothetical protein && -	-
SM_RS08300	SMc01173	315.761287529546	327.256336795188	344.977577733819	396.790525929315	325.804320858019	394.801396364801	317.016512028211	291.15190358791	313.819382025273	262.782227772238	-	NC_999999999.1	3110979	3111728	+	750	protein_coding	alanyl-tRNA editing protein && PF01411:tRNA synthetases class II (A)|PF07973:Threonyl and Alanyl tRNA synthetase second additional domain	-
SM_RS08565	SMc00246	402.05743290022	374.012009066098	383.877126558404	382.292577142514	286.176388641371	348.300273901199	269.535911467038	282.320966325453	307.126768853247	252.201818469186	-	NC_999999999.1	3168063	3169040	-	978	protein_coding	quinone oxidoreductase && PF08240:Alcohol dehydrogenase GroES-like domain|PF00107:Zinc-binding dehydrogenase	ADH_zinc_N
SM_RS14680	SMc02976	339.43021217558	356.135704862195	384.384900535333	366.197985985358	381.96074729259	362.034097243843	291.097042070816	292.887985741736	266.853216007885	245.866605325822	-	NC_999999999.1	4452241	4452744	-	504	protein_coding	MarR family transcriptional regulator && PF01047:MarR family	MarR
SM_RS09335	SMc00190	298.057685849701	311.898868795	343.183294003515	340.685628062996	347.38607176708	410.17342911767	316.554869510176	308.439650165507	298.041419626797	307.933218230082	-	NC_999999999.1	3319926	3326195	+	6270	protein_coding	kinesin && PF01442:Apolipoprotein A1/A4/E domain	-
SM_RS06215	SMc01785	350.469355799864	397.071991925012	314.631801260145	303.49742007894	216.541568147993	226.320899055021	328.057571852969	308.456969055968	420.4859934544	415.24137788361	-	NC_999999999.1	2684587	2685558	+	972	protein_coding	ketoacyl-ACP synthase III && PF08541:3-Oxoacyl-[acyl-carrier-protein (ACP)] synthase III C terminal|PF08545:3-Oxoacyl-[acyl-carrier-protein (ACP)] synthase III	-
SM_RS02085	SMc01112	304.907459406222	287.573184361937	324.514684307104	319.904916268095	353.12905688592	375.19656426985	361.047190391748	375.195752046275	309.40300715141	269.692853676984	-	NC_999999999.1	1796610	1797773	+	1164	protein_coding	HlyC/CorC family transporter && PF03471:Transporter associated domain	-
SM_RS15780	SMc03234	353.069772940385	381.87045276599	362.472500454007	404.52640065974	366.702493604111	393.343372836165	277.443334656613	261.953224393964	229.904309176024	246.406971491373	-	NC_999999999.1	4696948	4698585	+	1638	protein_coding	heme biosynthesis protein HemY && PF07219:HemY protein N-terminus	HemY_N
SM_RS26185	SMa0548	341.330008139249	307.84154488467	342.29043784791	339.483542745443	320.158514790742	413.875666198287	281.630471596969	290.004632514227	339.348339690027	299.957258497502	-	NC_999999999.1	291638	291877	-	240	protein_coding	hypothetical protein && -	-
SM_RS14625	SMc03935	325.383235959359	294.817573859751	267.273756947229	243.716181432878	237.849923011695	224.348187210816	395.01416795419	360.90201163466	439.903483358453	484.069835940189	-	NC_999999999.1	4439835	4440758	+	924	protein_coding	tetratricopeptide repeat protein && PF13414:TPR repeat	-
SM_RS05840	SMc00577	362.04354110071	389.051277584307	411.019953688796	348.079099048378	284.168065913972	307.952941351097	290.967952473446	305.359523146848	320.385588431285	253.913148772849	gmk	NC_999999999.1	2601408	2602067	+	660	protein_coding	guanylate kinase && PF00625:Guanylate kinase	-
SM_RS04000	SMc00923	401.466316850869	403.376118543173	371.805518804995	380.922928199431	278.97764678966	280.953333699001	308.199384011777	289.824243980629	304.279799133519	250.505597879139	-	NC_999999999.1	2213900	2214535	+	636	protein_coding	DNA-3-methyladenine glycosylase I && PF03352:Methyladenine glycosylase	-
SM_RS01315	SMc00333	290.70211219515	336.9657207488	277.431666026371	254.348040309071	193.568768138903	211.712714450211	355.16247295304	325.116047439798	554.929845686572	466.715205197437	aroA	NC_999999999.1	1641204	1642571	+	1368	protein_coding	3-phosphoshikimate 1-carboxyvinyltransferase && PF00275:EPSP synthase (3-phosphoshikimate 1-carboxyvinyltransferase)	EPSP_synthase
SM_RS11265	SMc01845	272.697149359794	231.09746365666	274.197947541717	241.490168259423	225.547340786952	267.481221407867	378.662818953908	337.83899159347	518.370040291179	518.378852608136	-	NC_999999999.1	3723237	3724454	+	1218	protein_coding	lytic murein transglycosylase && PF01471:Putative peptidoglycan binding domain|PF13406:Transglycosylase SLT domain	PG_binding_1
SM_RS08515	SMc00236	322.555553910047	325.227759888081	325.542857326489	316.229794069323	323.752957319227	345.337432473635	305.505719189099	293.378959201529	351.618355210389	354.337166498978	trpC	NC_999999999.1	3157557	3158372	+	816	protein_coding	indole-3-glycerol phosphate synthase TrpC && PF00218:Indole-3-glycerol phosphate synthase	-
SM_RS04605	SMc00071	321.369628325105	334.185892544032	320.500049166778	316.238772004027	332.975747112417	364.975102346316	342.935875018708	310.404163689407	319.419781722432	297.818080123481	-	NC_999999999.1	2345332	2345862	-	531	protein_coding	invasion associated locus B family protein && PF06776:Invasion associated locus B (IalB) protein	-
SM_RS07670	SMc02091	315.91820742863	325.696755728674	270.916946460021	259.656867742455	241.357831072307	262.9979149755	389.343052309018	331.060313895402	441.562244607919	420.765120909245	lpxA	NC_999999999.1	2972454	2973272	+	819	protein_coding	acyl-ACP--UDP-N-acetylglucosamine O-acyltransferase && PF00132:Bacterial transferase hexapeptide (six repeats)|PF13720:Udp N-acetylglucosamine O-acyltransferase; Domain 2	Hexapep
SM_RS04040	SMc00914	324.406538347943	363.20631969227	341.224112496359	372.792684432805	272.52223807867	326.87224654234	244.172231532347	272.845802690265	406.107652867172	330.405960260513	-	NC_999999999.1	2221643	2222860	+	1218	protein_coding	FAD-dependent oxidoreductase && PF14759:Reductase C-terminal|PF07992:Pyridine nucleotide-disulphide oxidoreductase	Pyr_redox_2
SM_RS11150	SMc01867	345.462332692993	302.976003154144	317.728808140148	306.470779046374	248.127225104361	286.693534433596	351.827498415755	353.525855802871	395.756888147287	345.046693575899	-	NC_999999999.1	3697408	3698823	-	1416	protein_coding	UDP-N-acetylmuramate--L-alanine ligase && PF01225:Mur ligase family, catalytic domain|PF08245:Mur ligase middle domain|PF02875:Mur ligase family, glutamate ligase domain	-
SM_RS29550	SMa1766	362.227763739612	312.967740636475	317.86650955762	343.900216346906	292.617997389388	334.185320532778	342.374298804158	379.388582567016	296.503573342094	262.257712347543	-	NC_999999999.1	1003999	1004250	-	252	protein_coding	GlsB/YeaQ/YmgE family stress response membrane protein && -	-
SM_RS12430	SMc01513	375.265158262419	436.618350028793	219.048529844061	371.794231950681	213.361211788739	247.298589542455	336.196960444105	344.613439270026	364.448120996079	334.489709392417	-	NC_999999999.1	3970702	3971763	+	1062	protein_coding	hemin-degrading factor && PF05171:Haemin-degrading HemS.ChuX domain	-
SM_RS07940	SMc01235	307.733137288241	316.291762522439	336.582203368456	325.06280979008	297.036073204543	306.40692455578	302.347098871103	272.748450553805	386.891500443465	391.367130284552	uvrA	NC_999999999.1	3040811	3043732	-	2922	protein_coding	excinuclease ABC subunit UvrA && -	-
Novel01311	#N/A	433.5309462061	433.297935199126	325.713925564706	378.964025750608	234.236359341414	281.049589551952	307.046926859345	329.020570334482	257.699675515018	261.02876336747	-	NC_999999999.1	2159514	2160580	+	1067	-	-	-
SM_RS04360	SMc00851	309.440450592117	351.038656454657	313.458300018296	287.656907568899	219.809184938093	241.132546698087	325.45597271724	335.812493404803	455.69560266388	401.014562924775	-	NC_999999999.1	2289448	2291613	+	2166	protein_coding	glycine--tRNA ligase subunit beta && PF05746:DALR anticodon binding domain|PF02092:Glycyl-tRNA synthetase beta subunit	-
SM_RS11990	SMc04456	370.182464967607	378.382353092556	315.033665265279	312.800695535379	257.286412565282	233.614029738164	378.994979321411	297.44064873254	347.377344347106	348.526696672393	-	NC_999999999.1	3881525	3881866	-	342	protein_coding	tRNA-binding protein && PF01588:Putative tRNA binding domain	-
SM_RS06170	SMc01776	398.112798608921	365.578697036572	381.846030650687	406.934295901762	341.387663620952	321.332038973825	284.785995088251	270.124670787715	237.202858673675	227.133911586711	-	NC_999999999.1	2676181	2676684	-	504	protein_coding	cupin domain-containing protein && PF07883:Cupin domain	Cupin_2
SM_RS09955	SMc04275	304.22002862947	305.943527006229	292.295467936407	292.826646738629	209.472763277132	256.456622825893	322.571618340785	315.666438394812	477.008441981177	453.228415603111	-	NC_999999999.1	3454135	3455337	-	1203	protein_coding	beta-ketoacyl-ACP synthase && PF00109:Beta-ketoacyl synthase, N-terminal domain	ketoacyl-synt
SM_RS01155	SMc02898	285.680871923242	320.234061307936	314.034940185892	305.663265684337	231.790211196656	259.523629246111	311.529370972039	296.086337298357	505.071983339227	396.521122852162	-	NC_999999999.1	1609430	1610182	+	753	protein_coding	3-deoxy-manno-octulosonate cytidylyltransferase && PF02348:Cytidylyltransferase	CTP_transf_3
SM_RS08395	SMc00945	295.23897433794	298.990161858568	287.265480249194	270.797009585065	232.269423866842	253.658737271868	406.378199979751	410.068777340387	399.100954382877	369.688582465814	gpt	NC_999999999.1	3126156	3126653	+	498	protein_coding	xanthine phosphoribosyltransferase && PF00156:Phosphoribosyl transferase domain	Pribosyltran
SM_RS11930	SMc01580	249.314637979712	206.028920168212	215.8501014655	204.110352844298	282.707583930567	302.636356706257	353.418631023647	434.572376394945	426.426048206539	548.357034908499	-	NC_999999999.1	3871670	3871867	+	198	protein_coding	hypothetical protein && -	-
SM_RS17920	#N/A	270.530945226507	229.869409501962	311.976331425242	314.913115816917	375.731344547046	476.856745837157	363.516306195751	327.791735337902	291.759516168621	258.511173599721	-	NC_999999999.1	5188003	5188212	+	210	protein_coding	hypothetical protein && -	-
SM_RS24825	SMa0036	347.286916123916	365.850491635728	318.833251140313	292.949511530362	222.589486760482	252.456506183798	319.448633217308	276.626872151045	418.941462962471	400.658039288807	-	NC_999999999.1	21429	23051	+	1623	protein_coding	ABC-F family ATP-binding cassette domain-containing protein && PF12848:ABC transporter|PF00005:ABC transporter	ABC_tran
SM_RS14490	SMc04047	473.956304738108	477.253928813077	482.440172566642	414.223951360487	314.482935191138	365.971138442081	227.453544628394	260.117015204326	102.654345257087	95.6886247754549	-	NC_999999999.1	4406412	4406855	-	444	protein_coding	pseudoazurin && PF00127:Copper binding proteins, plastocyanin/azurin family	-
Novel01608	#N/A	315.806082718584	357.839703450053	441.795429863706	425.408945928116	434.850274758223	426.187756954758	213.446252157703	354.24510345289	117.977211287696	124.227337427784	-	NC_999999999.1	3248858	3248952	+	95	-	-	-
SM_RS18395	SMb20264	427.471207104543	342.670022327821	363.895534385193	359.221241015323	274.784892090087	327.063907777142	338.493857754067	335.338492007343	198.5772580383	242.765585078469	-	NC_999999999.1	5277752	5278417	+	666	protein_coding	amino acid ABC transporter permease && PF00528:Binding-protein-dependent transport system inner membrane component	BPD_transp_1
SM_RS29700	SMa1821	548.121777388973	533.333235433903	450.903291513045	323.01334776498	243.359180263118	291.06463401242	224.143958961426	230.864071662716	182.49316707636	179.47129162954	-	NC_999999999.1	1032402	1033052	-	651	protein_coding	hydrolase && PF00857:Isochorismatase family	Isochorismatase
SM_RS09000	SMc00517	256.86610651125	342.329734321537	412.69673065438	436.776685100835	491.263283375506	536.595556253948	223.274608112912	178.005021442254	154.822946945115	173.657133851752	-	NC_999999999.1	3250643	3250975	-	333	protein_coding	XdhC family protein && PF02625:XdhC and CoxI family	-
SM_RS30800	#N/A	267.616619047188	253.889933925501	315.720248418023	385.445505613793	344.256467516927	384.935906482046	316.983720608838	319.343494736409	349.20173421238	263.609556225623	-	NC_999999999.1	1263008	1263298	+	291	protein_coding	type II toxin-antitoxin system prevent-host-death family antitoxin && -	-
SM_RS00185	SMc02758	359.279446506376	356.04724591911	337.028734064026	359.604257132625	295.721949145688	300.893214199752	281.358889657145	295.699192943708	284.789251837923	327.284727089454	-	NC_999999999.1	1395462	1396193	-	732	protein_coding	nucleotidyltransferase family protein && PF12804:MobA-like NTP transferase domain	-
SM_RS12390	SMc01519	342.145653872985	347.502112017051	378.076316645965	311.208255630836	316.715950115572	364.930370021794	307.474208990573	312.057732041682	253.048009633077	261.208681498153	-	NC_999999999.1	3966865	3967239	+	375	protein_coding	DUF423 domain-containing protein && PF04241:Protein of unknown function (DUF423)	-
SM_RS08870	SMc00295	294.133116257504	323.653927859018	313.625103397388	289.56832064416	241.654539943254	222.286163431305	323.533967370912	423.665461850131	415.105002678932	347.105795754101	-	NC_999999999.1	3221842	3222147	-	306	protein_coding	hypothetical protein && -	-
SM_RS17425	SMb20062	328.992778929397	255.757185638532	297.029423227252	343.703896781043	396.517087886966	390.244211187489	325.74126835312	277.986699245731	249.063001607359	327.032207565912	-	NC_999999999.1	5080879	5081127	+	249	protein_coding	type II toxin-antitoxin system ParD family antitoxin && -	-
SM_RS31425	#N/A	362.016675299204	319.487901899734	312.788769788329	315.170397774284	345.690869464914	326.152019558433	358.940797133392	347.899330213954	207.552501339466	295.039926390986	-	NC_999999999.1	65258	65401	-	144	protein_coding	hypothetical protein && -	-
SM_RS16250	SMc03785	225.672732654049	269.125276969727	229.744643925105	279.96954815274	231.590714511387	256.627451125914	341.119261051943	336.069304412091	547.655577398	467.146550119061	-	NC_999999999.1	4804949	4805476	+	528	protein_coding	RNA pyrophosphohydrolase && PF00293:NUDIX domain	NUDIX
SM_RS01095	SMc02887	379.130190858803	528.807561765078	251.265028292773	489.864846826315	279.160699113726	318.995078690379	265.063973267735	303.621233641269	208.307237707973	157.354627408526	-	NC_999999999.1	1596956	1597120	-	165	protein_coding	type II toxin-antitoxin system HicB family antitoxin && -	-
SM_RS07300	SMc01016	210.806989153822	195.679782280133	295.01668059581	377.203936383825	486.740394350321	610.441615150553	265.984334286026	225.736206627374	240.414980718215	273.185117028691	-	NC_999999999.1	2895332	2895763	-	432	protein_coding	hypothetical protein && -	-
SM_RS08105	SMc01203	332.916626014428	302.56117783206	302.488211970624	280.06978787639	265.569274941629	277.722690827378	363.786779637861	384.374832509325	304.975104009011	365.287527912649	-	NC_999999999.1	3080840	3081427	-	588	protein_coding	isoprenylcysteine carboxylmethyltransferase family protein && PF04140:Isoprenylcysteine carboxyl methyltransferase (ICMT) family	ICMT
SM_RS13435	SMc02447	279.725720955967	232.985975143492	330.859828705581	303.640799778269	338.465237222249	480.136134496591	310.892791075708	303.794521068616	258.373768022588	330.885898756246	-	NC_999999999.1	4183699	4184019	-	321	protein_coding	hypothetical protein && -	-
SM_RS16515	SMc03837	244.398196304034	275.105838680165	319.186721897636	334.981108491525	452.123494005564	317.529609845968	285.49598787379	283.630904327101	348.688202250303	306.513701306191	-	NC_999999999.1	4856798	4857517	+	720	protein_coding	ABC transporter ATP-binding protein && PF00005:ABC transporter	ABC_tran
SM_RS05735	SMc00556	324.621546202363	351.731281161815	325.912774115112	330.486370706416	308.065402983096	304.908401426274	286.869449701085	303.977805847541	321.440284125737	305.967331072134	radA	NC_999999999.1	2580194	2581597	-	1404	protein_coding	DNA repair protein RadA && PF13481:AAA domain|PF13541:Subunit ChlI of Mg-chelatase	-
SM_RS02950	SMc02275	308.526864499893	375.453368853205	362.550619527381	323.09468206118	323.945335933428	328.851208685813	328.679326851992	299.565224794916	290.158396872574	222.263411214543	pncA	NC_999999999.1	2004249	2004848	+	600	protein_coding	bifunctional nicotinamidase/pyrazinamidase && PF00857:Isochorismatase family	Isochorismatase
SM_RS15790	SMc03236	298.84115901766	328.750494355365	391.463631035842	380.126465073896	391.880880019268	413.59116668552	268.207024334151	227.741117832482	213.623206912241	248.782019618223	-	NC_999999999.1	4699103	4699861	+	759	protein_coding	glutamine amidotransferase && PF00117:Glutamine amidotransferase class-I	GATase
SM_RS15715	SMc02466	277.701457171433	239.416170821112	228.685775394194	197.275888540914	198.344687823214	235.313923925448	382.303807597695	387.816845847428	487.588722377484	528.045816976688	-	NC_999999999.1	4685056	4685835	-	780	protein_coding	succinate dehydrogenase iron-sulfur subunit && PF13085:2Fe-2S iron-sulfur cluster binding domain|PF13534:4Fe-4S dicluster domain	-
SM_RS12245	SMc02730	315.701907860356	337.488148222829	356.499843113928	359.692143001402	380.283307140791	372.655491152249	283.248594689592	297.341831241267	248.483785324551	209.501219049723	-	NC_999999999.1	3936785	3938074	-	1290	protein_coding	hypothetical protein && -	-
SM_RS09045	SMc00508	297.042104068757	303.215345048783	281.157711959442	257.919261297854	193.604784025574	240.615789183886	321.298875853207	309.622850925059	532.971973623088	420.454451676451	-	NC_999999999.1	3258130	3259437	+	1308	protein_coding	adenylosuccinate lyase && PF00206:Lyase|PF10397:Adenylosuccinate lyase C-terminus	-
sRNA00206	#N/A	215.652514794893	364.448454729986	501.461111269986	394.267215748525	404.733955053684	415.821027731534	128.950041049169	273.898049122436	282.720163986732	175.429145421667	-	NC_999999999.1	1743938	1744011	+	74	-	-	-
SM_RS13765	SMc00684	269.777657891524	303.362303570542	321.572462038453	350.576974996197	307.848191894718	345.288940727685	276.166129216122	266.628734110658	383.374463207139	326.449063406431	-	NC_999999999.1	4245227	4246372	-	1146	protein_coding	GTP-binding protein && PF02492:CobW/HypB/UreG, nucleotide-binding domain|PF07683:Cobalamin synthesis protein cobW C-terminal domain	-
SM_RS09215	SMc00480	311.898025074108	286.507377379598	238.856878747451	235.327230338132	157.252954297855	181.278874727752	367.817167843129	373.295882959569	546.093692413173	452.637385014648	-	NC_999999999.1	3291315	3292529	+	1215	protein_coding	NADP-dependent isocitrate dehydrogenase && PF00180:Isocitrate/isopropylmalate dehydrogenase	-
SM_RS15295	SMc03108	259.941855784675	265.450359360304	179.207122054133	184.361640382107	102.149652074292	119.208520655076	360.540417039237	319.48914590379	677.551742407929	677.774339719343	-	NC_999999999.1	4586828	4588018	+	1191	protein_coding	calcium-binding protein && -	-
SM_RS31045	SMa2339	391.3340717113	393.602239850557	256.377955143827	355.534538821541	206.739463511513	191.101620159528	374.018840985605	311.299069408951	371.244851452479	293.714499947181	-	NC_999999999.1	1317985	1319097	+	1113	protein_coding	acetyltransferase && PF13523:Acetyltransferase (GNAT) domain	-
SM_RS04155	SMc00933	342.807627222103	276.025925097156	241.700413018254	257.677775762711	237.448691697572	238.774422806704	399.29508793537	318.686409356293	392.753194842374	433.733908882475	-	NC_999999999.1	2246962	2247195	-	234	protein_coding	DUF2093 domain-containing protein && -	-
SM_RS11170	SMc01863	372.021807236239	335.522119765308	302.406383077495	312.1033444678	260.771929072767	276.047861710266	362.567069701371	306.355763544687	321.678100168633	287.268665841178	-	NC_999999999.1	3702558	3703658	-	1101	protein_coding	phospho-N-acetylmuramoyl-pentapeptide-transferase && PF00953:Glycosyl transferase family 4	Glycos_transf_4
SM_RS17215	SMb20018	355.876539696846	345.596898346678	447.293777964435	472.583949607757	460.7585096033	507.384231862365	197.437680967756	171.212170657105	92.0291442889362	85.3683462480272	-	NC_999999999.1	5033453	5034475	-	1023	protein_coding	ABC transporter substrate-binding protein && PF13407:Periplasmic binding protein domain	-
SM_RS00255	SMc02568	288.299901054604	399.403594931031	321.477346726894	310.834720344585	269.030054244709	277.416660314069	325.194226462731	284.457128351358	364.369946795951	295.039926390986	-	NC_999999999.1	1411747	1412070	-	324	protein_coding	phosphoribosyl-ATP diphosphatase && PF01503:Phosphoribosyl-ATP pyrophosphohydrolase	-
SM_RS07595	SMc02106	384.518703046665	344.804114252944	339.396126179414	312.340296243249	252.290811194548	325.830687519459	298.196969926202	350.555050291923	261.516151687727	261.321077660588	-	NC_999999999.1	2957987	2958406	-	420	protein_coding	HIT family protein && PF01230:HIT domain	HIT
SM_RS09270	SMc00470	259.473582052455	304.521834592312	339.899484730457	351.916972989493	363.500617875016	437.849830497378	250.246732526061	265.242104681635	293.925281399989	263.886642237901	-	NC_999999999.1	3309257	3310222	+	966	protein_coding	flagellar biosynthetic protein FliO && PF04347:Flagellar biosynthesis protein, FliO	-
SM_RS27760	SMa1126	224.566409031693	193.214252747562	303.716904420351	359.035936859376	368.437484806319	528.259534313002	285.672164218846	328.426422939837	263.753044597606	275.265132396952	-	NC_999999999.1	613774	614892	-	1119	protein_coding	site-2 protease family protein && PF00571:CBS domain|PF02163:Peptidase family M50	Peptidase_M50
SM_RS07660	SMc02093	326.058502744909	330.478126125218	254.956889689181	223.828055530002	188.710728390969	215.935130190411	344.583165248056	370.57394304867	444.805473293143	425.52237271038	lpxD	NC_999999999.1	2970936	2972000	+	1065	protein_coding	UDP-3-O-(3-hydroxymyristoyl)glucosamine N-acyltransferase && PF00132:Bacterial transferase hexapeptide (six repeats)|PF04613:UDP-3-O-[3-hydroxymyristoyl] glucosamine N-acyltransferase, LpxD	Hexapep
SM_RS01980	SMc01133	290.487062827485	331.079516931179	338.256946300738	329.499884182407	368.803450418133	327.814563586167	305.399795286738	321.457595524609	201.416166517256	307.867749277551	-	NC_999999999.1	1771192	1771536	+	345	protein_coding	DUF1049 domain-containing protein && -	-
SM_RS08040	SMc01214	276.569530404515	340.816039397033	382.161200705333	398.077290587815	407.370153228363	423.493466537228	285.248442496457	257.879577226242	185.365854644558	161.650227869391	-	NC_999999999.1	3066779	3067822	-	1044	protein_coding	zinc-dependent alcohol dehydrogenase family protein && PF00107:Zinc-binding dehydrogenase|PF08240:Alcohol dehydrogenase GroES-like domain	ADH_N
SM_RS23685	SMb20651	309.204244933381	362.441137838986	342.182607194382	320.532847559849	294.745424997638	429.646209414441	332.074528307331	230.600053511745	279.846069221752	212.163542573293	-	NC_999999999.1	6461519	6461785	-	267	protein_coding	acyl carrier protein && -	-
SM_RS28110	SMa1259	187.726122420325	210.956028266422	361.561973506075	367.350927207112	327.233631154059	494.354800445118	257.164715786247	346.685789251173	300.195141010195	257.047294221433	-	NC_999999999.1	688231	689589	-	1359	protein_coding	hypothetical protein && -	-
SM_RS02145	SMc01100	330.077370508285	362.465622693371	317.98368816768	291.85009727963	235.683273915434	221.471928400421	282.904817622294	317.460692397231	380.77901207279	368.169480795589	-	NC_999999999.1	1810369	1811304	+	936	protein_coding	methionyl-tRNA formyltransferase && PF00551:Formyl transferase|PF02911:Formyl transferase, C-terminal domain	-
SM_RS07195	SMc01068	231.690672191491	229.9893205137	332.69350968395	269.745838856974	388.627301107997	460.861551008237	326.912233696874	277.611272150371	215.854601393045	371.531759159019	-	NC_999999999.1	2876031	2876300	-	270	protein_coding	hypothetical protein && -	-
SM_RS01630	SMc00396	351.810339514988	383.22288771244	331.620122575104	324.890884971485	297.747646739805	324.736881770899	295.783307917969	288.717223840668	272.15493553122	229.258397548846	-	NC_999999999.1	1700489	1700941	-	453	protein_coding	PaaI family thioesterase && PF03061:Thioesterase superfamily	4HBT
SM_RS15125	SMc03135	336.334248382934	373.223024034876	419.082788958821	407.934836847078	437.697508700092	513.060155561541	158.302095146009	195.76450860458	144.298405693153	113.957220246254	-	NC_999999999.1	4548501	4549256	-	756	protein_coding	amino acid ABC transporter ATP-binding protein && PF00005:ABC transporter	ABC_tran
SM_RS28685	SMa1456	244.966511335901	270.214852989847	266.417287833695	336.366472877346	333.134335489457	349.510387006915	370.070085754569	288.288628771539	329.529509818968	305.631103235791	-	NC_999999999.1	802839	803228	-	390	protein_coding	DUF2384 domain-containing protein && PF09722:Protein of unknown function (DUF2384)	-
SM_RS22905	SMb20891	349.435274321766	387.360231286971	414.21609053559	420.478378859654	306.373852053767	362.715303239994	237.337616231361	225.080610457499	237.599850905765	152.25212380009	-	NC_999999999.1	6305794	6307227	-	1434	protein_coding	aldehyde dehydrogenase family protein && PF00171:Aldehyde dehydrogenase family	Aldedh
SM_RS04090	SMc00904	296.553516280085	319.416613340927	291.140259747547	291.544383884385	242.898727080758	266.000229335893	295.310820391493	316.465598141267	424.361699602783	345.412596750423	-	NC_999999999.1	2233681	2235402	+	1722	protein_coding	pseudouridine synthase && PF00849:RNA pseudouridylate synthase|PF01479:S4 domain	S4
SM_RS22415	SMb20956	234.195309686387	225.696862464798	236.914266225813	252.492946675183	363.003106837155	394.188511176802	327.721422394143	298.807950158822	359.41517311161	395.334026781321	exoL	NC_999999999.1	6191622	6192833	+	1212	protein_coding	succinoglycan biosynthesis glycosyltransferase ExoL && -	-
SM_RS13575	SMc00724	328.163760490536	263.84002015571	235.546495566516	175.258933346553	128.453905789898	131.602255961817	441.113925661977	367.20284779561	434.930913254642	581.272690800152	-	NC_999999999.1	4210068	4210268	+	201	protein_coding	lipoprotein && -	-
SM_RS27975	SMa1209	215.116386584555	225.734852506201	330.870346549899	378.822225564507	415.287749205116	540.075221177643	221.877428810525	252.426543769813	250.048739080739	252.743085580317	cadA	NC_999999999.1	662787	665060	-	2274	protein_coding	cadmium-translocating P-type ATPase && PF00122:E1-E2 ATPase|PF00702:haloacid dehalogenase-like hydrolase	E1-E2_ATPase
SM_RS23840	SMb20684	251.417681366452	220.674942569656	270.288633912886	410.028134493037	426.68059665718	589.177841782975	256.513522517163	228.449038965085	199.964560430281	224.188044426126	-	NC_999999999.1	6494765	6495601	+	837	protein_coding	(S)-ureidoglycine aminohydrolase && PF07883:Cupin domain	Cupin_2
SM_RS06535	SMc01931	260.849022093141	294.621355840543	288.144806108036	232.925932069375	257.044829079305	250.924618878672	349.000898135851	341.34855402163	404.035535940827	397.757530393774	-	NC_999999999.1	2751400	2751669	+	270	protein_coding	DUF1467 family protein && -	-
SM_RS06585	SMc01372	305.768642211899	341.626472441884	343.119802010227	355.392143775954	303.710705787155	371.888279772374	285.680060077448	271.945735984037	229.691434815676	266.628674220002	-	NC_999999999.1	2763518	2763787	-	270	protein_coding	DUF3572 domain-containing protein && -	-
SM_RS14285	SMc04006	290.98975253572	287.687871175522	262.929538738633	248.188978599553	232.019427422367	264.988886934579	358.56256657793	346.626039765612	375.300413380952	406.858711278894	-	NC_999999999.1	4355674	4356111	-	438	protein_coding	DUF1036 domain-containing protein && PF06282:Protein of unknown function (DUF1036)	-
SM_RS18765	SMb20343	352.774312800569	298.719491006416	355.72056172006	295.6892770155	291.605478367279	346.954593715529	321.368412033757	279.944139983567	247.435138851756	275.113482560658	-	NC_999999999.1	5356881	5357339	-	459	protein_coding	(2Fe-2S)-binding protein && PF01799:[2Fe-2S] binding domain|PF00111:2Fe-2S iron-sulfur cluster binding domain	Fer2
SM_RS20945	SMb21270	243.892945907961	230.04347387384	215.741696933182	211.933937526376	260.746511525724	277.465032879076	358.263886448971	345.414946915208	480.45056439097	436.532192165588	-	NC_999999999.1	5852893	5853357	+	465	protein_coding	Crp/Fnr family transcriptional regulator && PF00027:Cyclic nucleotide-binding domain	cNMP_binding
SM_RS10575	SMc04322	294.2403988531	303.039108864559	377.052644308476	381.394773600488	363.928265660751	422.358832027196	250.296123328533	248.393292778277	225.579918598665	193.321399387618	-	NC_999999999.1	3578116	3579165	+	1050	protein_coding	aldo/keto reductase && PF00248:Aldo/keto reductase family	Aldo_ket_red
Novel01610	#N/A	324.347973350347	409.106136609086	446.573390781409	399.413651866223	268.105753212323	362.727707948791	225.570200746468	291.474790448507	160.570703041994	169.077321714032	-	NC_999999999.1	3269473	3269821	+	349	-	-	-
SM_RS19250	SMb20446	430.834125835394	490.566958220209	444.311049708348	396.83986277712	259.687260856441	281.305070347309	231.848760736667	214.144614525271	150.797450104704	152.27867168567	uxuA	NC_999999999.1	5465742	5466950	+	1209	protein_coding	mannonate dehydratase && PF03786:D-mannonate dehydratase (UxuA)	UxuA
SM_RS18585	SMb20303	215.576847245842	265.397780058789	342.346560234834	354.507454940097	397.706813789291	372.914287335413	315.635389220132	259.981018159081	232.677277817401	289.863787331495	-	NC_999999999.1	5318839	5319066	+	228	protein_coding	hypothetical protein && -	-
SM_RS11220	SMc01854	305.464163128159	323.350944152888	324.098281092659	322.538017462514	306.96201686926	280.14311397809	309.743317246577	277.160604500776	284.912979111449	309.940932774369	-	NC_999999999.1	3713539	3714330	-	792	protein_coding	N-acetylmuramoyl-L-alanine amidase && PF01510:N-acetylmuramoyl-L-alanine amidase|PF01471:Putative peptidoglycan binding domain	PG_binding_1
SM_RS02830	SMc02251	321.262497561571	345.676628696966	336.399607049752	335.194077104049	247.085875914462	252.340645927311	332.863112959611	288.046636323066	295.80233095784	289.225086367856	-	NC_999999999.1	1969986	1971152	+	1167	protein_coding	pyridoxal phosphate-dependent aminotransferase && PF00155:Aminotransferase class I and II	Aminotran_1_2
SM_RS05730	SMc00555	327.322179233795	299.153992084244	246.107891137999	217.557623149334	201.390033497402	206.937833099143	356.511044045104	338.444966736384	415.93521268429	428.791359688233	-	NC_999999999.1	2579526	2580125	-	600	protein_coding	CvpA family protein && PF02674:Colicin V production protein	-
SM_RS17040	SMc04092	235.306493006004	243.51810407333	261.939686357499	300.021030755217	269.735067489733	260.392362876672	355.497564147316	343.431471729841	351.618355210389	416.526954904921	-	NC_999999999.1	4988480	4988734	+	255	protein_coding	DUF1674 domain-containing protein && -	-
SM_RS04940	SMc00225	290.850416680822	303.932585333417	341.88539953608	335.064874710202	344.790198474317	351.871037406532	275.337770681213	292.005686712511	274.162373862364	225.663612950212	tam	NC_999999999.1	2416141	2416914	-	774	protein_coding	trans-aconitate 2-methyltransferase && PF13847:Methyltransferase domain	-
SM_RS07815	SMc02063	316.819929733778	329.512660777461	312.014266290445	297.405929550653	305.142503114225	329.084018124167	298.583736424161	287.685785878055	286.85855438046	267.870231483385	surE	NC_999999999.1	3008667	3009437	+	771	protein_coding	5'/3'-nucleotidase SurE && PF01975:Survival protein SurE	-
SM_RS09515	SMc00156	281.016283757304	307.32647258425	351.56423711746	421.318696245449	504.909485691492	556.878160876154	198.797979950801	174.794666949967	111.323614354804	119.208051067065	-	NC_999999999.1	3366100	3366495	-	396	protein_coding	GFA family protein && PF04828:Glutathione-dependent formaldehyde-activating enzyme	-
SM_RS14260	SMc04001	266.697282884226	284.946430525042	318.775157726861	271.304576329676	225.880559388299	270.971228187284	306.916179573167	358.568802106145	324.801458236498	397.98758101864	purE	NC_999999999.1	4351350	4351862	+	513	protein_coding	5-(carboxyamino)imidazole ribonucleotide mutase && PF00731:AIR carboxylase	-
SM_RS16200	SMc03774	250.773067204346	297.936038807875	221.534532220212	187.815828877736	138.756433335904	158.829836407062	323.215763321371	323.889452774355	665.862310419675	457.612947055407	-	NC_999999999.1	4794648	4795235	+	588	protein_coding	GNAT family N-acetyltransferase && PF13302:Acetyltransferase (GNAT) domain	-
SM_RS05625	SMc02558	247.362832753661	272.545441979881	298.118946341783	321.502443120784	300.707416149061	301.393556272835	292.226005864076	268.462332122051	401.317062660621	321.103524128706	-	NC_999999999.1	2558807	2559655	-	849	protein_coding	folate-binding protein YgfZ && PF08669:Glycine cleavage T-protein C-terminal barrel domain|PF01571:Aminomethyltransferase folate-binding domain	GCV_T
SM_RS26820	SMa0769	176.57548040104	173.383828535078	337.669694657855	347.687978497027	375.813310372645	506.097961383775	248.497474938502	324.440469525226	281.060678897194	249.964382081252	ccoP	NC_999999999.1	416717	417580	+	864	protein_coding	cytochrome-c oxidase%2C cbb3-type subunit III && PF13442:Cytochrome C oxidase, cbb3-type, subunit III|PF14715:N-terminal domain of cytochrome oxidase-cbb3, FixP	-
SM_RS07060	SMc01280	256.458865710779	286.126715669945	312.117549252302	366.06916097094	356.224181623738	356.030382753145	251.128206432844	247.563262203816	327.095615844858	258.318218814426	-	NC_999999999.1	2849981	2851378	+	1398	protein_coding	DegQ family serine endoprotease && PF13180:PDZ domain|PF13365:Trypsin-like peptidase domain	-
SM_RS11325	SMc01576	367.329231350581	358.745860838634	342.612815279774	330.541498901614	277.486724747365	304.652664299649	255.509341673201	277.18306302152	233.424161971548	268.051778085454	-	NC_999999999.1	3738283	3739572	+	1290	protein_coding	FAD-binding oxidoreductase && PF01266:FAD dependent oxidoreductase	DAO
SM_RS15280	SMc03110	374.40180979367	351.164848375597	314.339788481494	307.802778086054	231.1734339447	206.665187732741	280.325232334665	329.888719503363	350.197674987317	269.410195411567	-	NC_999999999.1	4584705	4585199	-	495	protein_coding	heme-degrading domain-containing protein && PF03928:Haem-degrading	DUF336
SM_RS09945	SMc04270	291.767303916993	356.796439008507	303.172152429345	281.014905270798	219.601501727999	239.753047854756	283.224332952259	272.788133489818	397.919897611758	363.567178487629	-	NC_999999999.1	3451574	3452602	-	1029	protein_coding	zinc-binding dehydrogenase && PF08240:Alcohol dehydrogenase GroES-like domain|PF00107:Zinc-binding dehydrogenase	ADH_zinc_N
Novel01401	#N/A	193.208265154927	228.099634802812	226.856574791135	211.357794510364	192.640924828125	243.929311036555	299.913705504361	292.59705563697	581.362084062774	535.556066730443	-	NC_999999999.1	2539385	2541700	+	2316	-	-	-
SM_RS01400	SMc00349	299.000567353964	306.002321572275	258.705863069135	230.359838821391	181.803415525279	196.411583560994	318.769745629172	291.608479149549	483.475238414286	435.810610224594	lepA	NC_999999999.1	1657848	1659683	-	1836	protein_coding	elongation factor 4 && PF03144:Elongation factor Tu domain 2|PF00009:Elongation factor Tu GTP binding domain|PF00679:Elongation factor G C-terminus|PF06421:GTP-binding protein LepA C-terminus	GTP_EFTU
SM_RS10580	SMc04323	363.646030326996	359.249286633977	337.261240774213	318.45089999352	292.912593388485	348.452777324379	289.366904802063	256.819169984925	215.570421929108	218.334354656084	-	NC_999999999.1	3579387	3580613	-	1227	protein_coding	PLP-dependent aminotransferase family protein && PF00155:Aminotransferase class I and II	Aminotran_1_2
SM_RS27895	SMa1179	198.14168272936	183.463847959313	346.07617494257	369.437832855903	347.626173680452	499.730826537442	266.817041874003	275.689036665365	265.535422348587	247.167486835482	-	NC_999999999.1	645676	647943	+	2268	protein_coding	regulatory protein NosR && PF12801:4Fe-4S binding domain|PF04205:FMN-binding domain	-
sRNA00458	#N/A	366.101857469447	309.952331370707	338.71511166918	270.1460552351	294.643035433605	301.674078942485	204.644979361119	337.432668730193	296.677987208766	277.684636603281	-	NC_999999999.1	5065794	5065861	+	68	-	-	-
SM_RS09620	SMc00136	306.942353823811	303.461603833577	383.695624370905	395.141293841752	336.638877597403	411.195620256208	240.249473642671	239.218223874256	216.207882246388	164.050569000378	-	NC_999999999.1	3388018	3388722	-	705	protein_coding	SDR family oxidoreductase && PF00106:short chain dehydrogenase	adh_short
Novel02327	#N/A	282.481176934181	351.297381599097	288.183354818246	255.066131896618	180.265204808863	227.579957287003	286.782731842903	332.531732786701	401.718362879621	390.28088508562	-	NC_999999999.1	2815052	2827591	-	12540	-	-	-
SM_RS31105	SMa2361	333.717350554334	331.337087115505	346.928466960584	363.479190833043	339.44315520514	375.479905966862	224.377861869496	253.786745444829	227.866150406733	199.682543899877	-	NC_999999999.1	1331764	1332750	+	987	protein_coding	BMP family protein && PF02608:Basic membrane protein	-
SM_RS18420	SMb20269	279.427200178838	349.457682027631	395.674768745778	363.771141990338	344.012313993865	382.863706011366	228.171203938804	224.888636389725	218.150926939779	207.155692997926	-	NC_999999999.1	5282053	5283744	+	1692	protein_coding	DUF521 domain-containing protein && PF01989:Protein of unknown function DUF126|PF04412:Protein of unknown function (DUF521)	-
SM_RS05710	SMc00551	288.26889712535	332.976925771143	276.420820745441	273.005970555186	231.375806065024	260.651310583918	279.284143507421	272.456363707183	422.231268819343	354.554417980584	-	NC_999999999.1	2574955	2575653	+	699	protein_coding	phosphatidylserine decarboxylase && PF02666:Phosphatidylserine decarboxylase	-
SM_RS26715	SMa0738	259.713283503967	144.422233255168	132.977043840493	148.315481305545	85.051597857123	117.758741341584	485.300951056368	528.644514343969	494.46331201461	590.079852781972	-	NC_999999999.1	396650	396853	-	204	protein_coding	cold-shock protein && -	-
SM_RS12180	SMc02715	270.311295157048	334.400785811483	365.085938545055	312.840466761767	342.33055720914	362.40861010978	240.967248425214	255.840558000717	250.804700919299	247.585952216212	-	NC_999999999.1	3918384	3918812	-	429	protein_coding	type II toxin-antitoxin system VapC family toxin && PF01850:PIN domain	-
SM_RS12290	SMc02739	369.624302691497	382.252323218756	368.522041496067	372.544274267072	286.027945011206	289.455900707622	242.722866949455	252.763849249449	219.175441414476	197.817245885004	choV	NC_999999999.1	3947324	3948373	+	1050	protein_coding	choline ABC transporter ATP-binding protein && PF00005:ABC transporter	ABC_tran
SM_RS27955	SMa1200	197.608064167096	189.514848725057	304.734828790101	313.5568086197	356.991966893275	500.83220224799	299.537611409493	282.21247348777	253.382013195926	277.417117685551	-	NC_999999999.1	660518	661036	-	519	protein_coding	DUF1775 domain-containing protein && PF07987:Domain of unkown function (DUF1775)	-
SM_RS28165	SMa1283	195.432868041392	160.65457428546	262.250846285411	306.716045245092	237.521929553163	382.679797680968	310.20587264521	377.413773875226	378.488753534327	362.465353528373	-	NC_999999999.1	700220	700906	+	687	protein_coding	NnrU family protein && PF07298:NnrU protein	-
SM_RS28140	SMa1272	184.458821771651	204.494394633382	319.35077195172	333.80684725021	388.139709530073	544.451823984369	170.398268529258	215.726184795029	354.891969323307	255.052830140193	-	NC_999999999.1	695808	696626	-	819	protein_coding	AAA family ATPase && PF07728:AAA domain (dynein-related subfamily)|PF08406:CbbQ/NirQ/NorQ C-terminal	AAA_5
SM_RS05645	SMc02554	306.124541861963	299.251468132496	342.875196911664	277.466141893084	354.917312962612	356.409058970194	283.874964918994	267.285375589149	260.311008131563	220.804073944222	-	NC_999999999.1	2561391	2561855	-	465	protein_coding	NUDIX hydrolase && PF00293:NUDIX domain	NUDIX
Novel00061	#N/A	242.588880743459	218.082960147261	372.942982075986	358.198279859074	301.323790274631	441.968843259241	219.764356589185	329.137557191996	236.408530394052	246.207298081469	-	NC_999999999.1	706633	707931	+	1299	-	-	-
SM_RS04745	SMc05003	298.079698227607	287.883653316123	373.502069083852	309.572776809953	269.822636702456	303.962739569835	272.227864437134	358.30688187086	259.160150321171	233.90552722889	-	NC_999999999.1	2373421	2373642	+	222	protein_coding	DUF559 domain-containing protein && -	-
SM_RS06650	SMc01359	323.864067873138	341.250199956774	304.376862598839	280.964971663753	250.413778912494	272.694848319711	306.916179573167	310.936140961785	295.169038202551	278.44058388986	-	NC_999999999.1	2778282	2779934	+	1653	protein_coding	oxidoreductase && PF02770:Acyl-CoA dehydrogenase, middle domain|PF00441:Acyl-CoA dehydrogenase, C-terminal domain	-
SM_RS01540	SMc00378	299.045428654393	314.933644130625	336.367981863109	333.949051455712	302.710525706535	322.844189745467	295.493518585948	282.524270305997	254.261660084932	217.221046375147	-	NC_999999999.1	1686027	1687607	+	1581	protein_coding	exodeoxyribonuclease VII large subunit && PF02601:Exonuclease VII, large subunit|PF13742:OB-fold nucleic acid binding domain	-
SM_RS09960	SMc04277	265.413842806964	343.986230654013	284.88994298045	235.599075425161	208.28598852282	221.254286961348	275.06638735331	249.3370397731	433.902210347412	437.920897033162	-	NC_999999999.1	3455340	3455816	-	477	protein_coding	beta-hydroxyacyl-ACP dehydratase && PF07977:FabA-like domain	-
SM_RS05835	SMc00576	313.414988168577	402.220423427492	357.651286831065	328.312638299235	287.035460078302	317.945025590047	230.587747015006	218.343256140055	249.063001607359	247.195614003259	-	NC_999999999.1	2600517	2601404	+	888	protein_coding	YicC family protein && PF03755:YicC-like family, N-terminal region|PF08340:Domain of unknown function (DUF1732)	-
SM_RS08485	SMc00230	268.321383334625	360.881580447252	359.210323245414	338.930231547973	352.137037255266	433.60467909721	229.136627493494	184.300574085567	256.564899246135	163.516103782956	-	NC_999999999.1	3148534	3149031	-	498	protein_coding	N-acetyltransferase && PF13527:Acetyltransferase (GNAT) domain	-
SM_RS17455	SMb20068	334.364089605795	296.779754051829	259.574057006159	283.010153103439	339.33851798097	334.185320532778	327.54333839513	331.433865730545	181.460186885362	258.511173599721	-	NC_999999999.1	5083823	5084032	+	210	protein_coding	dodecin family protein && -	-
SM_RS03940	SMc00825	304.299196276811	294.918253411091	272.681277671763	252.922769617491	224.894181399704	244.57718075606	319.755120590445	303.656657299315	359.455554721538	365.901044083144	-	NC_999999999.1	2199563	2200936	-	1374	protein_coding	glutamate--cysteine ligase && PF04107:Glutamate-cysteine ligase family 2(GCS2)	-
SM_RS24180	SMb20767	294.100351066878	347.923997880339	365.639799428908	400.174470651925	329.597029807654	358.635716517523	195.212908759135	216.462042794885	252.540321001528	181.932706209683	-	NC_999999999.1	6567004	6568722	-	1719	protein_coding	dihydroxyacetone kinase family protein && PF02733:Dak1 domain|PF02734:DAK2 domain	-
SM_RS13980	SMc00641	227.975515640315	221.093816774497	204.44583807935	222.616598900504	187.529180989484	239.138685846836	371.687451236336	318.207181673051	472.845172224498	476.20479347317	-	NC_999999999.1	4289452	4291047	-	1596	protein_coding	phosphoglycerate dehydrogenase && PF02826:D-isomer specific 2-hydroxyacid dehydrogenase, NAD binding domain|PF00389:D-isomer specific 2-hydroxyacid dehydrogenase, catalytic domain	2-Hacid_dh_C
SM_RS02080	SMc01113	321.893634049402	331.678115663303	325.576261183656	343.144101718747	387.033898391811	328.48120149774	223.500687518653	221.760483670415	216.640599031253	239.756310992281	ybeY	NC_999999999.1	1796091	1796597	+	507	protein_coding	rRNA maturation RNase YbeY && PF02130:Uncharacterized protein family UPF0054	-
SM_RS01065	SMc02882	222.330407633983	245.749053484995	288.647744142328	333.143380224619	427.159045408758	320.230329125915	209.346444193089	259.111562219484	344.621867530183	287.413043940063	-	NC_999999999.1	1593148	1593882	+	735	protein_coding	sulfate transporter family protein && PF07264:Etoposide-induced protein 2.4 (EI24)	-
SM_RS06560	SMc01935	333.529396642353	327.760424029613	293.983703329243	270.681814002157	231.44748319559	257.977420031068	336.63731158717	306.288997550671	300.927379516443	278.161212066559	-	NC_999999999.1	2754390	2755700	+	1311	protein_coding	lipoprotein-releasing ABC transporter permease subunit && PF02687:FtsX-like permease family|PF12704:MacB-like periplasmic core domain	-
SM_RS22845	SMb20879	299.203185942653	267.155381251231	286.989816470447	345.882366526177	278.140987000431	408.155530299203	304.560260675179	264.235353982834	278.752630938038	203.206306918295	-	NC_999999999.1	6293572	6294024	-	453	protein_coding	host attachment protein && PF10116:Protein required for attachment to host cells	-
SM_RS25800	SMa0392	321.453648218279	336.292366468114	322.420095544274	327.080062574971	230.429732289556	241.13723655896	272.90188645576	263.858640004673	321.371614977238	295.039926390986	-	NC_999999999.1	212503	213618	+	1116	protein_coding	extracellular solute-binding protein && PF13416:Bacterial extracellular solute-binding protein	-
SM_RS10180	SMc04342	275.085720845323	291.585477982613	324.481807911257	343.812051190176	287.845594646552	310.000329686649	221.299516622284	235.093276434798	335.963488149491	305.150328852982	-	NC_999999999.1	3501381	3502343	+	963	protein_coding	methyltetrahydrofolate cobalamin methyltransferase && PF00809:Pterin binding enzyme	-
Novel01678	#N/A	348.18078752339	366.937506819586	379.922028890832	428.107821350752	330.48620881625	450.764584272482	244.702240775805	245.098820286749	76.0774259455206	59.0079852781972	-	NC_999999999.1	3620905	3622004	+	1100	-	-	-
SM_RS06525	SMc01929	350.674088526505	379.621872449031	334.473275738337	312.643851933956	263.021847843868	297.266812170102	227.640372725438	224.456111337994	274.596438822502	264.616145012539	-	NC_999999999.1	2749130	2750797	+	1668	protein_coding	ribonuclease J && PF07521:RNA-metabolising metallo-beta-lactamase|PF00753:Metallo-beta-lactamase superfamily	Lactamase_B
SM_RS04720	SMc00021	303.456710532838	276.727261385969	342.581768116371	292.359656593955	254.220160627884	336.026374124777	304.788414884783	287.071365032884	276.810073404466	254.605630554909	-	NC_999999999.1	2368730	2369860	+	1131	protein_coding	site-specific DNA-methyltransferase && PF01555:DNA methylase	N6_N4_Mtase
SM_RS01040	SMc02877	306.374133824345	314.803328558096	346.727727214042	378.996694499918	419.972699375488	483.373849595347	181.891406875807	168.969216456357	163.607367624776	159.200429489564	-	NC_999999999.1	1587296	1588318	+	1023	protein_coding	SIS domain-containing protein && PF01380:SIS domain	SIS
SM_RS04595	SMc00007	267.231044623675	283.392967331558	280.857278386689	244.853692322379	230.256784830994	232.061433173665	292.946385756281	270.970520742291	415.785502683324	403.060008730855	aroC	NC_999999999.1	2342974	2344071	+	1098	protein_coding	chorismate synthase && PF01264:Chorismate synthase	-
SM_RS10275	SMc04175	323.474293427753	331.475500999605	293.388956538925	250.453165227308	182.102019265963	202.649401775269	289.836307217991	290.68965937546	391.052189439592	365.812743624961	-	NC_999999999.1	3518794	3519435	+	642	protein_coding	TerC family protein && PF03741:Integral membrane protein TerC family	-
SM_RS04195	SMc00884	326.504991636668	339.093743333085	366.593383468914	355.684475739107	273.130087793429	308.411696815434	247.316211579374	245.194552172564	239.966787635612	212.086671724535	-	NC_999999999.1	2256221	2257945	-	1725	protein_coding	dihydroxy-acid dehydratase && PF00920:Dehydratase family	ILVD_EDD
sRNA00403	#N/A	387.558376588536	279.24276858513	388.447092350765	281.723743316605	309.830820765234	173.519301045866	241.397547083116	355.107713282727	280.195876808279	210.74280456499	-	NC_999999999.1	3420066	3420121	-	56	-	-	-
SM_RS17035	SMc04091	250.456434543735	237.963402794285	273.512452672863	304.589677277576	332.852972030428	318.279384603574	247.254987563809	245.786893216041	383.712686851338	311.021255737164	htpX	NC_999999999.1	4987390	4988349	-	960	protein_coding	zinc metalloprotease HtpX && PF01435:Peptidase family M48	Peptidase_M48
SM_RS28005	SMa1220	234.711582316436	181.445345928388	290.356443874216	308.566827535204	276.680197967308	419.873864259132	263.836825243348	324.115881515697	318.708396501269	287.026496291478	ccoN	NC_999999999.1	669143	670762	-	1620	protein_coding	cytochrome-c oxidase%2C cbb3-type subunit I && PF00115:Cytochrome C and Quinol oxidase polypeptide I	-
SM_RS11275	SMc01843	188.834071836819	194.633902396701	182.022416697898	194.780467851041	324.96056360515	270.491988985865	333.018272146884	340.60878656042	441.016015585006	434.729742920052	metF	NC_999999999.1	3726111	3727052	-	942	protein_coding	methylenetetrahydrofolate reductase [NAD(P)H] && PF02219:Methylenetetrahydrofolate reductase	-
SM_RS07275	SMc01011	240.549265632793	237.781369210201	207.612261217664	219.154631154579	246.78626285852	262.601833778248	383.624214322731	334.428750059436	361.591466188997	409.975158760165	-	NC_999999999.1	2891109	2892104	-	996	protein_coding	hypothetical protein && -	-
SM_RS01195	SMc02905	257.45921780482	253.258941633674	259.727603969517	269.657752955569	293.853367488133	251.981717579985	272.884840102589	272.027059469678	381.737710597563	391.504336136045	-	NC_999999999.1	1614350	1616230	+	1881	protein_coding	DNA polymerase III subunit gamma/tau && PF12169:DNA polymerase III subunits gamma and tau domain III|PF13177:DNA polymerase III, delta subunit|PF12362:DNA polymerase III gamma and tau subunits C terminal	-
SM_RS11085	SMc01880	274.95859755462	315.887491641468	341.516256428291	360.441449039709	395.659145543427	391.012671534862	200.159609950464	196.450526315523	236.268669333009	187.262784330352	-	NC_999999999.1	3680228	3681103	-	876	protein_coding	pantoate--beta-alanine ligase && PF02569:Pantoate-beta-alanine ligase	-
SM_RS05500	SMc02645	196.188316986463	203.914542228538	336.134254016401	391.829982422144	375.806463585304	501.400685157725	254.625893174853	246.430540886489	222.908414326395	169.935486640472	-	NC_999999999.1	2529447	2530703	+	1257	protein_coding	class I SAM-dependent methyltransferase && PF02353:Mycolic acid cyclopropane synthetase	-
SM_RS02940	SMc02273	289.592104995059	298.345777504529	280.062584947111	272.482647861884	262.651880526287	301.310679834889	288.237230810903	278.001413862424	325.720715874534	300.104484009674	-	NC_999999999.1	1994798	2002312	-	7515	protein_coding	type I polyketide synthase && PF00109:Beta-ketoacyl synthase, N-terminal domain|PF08659:KR domain|PF00550:Phosphopantetheine attachment site|PF16884:N-terminal domain of oxidoreductase|PF00107:Zinc-binding dehydrogenase|PF14765:Polyketide synthase dehydratase|PF16197:Ketoacyl-synthetase C-terminal extension|PF02801:Beta-ketoacyl synthase, C-terminal domain|PF00698:Acyl transferase domain	ketoacyl-synt
SM_RS19280	SMb20452	340.192372208203	323.568723001641	245.349195932116	262.017766847496	247.986517308653	240.458736421475	363.583326163708	338.428045334117	268.899877841574	264.578577058583	-	NC_999999999.1	5473629	5473967	+	339	protein_coding	hypothetical protein && -	-
SM_RS15030	SMc03207	311.738397656963	354.98965271461	331.410144659074	361.682270214467	374.924742794246	420.404678246817	199.7753544835	191.775892356	188.81767378493	158.979232706254	-	NC_999999999.1	4526152	4527168	-	1017	protein_coding	fumarylacetoacetate hydrolase family protein && PF01557:Fumarylacetoacetate (FAA) hydrolase family	FAA_hydrolase
SM_RS15050	SMc03211	150.071932727587	104.254706054571	179.579536293569	245.82562869911	515.17841176657	540.807884461608	328.650748526033	285.529278894965	320.895188054765	221.611301404191	hppD	NC_999999999.1	4529769	4530881	+	1113	protein_coding	4-hydroxyphenylpyruvate dioxygenase && PF14696:Hydroxyphenylpyruvate dioxygenase, HPPD, N-terminal|PF00903:Glyoxalase/Bleomycin resistance protein/Dioxygenase superfamily	Glyoxalase
SM_RS02720	SMc02227	266.788330016417	269.726659940182	297.299599370134	354.923597772294	358.250632863143	399.026468559854	304.212988289664	247.52174775478	208.227468823497	180.701960337027	-	NC_999999999.1	1942126	1944339	-	2214	protein_coding	enoyl-CoA hydratase/isomerase family protein && PF00725:3-hydroxyacyl-CoA dehydrogenase, C-terminal domain|PF00378:Enoyl-CoA hydratase/isomerase|PF02737:3-hydroxyacyl-CoA dehydrogenase, NAD binding domain	3HCDH_N
SM_RS22820	SMb20874	249.5065365619	324.659064280941	317.86650955762	323.746463019843	268.028249709607	298.838796245658	306.874659527229	297.44064873254	253.510555207491	245.866605325822	uraD	NC_999999999.1	6289206	6289709	-	504	protein_coding	2-oxo-4-hydroxy-4-carboxy-5-ureidoimidazoline decarboxylase && PF09349:OHCU decarboxylase	-
SM_RS23960	SMb20708	236.290564640723	246.749491165227	337.515154751833	434.19126848656	413.107761020312	389.719879442385	190.874872054212	203.682183371196	269.367050651437	164.623727044246	-	NC_999999999.1	6518734	6519285	-	552	protein_coding	methylated-DNA--[protein]-cysteine S-methyltransferase && PF01035:6-O-methylguanine DNA methyltransferase, DNA binding domain	DNA_binding_1
SM_RS20150	SMb21035	310.907248118299	341.499990963749	265.266690194087	262.498084721595	245.22378508055	261.291367582004	410.304506565124	256.695354385617	341.182193982684	188.60999860611	-	NC_999999999.1	5661941	5662159	-	219	protein_coding	helix-turn-helix domain-containing protein && -	-
SM_RS14855	SMc03172	276.843792609762	327.201621844647	251.705441008116	219.970779681146	155.836261015893	176.428479999538	301.333014877415	283.539101657739	474.552138865051	416.050815267399	-	NC_999999999.1	4487309	4488766	+	1458	protein_coding	glutamate--tRNA ligase && PF00749:tRNA synthetases class I (E and Q), catalytic domain	-
SM_RS10895	SMc01442	289.188830889593	295.915202282115	354.420625134339	388.851117443378	372.786009023854	366.35403073281	175.000800030356	187.338309146462	211.909957168692	241.248116606994	-	NC_999999999.1	3641127	3641669	-	543	protein_coding	dihydrofolate reductase && PF00186:Dihydrofolate reductase	-
SM_RS20895	SMb21259	329.376389986007	344.742302539462	332.24453058856	307.336440960965	196.108947439983	230.642786116692	240.445028382187	245.082675182982	357.016005400023	295.953362695602	-	NC_999999999.1	5838185	5839153	+	969	protein_coding	polysaccharide lyase && PF14099:Polysaccharide lyase	-
SM_RS22315	SMb20935	249.084359681085	207.745827836281	171.627604202038	202.395139795186	106.555573279049	155.310485504016	470.173000201102	459.818962071223	376.55953814446	477.683690347311	-	NC_999999999.1	6169253	6169504	-	252	protein_coding	helix-turn-helix transcriptional regulator && -	-
SM_RS08075	SMc01208	250.326056389366	275.513183440629	268.9648886736	277.985587818394	236.929451173414	237.105240993392	324.313567292288	279.694189858582	348.688202250303	377.18829805279	-	NC_999999999.1	3074655	3075164	+	510	protein_coding	peptidylprolyl isomerase && PF00160:Cyclophilin type peptidyl-prolyl cis-trans isomerase/CLD	Pro_isomerase
sRNA00464	#N/A	289.055748132626	401.950761233833	444.235165325448	305.825722907661	249.423553823585	208.805196646388	187.54526410453	274.190571068811	197.370680519039	311.740299582929	-	NC_999999999.1	5466147	5466199	-	53	-	-	-
SM_RS07325	SMc01021	248.240005919454	232.241510506445	335.311813517461	351.992285831081	476.846334709089	589.723829150379	231.602927137402	229.075577418484	92.4738867354056	77.8983304002603	-	NC_999999999.1	2901016	2901621	-	606	protein_coding	polyisoprenoid-binding protein && PF04264:YceI-like domain	-
SM_RS04115	SMc00898	334.082177711568	329.252872803461	319.86270119851	332.133742541092	267.404450873213	283.171887176868	280.681490514279	303.977805847541	222.566937606576	191.220639690394	-	NC_999999999.1	2237949	2239781	-	1833	protein_coding	cation:proton antiporter && PF02254:TrkA-N domain|PF00999:Sodium/hydrogen exchanger family	Na_H_Exchanger
SM_RS18530	SMb20291	331.438071319667	383.849743947443	387.745419003171	379.021147981403	336.451129947927	339.599650354151	212.082809159924	201.403726008464	139.094850539671	148.810909571905	-	NC_999999999.1	5305098	5307611	-	2514	protein_coding	TRAP transporter permease && PF06808:Tripartite ATP-independent periplasmic transporter, DctM component|PF11874:Domain of unknown function (DUF3394)	-
SM_RS31000	SMa2337	335.883926376731	370.525026270769	205.34379627013	339.955226333949	131.801047563623	132.603021416532	370.774010225701	369.069213121193	322.595887796199	277.243867338831	-	NC_999999999.1	1304860	1306119	+	1260	protein_coding	MFS transporter && PF07690:Major Facilitator Superfamily	MFS_1
SM_RS04055	SMc00911	251.580709932863	286.574284248466	286.826065576649	269.624033872327	284.884699930674	306.429683543155	273.22717534301	272.961837579086	292.378306234726	329.247454088492	-	NC_999999999.1	2225639	2226466	+	828	protein_coding	chromate resistance protein && PF00581:Rhodanese-like domain|PF09828:Chromate resistance exported protein	Rhodanese
SM_RS17020	SMc04088	224.399984068716	239.99619589551	202.224532219676	196.530835962469	157.319435993769	185.97764937256	309.241302145691	296.253734731213	579.755590333704	457.852151444733	purH	NC_999999999.1	4982373	4983983	-	1611	protein_coding	bifunctional phosphoribosylaminoimidazolecarboxamide formyltransferase/IMP cyclohydrolase && PF01808:AICARFT/IMPCHase bienzyme|PF02142:MGS-like domain	-
SM_RS14225	SMc03994	249.435383155021	234.836958943293	224.287759337494	190.754817529304	166.326158463234	184.663625693422	326.614409007809	318.44769294479	473.8726772155	477.36797078991	-	NC_999999999.1	4346533	4347333	-	801	protein_coding	inositol monophosphatase && PF00459:Inositol monophosphatase family	-
SM_RS00775	SMc02825	346.832865413326	328.71381379424	330.377009782304	327.280393353788	222.876385435527	264.101694791073	241.642372181578	252.751290179129	276.975234546115	254.34476413016	-	NC_999999999.1	1526439	1527830	+	1392	protein_coding	aminopeptidase && PF00883:Cytosol aminopeptidase family, catalytic domain	-
SM_RS12655	SMc01939	364.363482077854	311.803898463722	297.734764825254	344.65692798622	238.954489217631	275.211440438759	289.751304111299	304.9391524821	251.504795740765	165.839435749182	-	NC_999999999.1	4017762	4018067	-	306	protein_coding	urease subunit beta && PF00699:Urease beta subunit	-
SM_RS04160	SMc00932	304.769908257548	303.796329095119	313.21107685825	316.686068711246	307.899348835271	292.486390590696	299.837217285532	275.563825912042	218.649367747715	210.325492080703	mutL	NC_999999999.1	2247289	2249106	-	1818	protein_coding	DNA mismatch repair endonuclease MutL && PF01119:DNA mismatch repair protein, C-terminal domain|PF13589:Histidine kinase-, DNA gyrase B-, and HSP90-like ATPase|PF08676:MutL C terminal dimerisation domain	-
Novel01497	#N/A	283.030582239919	186.174632442681	117.649545896256	109.253380948161	51.8832022134515	77.1806053800638	437.167121787544	406.589485301963	591.37707964591	577.961309201932	-	NC_999999999.1	2845409	2846041	+	633	-	-	-
SM_RS06770	SMc01334	275.725888516893	252.213316657427	255.709512176367	266.13899883308	257.981924924054	269.698929924046	321.7708135145	288.454055608068	315.743682966787	334.715222115935	-	NC_999999999.1	2800990	2803443	+	2454	protein_coding	penicillin-binding protein 1A && PF17092:Penicillin-binding protein OB-like domain|PF00912:Transglycosylase|PF00905:Penicillin binding protein transpeptidase domain	-
Novel02703	#N/A	288.392167443616	346.503183919266	393.394741266463	376.864910113099	293.613780559891	372.532714274779	170.86768524697	233.878951659825	203.77881949693	156.05417594234	-	NC_999999999.1	5041546	5041666	+	121	-	-	-
SM_RS04525	SMc00965	329.044153280009	367.576513016206	326.351117613	300.860055636579	211.245151009385	261.805117765929	268.251115230874	258.014648055997	247.565628852205	255.425347096004	-	NC_999999999.1	2329145	2330641	-	1497	protein_coding	AMP-binding protein && PF00501:AMP-binding enzyme|PF13193:AMP-binding enzyme C-terminal domain	AMP-binding
SM_RS11255	SMc01847	267.72860355277	237.8613163924	217.87620696558	214.494345357839	168.716683179467	220.87959075408	331.926957515452	277.917517348551	457.737408359471	428.826799919631	-	NC_999999999.1	3721488	3722153	+	666	protein_coding	class I SAM-dependent methyltransferase && PF13489:Methyltransferase domain	-
SM_RS16240	SMc03783	265.368325083965	268.429364848033	221.486172793838	296.32347343702	256.357877398092	296.441557224742	332.081281701641	323.16680785518	328.130621165251	235.496721291671	-	NC_999999999.1	4802182	4803504	+	1323	protein_coding	S41 family peptidase && PF13180:PDZ domain|PF03572:Peptidase family S41	Peptidase_S41
SM_RS12590	SMc01827	328.701052292139	349.647468547302	359.00694011135	380.217650349019	311.806915291766	335.699755520087	231.830876921478	204.49846932712	173.064925588195	142.617487077214	-	NC_999999999.1	4004414	4005406	+	993	protein_coding	ABC transporter substrate-binding protein && PF09084:NMT1/THI5 like	-
SM_RS05320	SMc02386	305.221244803161	286.343187850551	231.228714955117	260.26047104486	262.349539516891	277.281970237853	317.706419056437	317.541428244834	279.885169470945	277.961766979133	-	NC_999999999.1	2495033	2496535	-	1503	protein_coding	AMP nucleosidase && PF10423:Bacterial AMP nucleoside phosphorylase N-terminus|PF01048:Phosphorylase superfamily	-
SM_RS16195	SMc03773	234.962442975895	238.446740782357	194.869694577304	205.191506093264	124.323899643554	149.244264547085	309.031930918781	318.988481782224	589.016292900816	451.182699441508	-	NC_999999999.1	4794019	4794651	+	633	protein_coding	GNAT family N-acetyltransferase && PF13302:Acetyltransferase (GNAT) domain	-
SM_RS01770	SMc00461	294.716173842262	337.367024764056	306.253939476545	284.128770309381	217.245075153539	242.535834634157	286.466654339043	295.329268794776	244.42207611157	305.424354442014	dut	NC_999999999.1	1728588	1729070	-	483	protein_coding	dUTP diphosphatase && PF00692:dUTPase	-
SM_RS00315	SMc02581	296.634071793255	329.200445416105	281.957631631142	265.369992380115	205.602895793258	219.464456673725	273.48451385497	254.596987806188	363.618221959915	320.577452248033	-	NC_999999999.1	1423142	1425313	+	2172	protein_coding	malate synthase G && PF01274:Malate synthase	-
SM_RS06465	SMc01917	226.139963984596	207.745827836281	201.829117264603	210.635619878962	170.880927716735	202.765173578556	364.462963243136	367.644031663202	424.1290244763	429.019409872883	nuoE	NC_999999999.1	2735560	2736387	+	828	protein_coding	NADH-quinone oxidoreductase subunit NuoE && PF01257:Thioredoxin-like [2Fe-2S] ferredoxin	-
SM_RS08535	SMc00240	295.057560897303	270.100249479611	266.606078615194	257.067058284043	262.305855992015	242.989647662063	342.861171918242	322.087702820421	269.288535380579	276.557146779486	-	NC_999999999.1	3160862	3162154	-	1293	protein_coding	HlyC/CorC family transporter && PF00571:CBS domain|PF03471:Transporter associated domain|PF01595:Domain of unknown function DUF21	CBS
SM_RS08335	SMc00935	311.542864571812	208.981359522648	200.11040242193	214.770321794385	225.214511459672	221.148517290023	340.619591816015	393.14585079468	321.221441325379	363.974488631871	-	NC_999999999.1	3118118	3118438	-	321	protein_coding	transcriptional activator HlyU && PF10115:Transcriptional activator HlyU	-
SM_RS20595	SMb21121	303.262275272735	368.958147844191	379.479908613863	334.386972837399	393.942967983287	377.051677072173	189.233815966914	164.928430409133	134.80214004522	148.026904649773	-	NC_999999999.1	5767930	5769093	+	1164	protein_coding	isovaleryl-CoA dehydrogenase && PF02770:Acyl-CoA dehydrogenase, middle domain|PF00441:Acyl-CoA dehydrogenase, C-terminal domain|PF02771:Acyl-CoA dehydrogenase, N-terminal domain	-
SM_RS17080	SMc02801	284.658092405954	269.109379676504	280.332267505426	269.964138699589	236.227165252356	259.013098081932	310.133773436155	275.551077180795	316.989274773003	291.397458163937	-	NC_999999999.1	4999340	5000230	-	891	protein_coding	ParB/RepB/Spo0J family partition protein && PF02195:ParB-like nuclease domain	ParBc
SM_RS15500	SMc02509	417.099574752082	322.187388625081	267.216896044334	307.954575989858	226.160540249531	288.986032401626	347.128481547647	408.171864698723	102.264278805671	105.51096705373	-	NC_999999999.1	4638155	4639060	+	906	protein_coding	metal ABC transporter substrate-binding protein && PF01297:Zinc-uptake complex component A periplasmic	-
SM_RS00105	SMc02774	297.673080691294	331.248719426003	427.564153082559	445.331678933014	443.360602105133	473.585001440332	130.122314149616	114.727107368266	61.8883822175862	66.7565085975564	-	NC_999999999.1	1373668	1374657	+	990	protein_coding	ABC transporter substrate-binding protein && PF13407:Periplasmic binding protein domain	-
SM_RS13580	SMc00723	312.039615681259	271.279529321565	248.456327775126	235.190986464727	178.394840850379	181.434856237609	333.993138892915	292.618915825022	364.468080366325	370.136771327384	lysA	NC_999999999.1	4210283	4211551	+	1269	protein_coding	diaminopimelate decarboxylase && PF00278:Pyridoxal-dependent decarboxylase, C-terminal sheet domain|PF02784:Pyridoxal-dependent decarboxylase, pyridoxal binding domain	-
SM_RS11320	SMc01575	267.219062113723	248.215794297894	242.458284625611	244.840262712011	241.493342885008	251.310430481022	323.276317077067	313.386294232671	321.285961561732	333.833377977576	-	NC_999999999.1	3736689	3738095	+	1407	protein_coding	L%2CD-transpeptidase family protein && PF03734:L,D-transpeptidase catalytic domain	-
SM_RS24140	SMb20759	184.588722350363	198.544963666375	213.81190382384	227.661547403256	255.985578410022	278.570159941155	293.949149841783	274.560598830037	482.160426188606	373.212898340734	phnG	NC_999999999.1	6560350	6560817	+	468	protein_coding	phosphonate C-P lyase system protein PhnG && PF06754:Phosphonate metabolism protein PhnG	-
SM_RS16595	SMc03853	222.861372951385	239.162797060983	223.978860572254	221.920930050951	243.426848120974	247.745479148161	280.766815285966	290.593673744791	394.251386430607	415.759264361389	-	NC_999999999.1	4871725	4872357	-	633	protein_coding	septation protein A && PF04279:Intracellular septation protein A	-
SM_RS11155	SMc01866	289.376921186107	305.600408075285	315.5185626883	339.447523271411	282.749311987236	304.228605646045	234.669970999702	255.289059655015	235.115473517347	215.051324124985	murG	NC_999999999.1	3698820	3699944	-	1125	protein_coding	undecaprenyldiphospho-muramoylpentapeptide beta-N-acetylglucosaminyltransferase && PF04101:Glycosyltransferase family 28 C-terminal domain|PF03033:Glycosyltransferase family 28 N-terminal domain	-
SM_RS09425	SMc00174	265.038201808741	232.397007407284	241.326263772096	250.050980249191	311.280321681095	299.041742796588	297.499433154445	294.197874742599	287.73330975166	297.110382014782	-	NC_999999999.1	3342856	3343995	-	1140	protein_coding	ABC transporter permease && PF02405:Permease MlaE	-
SM_RS06600	SMc01369	208.977556003622	198.302835661904	204.1251387255	132.500208043883	168.439771606496	183.15926221508	262.697330649273	320.962740851695	475.888235214061	618.178893390637	rpmG	NC_999999999.1	2766187	2766354	-	168	protein_coding	50S ribosomal protein L33 && -	-
SM_RS04970	SMc00043	301.346076837546	168.000696594875	114.165778932239	122.215329797903	62.6855060254702	92.6587312384225	484.631891422352	480.090769915849	429.974435610715	516.686836266801	-	NC_999999999.1	2421259	2421861	+	603	protein_coding	superoxide dismutase && PF02777:Iron/manganese superoxide dismutases, C-terminal domain|PF00081:Iron/manganese superoxide dismutases, alpha-hairpin domain	-
SM_RS07650	SMc02095	261.574040523128	298.348190085364	272.296841772094	275.092729668739	297.437587934625	260.561723763095	284.85541660506	244.411230215653	300.86810594169	274.846082540225	rseP	NC_999999999.1	2967188	2968312	+	1125	protein_coding	RIP metalloprotease RseP && PF02163:Peptidase family M50|PF13180:PDZ domain	Peptidase_M50
SM_RS08355	SMc00957	261.485169746482	207.518285856175	296.001639755877	268.193192185208	293.654914460222	367.479965534886	273.047827884233	221.160688902681	225.056929163276	355.469790832513	-	NC_999999999.1	3122072	3122154	-	83	protein_coding	tRNA-Leu && -	-
SM_RS13670	SMc00705	234.538447151173	295.308118907771	301.156129589589	306.438404069715	365.642096559645	370.456891598763	200.304025253459	229.357643097332	245.289319764823	220.53489447407	-	NC_999999999.1	4228457	4229248	-	792	protein_coding	DUF3108 domain-containing protein && PF11306:Protein of unknown function (DUF3108)	-
SM_RS19895	SMb20808	308.498032908032	268.088850999369	260.426126508908	291.96272853051	254.134042687292	292.59502735828	292.540116838171	287.595052345923	232.86378199062	279.848168663537	-	NC_999999999.1	5601856	5602593	-	738	protein_coding	hypothetical protein && -	-
SM_RS06150	SMc01772	278.057035770476	316.269767750755	346.104805647737	310.555962668278	250.399480353108	303.714730170385	253.19543715127	227.044247859807	254.019479251287	228.986211527332	ribD	NC_999999999.1	2672928	2674133	+	1206	protein_coding	bifunctional diaminohydroxyphosphoribosylaminopyrimidine deaminase/5-amino-6-(5-phosphoribosylamino)uracil reductase RibD && PF01872:RibD C-terminal domain|PF00383:Cytidine and deoxycytidylate deaminase zinc-binding region	RibD_C
SM_RS12595	SMc01828	279.941651697047	309.043380252318	335.407792396989	351.280830073386	381.290117810414	351.939727130625	200.136686886497	203.76615870963	187.426198179275	163.911070217214	-	NC_999999999.1	4006011	4007198	+	1188	protein_coding	efflux RND transporter periplasmic adaptor subunit && PF13533:Biotin-lipoyl like|PF13437:HlyD family secretion protein	-
SM_RS01025	SMc02874	224.874845304962	236.990679854583	260.768259884341	328.873458547079	332.742873285591	366.511968467001	363.908899753864	310.372850851347	209.07964348979	128.936065936752	-	NC_999999999.1	1584461	1585357	-	897	protein_coding	N-acetylmuramic acid 6-phosphate etherase && PF13580:SIS domain	-
SM_RS14350	SMc04019	324.798058165202	245.96217263611	258.928885364884	236.881011570857	220.729146819676	263.832505882156	314.568568275092	343.431471729841	265.178842887835	284.626752518363	-	NC_999999999.1	4371108	4372127	+	1020	protein_coding	ferrochelatase && PF00762:Ferrochelatase	-
SM_RS13535	SMc00731	256.141057181139	317.441104804943	308.516101713029	280.690616285728	270.410779666145	273.648362309523	265.750667498999	261.554027160813	278.744084700464	244.592685090973	-	NC_999999999.1	4203212	4203790	+	579	protein_coding	cob(I)yrinic acid a%2Cc-diamide adenosyltransferase && PF01923:Cobalamin adenosyltransferase	-
SM_RS18720	SMb20335	279.846382897379	294.139160495469	317.02382082995	324.771333228266	329.281718102479	336.707359231107	226.839617784681	238.07306230872	219.034129073139	185.068385663692	-	NC_999999999.1	5348970	5350238	+	1269	protein_coding	alpha/beta hydrolase && PF05990:Alpha/beta hydrolase of unknown function (DUF900)	-
SM_RS09415	SMc00176	273.149365688177	292.58811638768	272.157962811647	311.643326739486	297.552088991654	324.650829398238	236.063538555729	229.286852070786	266.502861676146	242.74619764335	-	NC_999999999.1	3340574	3341944	-	1371	protein_coding	MCE family protein && PF02470:MlaD protein	-
SM_RS29340	SMa1697	349.663779766545	311.241022067446	273.832350278328	286.71501328952	212.061983990427	245.176345737029	286.931751062323	254.311754666322	273.969301768095	249.800471011035	-	NC_999999999.1	957068	957667	-	600	protein_coding	hypothetical protein && -	-
SM_RS04740	SMc00023	280.287922027574	269.999628096984	213.896966814847	217.450898781834	188.703545157426	214.268964062398	323.476219228588	313.965129217682	343.153468881251	377.359708322298	-	NC_999999999.1	2372531	2373340	+	810	protein_coding	DsbA family protein && PF13462:Thioredoxin	-
Novel02298	#N/A	251.87346938822	281.612291293981	297.981778125185	316.981712613201	264.743292389026	306.776672040656	231.508862350745	265.013510769927	269.084574318663	256.869499883198	-	NC_999999999.1	2719148	2724720	-	5573	-	-	-
SM_RS05830	SMc00575	245.225662990432	220.210577506457	219.0232272086	218.998402110588	216.19306160063	221.783373299734	340.275875682455	288.729886876802	377.330447435149	388.469236414798	mltG	NC_999999999.1	2599071	2600270	+	1200	protein_coding	endolytic transglycosylase MltG && PF02618:YceG-like family	-
SM_RS04990	SMc00086	266.959744070757	259.078552508792	379.821594073816	320.041884016228	346.739628921967	444.259980965517	204.229618747271	191.002870919116	166.586401075086	156.064835380587	-	NC_999999999.1	2424182	2425096	+	915	protein_coding	cytochrome c && -	-
SM_RS04200	SMc00883	299.090137882616	327.271701663811	320.692831151239	335.04215844751	268.169953340304	298.588266181373	193.182217805299	244.578315519542	225.423123488695	221.363289405214	-	NC_999999999.1	2258036	2258920	-	885	protein_coding	SMP-30/gluconolactonase/LRE family protein && PF08450:SMP-30/Gluconolaconase/LRE-like region	-
SM_RS03455	SMc03047	315.767561057249	308.115322053362	266.817134648566	287.270792888824	205.877209320933	226.148278239957	255.29503076401	289.088506963989	339.631365828217	238.738286055933	flgE	NC_999999999.1	2097428	2098648	+	1221	protein_coding	flagellar hook protein FlgE && PF00460:Flagella basal body rod protein|PF07559:Flagellar basal body protein FlaE|PF06429:Flagellar basal body rod FlgEFG protein C-terminal	-
SM_RS09450	SMc00170	241.320423872919	251.506035473635	314.175859676525	284.348855971038	344.256467516927	401.220931265041	233.816594305279	247.176288232442	206.54005011342	198.29241665302	-	NC_999999999.1	3350195	3350932	+	738	protein_coding	autoinducer binding domain-containing protein && PF03472:Autoinducer binding domain|PF00196:Bacterial regulatory proteins, luxR family	GerE
Novel02710	#N/A	290.097405403464	342.677282429813	365.471455658953	335.553751196359	242.946030138924	297.505257226379	187.578823477322	263.064335431479	212.123513068897	181.125680895223	-	NC_999999999.1	5275406	5278311	-	2906	-	-	-
SM_RS04950	SMc00104	268.669695847608	273.846773056915	291.616802663328	326.91587843668	341.637124829298	307.081661593247	215.364478280035	253.563534400877	217.930126406439	220.210959552692	-	NC_999999999.1	2417771	2418322	-	552	protein_coding	phosphatase && -	-
SM_RS12080	SMc02695	234.748701249919	263.993216005392	241.082253394166	196.345285073048	162.025054820467	193.148497339702	275.86821130854	294.092132112492	423.677823386432	430.801051940461	ychF	NC_999999999.1	3898802	3899905	+	1104	protein_coding	redox-regulated ATPase YchF && PF01926:50S ribosome-binding GTPase|PF06071:Protein of unknown function (DUF933)	-
Novel02791	#N/A	237.115608526183	250.983930652056	257.248680998121	289.903704335484	321.823117120676	382.190210930601	237.041612142377	214.740512925003	256.401079644318	261.803192915398	-	NC_999999999.1	6421802	6422378	+	577	-	-	-
SM_RS07450	SMc01045	282.611699046763	279.927644940635	285.540836995579	257.756939441901	200.349698018642	227.008726610432	281.375602391904	263.35404377575	313.107773449252	315.573840681934	-	NC_999999999.1	2927582	2928946	+	1365	protein_coding	sigma-54-dependent Fis family transcriptional regulator && PF00158:Sigma-54 interaction domain|PF02954:Bacterial regulatory protein, Fis family|PF00072:Response regulator receiver domain	Sigma54_activat
SM_RS17060	SMc02812	258.556473697925	331.019798403594	332.69350968395	275.385251457842	250.055379587295	267.465104440395	246.389011514781	242.781100945976	279.629824531899	218.150733452729	-	NC_999999999.1	4994200	4994859	-	660	protein_coding	YggS family pyridoxal phosphate-dependent enzyme && PF01168:Alanine racemase, N-terminal domain	Ala_racemase_N
SM_RS07805	SMc02065	312.729402475042	269.377314127406	309.348194514048	239.958915966836	238.89683688897	260.313257480433	270.723702234306	282.62154167825	232.222442779815	284.190296832124	tatC	NC_999999999.1	3006377	3007219	+	843	protein_coding	twin-arginine translocase subunit TatC && PF00902:Sec-independent protein translocase protein (TatC)	-
SM_RS14955	SMc03192	303.535173114783	389.892643711692	275.728489007721	254.355527519937	199.375072656722	198.708077939833	236.79885763492	237.428926781087	335.23171780327	268.472350080897	-	NC_999999999.1	4510208	4510840	-	633	protein_coding	precorrin-8X methylmutase && PF02570:Precorrin-8X methylmutase	CbiC
SM_RS15555	SMc02498	184.632022543267	267.801259548452	232.44764277199	160.08655125043	166.845991664288	177.089657034464	312.747439358227	287.323619864087	433.554113909107	476.642985139582	-	NC_999999999.1	4649348	4649914	-	567	protein_coding	F0F1 ATP synthase subunit delta && PF00213:ATP synthase delta (OSCP) subunit	-
SM_RS13875	SMc00662	216.001044111733	252.728808739674	308.652719939888	358.884941257782	344.256467516927	439.231685273676	216.870523582693	223.659916384599	153.966219175458	178.812076600598	-	NC_999999999.1	4269516	4269845	-	330	protein_coding	hypothetical protein && -	-
SM_RS14255	SMc04000	255.541182564144	163.308217603921	186.920561624844	144.077896125387	156.940448426834	137.605720219379	341.074965601865	337.432668730193	446.848326413203	520.658693631152	-	NC_999999999.1	4351145	4351348	+	204	protein_coding	YdcH family protein && -	-
SM_RS11195	SMc01858	271.881911245116	272.797551704207	322.0177845269	307.324050361023	285.26983302426	321.74544861461	234.837379824923	234.821564788848	201.726466214148	236.952143612254	rsmH	NC_999999999.1	3709112	3710137	-	1026	protein_coding	16S rRNA (cytosine(1402)-N(4))-methyltransferase RsmH && PF01795:MraW methylase family	-
SM_RS14555	SMc04460	270.587646355025	272.766917504128	236.82281773622	249.594798153955	225.316276793317	237.957711391906	338.424136185509	309.846932308455	282.392600362602	265.607719622056	-	NC_999999999.1	4419473	4421938	+	2466	protein_coding	glycogen/starch/alpha-glucan phosphorylase && PF00343:Carbohydrate phosphorylase	-
SM_RS29370	SMa1706	252.896744847236	240.367073529581	246.439636802926	314.35177336448	245.500066734293	253.560190753891	298.531646660126	298.728270588525	228.936698447169	309.940932774369	-	NC_999999999.1	962812	963108	-	297	protein_coding	hypothetical protein && -	-
SM_RS14155	SMc03979	292.963194777347	315.8498747465	235.161127974123	339.245728710666	242.920439096514	312.90303237285	298.491922418711	258.731755489264	203.980381138371	186.771071108043	gap	NC_999999999.1	4329673	4330683	+	1011	protein_coding	type I glyceraldehyde-3-phosphate dehydrogenase && PF02800:Glyceraldehyde 3-phosphate dehydrogenase, C-terminal domain|PF00044:Glyceraldehyde 3-phosphate dehydrogenase, NAD binding domain	-
SM_RS29500	SMa1750	221.103210241303	190.337877045256	288.186016749642	268.110171920285	337.670691616603	523.799165443768	218.965890960303	233.888112605836	201.957607825098	202.679601607721	-	NC_999999999.1	992912	994291	+	1380	protein_coding	hypothetical protein && -	-
SM_RS12530	SMc01815	193.345444923567	167.300500623655	179.376374206134	270.392763961342	338.125872889913	363.58940300326	265.669142156474	217.696286939276	314.45625545404	374.525568660704	preA	NC_999999999.1	3991352	3992665	+	1314	protein_coding	NAD-dependent dihydropyrimidine dehydrogenase subunit PreA && PF14697:4Fe-4S dicluster domain|PF01180:Dihydroorotate dehydrogenase	DHO_dh
SM_RS04320	SMc00859	287.53668639319	305.238341636599	290.501609287441	256.030315412005	278.196442669084	294.2359319036	254.318136513638	206.71550877165	309.64589389023	202.009318970405	-	NC_999999999.1	2282855	2283076	+	222	protein_coding	DUF2007 domain-containing protein && -	-
SM_RS08520	SMc00237	280.693894139227	277.910121204677	272.462283766032	262.396410822295	243.274570378628	250.288446357067	269.88331823624	270.400589756855	286.799820032717	269.410195411567	moaC	NC_999999999.1	3158372	3158866	+	495	protein_coding	cyclic pyranopterin monophosphate synthase MoaC && PF01967:MoaC family	-
SM_RS08125	SMc01698	288.206083969978	308.17130016695	324.636829250008	325.032872806676	314.202331463862	321.689074572685	216.679279734736	231.679961087591	166.042001071573	177.960590521547	-	NC_999999999.1	3083387	3084142	+	756	protein_coding	SDR family oxidoreductase && PF00106:short chain dehydrogenase	adh_short
SM_RS04650	SMc00016	263.294039652461	286.249107508162	280.221796088534	254.29132948626	199.099894318906	224.035260905056	249.205444952572	281.097755945038	313.634890912971	319.416444525854	ispH	NC_999999999.1	2352959	2354011	+	1053	protein_coding	4-hydroxy-3-methylbut-2-enyl diphosphate reductase && PF02401:LytB protein	-
SM_RS01835	SMc01161	253.356537669038	331.679227617399	301.966363235273	332.597730359102	300.582139548361	337.062920881798	208.029063596941	199.139368234579	207.552501339466	196.693284260657	coaBC	NC_999999999.1	1743503	1744708	-	1206	protein_coding	bifunctional phosphopantothenoylcysteine decarboxylase/phosphopantothenate--cysteine ligase CoaBC && PF02441:Flavoprotein|PF04127:DNA / pantothenate metabolism flavoprotein	DFP
SM_RS01955	SMc01138	273.234123542341	273.184718255022	239.549400008975	216.382670564695	186.482839230571	177.621916746417	346.734976101152	338.677807729197	295.01558492975	319.354409869702	lptB	NC_999999999.1	1767210	1768022	-	813	protein_coding	LPS export ABC transporter ATP-binding protein && PF00005:ABC transporter	ABC_tran
SM_RS05340	SMc02392	254.21689209729	230.027045326382	336.431639006241	289.774645016228	278.499614170997	336.640441729432	266.55309671306	335.157841749989	159.512259456399	176.802952144411	-	NC_999999999.1	2499457	2499723	+	267	protein_coding	sel1 repeat family protein && -	-
SM_RS14665	SMc03943	263.438373628809	265.303113470575	269.458723757045	227.551597848825	218.575534931382	250.996025998444	264.538052685855	269.11296790087	342.955799832356	290.356752956208	-	NC_999999999.1	4449316	4450071	+	756	protein_coding	gamma-glutamyl-gamma-aminobutyrate hydrolase family protein && PF07722:Peptidase C26	-
SM_RS16705	SMc03875	256.713432164492	203.901777924588	166.082532630971	139.615306422388	140.749104418425	171.187511028533	381.176067752274	367.75847592974	436.411277152718	396.867865587875	-	NC_999999999.1	4895002	4895340	-	339	protein_coding	ferredoxin family protein && PF11953:Domain of unknown function (DUF3470)|PF00037:4Fe-4S binding domain	Fer4
SM_RS06020	SMc00615	249.928713442716	237.84701857701	235.607125295105	223.784855466462	177.431904826651	201.116052628324	258.75292628517	289.228001768737	427.662801079303	358.125027365343	-	NC_999999999.1	2641100	2642170	-	1071	protein_coding	phosphoribosylformylglycinamidine cyclo-ligase && PF02769:AIR synthase related protein, C-terminal domain|PF00586:AIR synthase related protein, N-terminal domain	-
SM_RS00785	SMc02827	228.704326255617	272.48830751604	294.829605972731	309.89386078899	281.686344648938	319.482970398678	239.487624969971	253.607289971956	235.954422575393	220.848599871615	-	NC_999999999.1	1528271	1529125	+	855	protein_coding	C40 family peptidase && PF00877:NlpC/P60 family	-
SM_RS07235	SMc01003	225.112055057393	215.839821128603	284.265118562572	260.63780898459	260.223677619938	344.803248777131	329.683606502261	275.535081878236	201.880259066835	255.334760313524	-	NC_999999999.1	2884197	2885162	-	966	protein_coding	patatin-like phospholipase family protein && PF01734:Patatin-like phospholipase	-
SM_RS08885	SMc00298	299.40784387428	281.670966572827	262.011372095418	252.393600176794	209.258752754932	247.104337970872	290.623713547124	284.086170626182	271.300769608016	254.296317508421	map	NC_999999999.1	3224976	3225815	+	840	protein_coding	type I methionyl aminopeptidase && PF00557:Metallopeptidase family M24	Peptidase_M24
Novel01855	#N/A	225.171933247327	220.764321901926	311.408413346191	290.953421301752	308.828132024893	418.417990943393	217.45539554489	277.226235711882	152.339505837511	225.337937308326	-	NC_999999999.1	4350671	4350979	+	309	-	-	-
SM_RS14355	SMc04020	287.79887790054	315.263908946353	293.774254907579	310.490055783888	292.565678777303	263.629008996398	248.144996250646	227.826879880244	208.183360006151	198.486840044189	-	NC_999999999.1	4372231	4373217	+	987	protein_coding	SPFH/Band 7/PHB domain protein && PF01145:SPFH domain / Band 7 family	-
SM_RS04070	SMc00908	243.267893871583	264.637421926029	208.604019289011	177.200958842873	119.460543264121	140.617550416092	274.628137251623	269.667839999635	497.612471252641	448.541798746984	-	NC_999999999.1	2228908	2231817	+	2910	protein_coding	isoleucine--tRNA ligase && PF00133:tRNA synthetases class I (I, L, M and V)|PF08264:Anticodon-binding domain of tRNA	-
SM_RS05185	SMc00065	187.446535082037	190.658508663599	305.679934111321	280.437333529771	433.599217420129	408.091689496758	230.353214863627	229.150703870478	198.657394139203	177.960590521547	-	NC_999999999.1	2458911	2459162	+	252	protein_coding	hypothetical protein && -	-
SM_RS22625	SMb21000	242.455284403601	243.597944696915	247.851320483466	267.548906398325	259.779348537596	247.797898612912	312.68776042695	284.482241543585	229.632554673452	295.737420306804	-	NC_999999999.1	6244917	6246185	-	1269	protein_coding	MFS transporter && PF06779:Uncharacterised MFS-type transporter YbfB	-
SM_RS12640	SMc01837	316.619352058388	318.581087998576	345.706040418815	330.672649513694	294.215685023223	307.105639770221	210.751390303944	204.718344924498	140.016153267885	161.212709341484	ureC	NC_999999999.1	4014976	4016688	-	1713	protein_coding	urease subunit alpha && PF00449:Urease alpha-subunit, N-terminal domain|PF01979:Amidohydrolase family	Amidohydro_1
SM_RS13940	SMc00650	256.786456459617	249.860003461616	307.668832735636	283.566053177527	278.075307279601	352.165672852089	229.452885446447	226.346801548348	227.675320028888	215.763270269308	-	NC_999999999.1	4279774	4280856	+	1083	protein_coding	hypothetical protein && -	-
SM_RS01625	SMc00395	284.035848489999	307.495745171242	260.724057787711	318.256573366171	296.739377634309	276.255037450173	280.619370759973	203.48052428383	196.444057605804	199.463612207991	-	NC_999999999.1	1699854	1700492	-	639	protein_coding	5'-methylthioadenosine/S-adenosylhomocysteine nucleosidase && PF01048:Phosphorylase superfamily	-
SM_RS31295	SMc04335	180.982861458518	267.008744240988	279.450781785811	306.786554680781	392.927209476216	349.033076816396	233.073493735422	208.79454406102	180.355966681191	223.823392434541	-	NC_999999999.1	3498250	3498423	+	174	protein_coding	membrane protein && -	-
Novel02763	#N/A	109.386891404741	123.116795929479	425.286612513683	497.341775546525	300.496753278623	432.683427173326	148.953588476256	218.156177600168	183.348128005417	181.210139435474	-	NC_999999999.1	6112960	6115017	+	2058	-	-	-
SM_RS13730	SMc00693	247.469074224052	284.932024739879	267.044957605846	338.269843076995	330.785562266264	317.839299419762	207.441370383445	203.682183371196	221.990936215255	188.141402336281	-	NC_999999999.1	4239866	4240141	-	276	protein_coding	type II toxin-antitoxin system ParD family antitoxin && -	-
SM_RS14295	SMc04008	268.405160461931	284.400705487101	276.826424598762	282.505678677229	321.306036349131	308.730782543479	188.403314332459	178.71433936451	224.645060273304	266.114443411478	-	NC_999999999.1	4357155	4357460	+	306	protein_coding	DUF1244 domain-containing protein && PF06844:Protein of unknown function (DUF1244)	-
SM_RS08200	SMc01187	259.175238786223	211.610107054613	257.884793954381	234.178482463165	232.943569374566	289.884096485205	277.28594321668	287.644332594787	221.788090768513	326.499515083973	-	NC_999999999.1	3096981	3098021	-	1041	protein_coding	septal ring lytic transglycosylase RlpA family protein && PF03330:Rare lipoprotein A (RlpA)-like double-psi beta-barrel	-
SM_RS22630	SMb21002	246.821491599914	265.914659630439	289.699271509409	257.611278272192	215.642251252603	267.759561436109	240.147959780568	254.439229230065	299.871853935261	254.914496401812	map	NC_999999999.1	6246489	6247238	-	750	protein_coding	type I methionyl aminopeptidase && PF00557:Metallopeptidase family M24	Peptidase_M24
SM_RS24515	SMb20618	419.936417368695	388.565103729785	304.483397413211	316.686068711246	224.277975867463	261.901519290349	195.517485232141	178.590601678873	171.384936749618	130.479703420436	-	NC_999999999.1	6646086	6646691	+	606	protein_coding	thiamine phosphate synthase && PF02581:Thiamine monophosphate synthase/TENI	-
sRNA00239	#N/A	232.725005549488	279.748643165901	255.918084372269	270.1460552351	190.4168585953	198.221701541979	242.285038065039	322.669989473247	338.570017810004	258.159935592113	-	NC_999999999.1	2500609	2500672	+	64	-	-	-
SM_RS02180	SMc01093	187.223029674546	165.530098115539	215.774071137403	226.710807138476	211.363345865172	223.278512375195	248.010224987642	258.698379359815	354.365373610471	496.07203309857	-	NC_999999999.1	1819903	1820718	-	816	protein_coding	alpha/beta hydrolase && PF07859:alpha/beta hydrolase fold	Abhydrolase_3
SM_RS22830	SMb20876	202.644902791391	184.599847017884	172.536252371279	184.159716851998	194.388426394896	226.961892790986	242.643148461254	286.578154579043	468.163536855938	408.175537262718	-	NC_999999999.1	6290716	6291513	-	798	protein_coding	DUF1045 domain-containing protein && PF06299:Protein of unknown function (DUF1045)	-
SM_RS13505	SMc00737	220.784890057395	156.7739776047	206.844186472927	212.24378246428	221.730778540472	245.732630234607	356.981318836385	352.268418084161	283.87825989656	313.0172695761	-	NC_999999999.1	4198711	4199268	-	558	protein_coding	HNH endonuclease && PF01844:HNH endonuclease	HNH
SM_RS09710	SMc04222	232.519357532802	221.18018783694	246.244204894279	284.442444412491	260.499223873633	311.658950790283	277.360755532733	294.374250291999	238.792362365819	202.776581712018	-	NC_999999999.1	3402316	3402606	-	291	protein_coding	DUF1778 domain-containing protein && -	-
SM_RS12435	SMc01512	303.392021655502	308.610091250913	180.568911265818	294.973358313489	171.368045975303	187.041601991957	259.210825593053	267.012966325021	289.133074421161	301.555003629904	-	NC_999999999.1	3971821	3972771	+	951	protein_coding	hemin ABC transporter substrate-binding protein && PF01497:Periplasmic binding protein	Peripla_BP_2
SM_RS13415	SMc02443	201.578350671436	197.209436568029	246.04054427369	258.581908309247	286.276430882497	222.564717520818	301.33588539911	320.699165625912	275.280159671292	248.454674855567	grxC	NC_999999999.1	4181295	4181579	-	285	protein_coding	glutaredoxin 3 && -	-
SM_RS01585	SMc00387	294.0689300892	270.989662604155	273.635490213426	287.601646496445	241.332610818276	243.84982116588	255.548856278637	256.910274619535	213.938732149911	211.823536896093	-	NC_999999999.1	1693799	1694968	-	1170	protein_coding	aspartate/tyrosine/aromatic aminotransferase && PF00155:Aminotransferase class I and II	Aminotran_1_2
SM_RS00730	SMc04112	279.762546353671	300.776787776433	330.797820170081	284.153628469513	233.074378748497	278.91620982928	212.051178614188	195.933125752388	224.156701446623	206.892195296395	cpaB	NC_999999999.1	1515855	1516664	+	810	protein_coding	Flp pilus assembly protein CpaB && PF08666:SAF domain|PF16976:Flp pilus assembly protein RcpC/CpaB	-
SM_RS27965	SMa1207	179.345202514495	126.128424108851	229.988058202392	279.587283009837	206.857190173166	380.106075353531	289.585310001755	311.666884921133	256.743358485119	284.208798403064	-	NC_999999999.1	661869	662549	-	681	protein_coding	Crp/Fnr family transcriptional regulator && PF13545:Crp-like helix-turn-helix domain|PF00027:Cyclic nucleotide-binding domain	cNMP_binding
SM_RS16585	SMc03851	227.800821758598	247.843656675258	266.843979599985	256.572214036095	217.068117449097	245.541999436551	262.452505550812	239.25028958571	252.743735621261	325.561298086605	-	NC_999999999.1	4870368	4870976	+	609	protein_coding	DsbE family thiol:disulfide interchange protein && PF08534:Redoxin	-
SM_RS05760	SMc00561	281.149538132776	274.0734048691	231.008724160035	224.617440059478	208.344014141244	195.421292822322	290.510114701438	255.20407661252	288.414955861322	290.31928756873	-	NC_999999999.1	2585137	2586636	-	1500	protein_coding	replicative DNA helicase && PF03796:DnaB-like helicase C terminal domain|PF00772:DnaB-like helicase N terminal domain	DnaB_C
SM_RS01870	SMc01154	225.224376231558	225.881375720844	272.583831588565	281.476684483372	280.87679998732	255.618572990304	204.941846880848	211.472703427156	312.565819897977	268.336533494672	mutM	NC_999999999.1	1750436	1751341	+	906	protein_coding	bifunctional DNA-formamidopyrimidine glycosylase/DNA-(apurinic or apyrimidinic site) lyase && PF01149:Formamidopyrimidine-DNA glycosylase N-terminal domain|PF06831:Formamidopyrimidine-DNA glycosylase H2TH domain|PF06827:Zinc finger found in FPG and IleRS	H2TH
SM_RS03675	SMc00841	140.930318759467	144.220244117748	83.0902871338536	89.8147923898516	67.0629482175831	80.6251297788871	407.923127691255	288.059403781792	514.298925397015	720.357222876693	-	NC_999999999.1	2152164	2152240	+	77	protein_coding	tRNA-His && -	-
[truncated: 7,883 more rows]

## Sheet: Table S1C
Table S1C. Transcripts differentially regulated at t2 in predatory conditions (Mx_Sm_t2 vs Sm_t2) and repressented in the volcano plot.
[truncated: 1,773 more rows]

## Sheet: Table S1D
Table S1D. Transcripts differentially regulated at t6 in predatory conditions (Mx_Sm_t6 vs Sm_t6) and repressented in the volcano plot.
[truncated: 2,082 more rows]

[truncated: 2 more sheets: Table S1E, Table S1F]
