# Supplementary material for: Transcriptomic response of Sinorhizobium meliloti to the predatory attack of Myxococcus xanthus
Source: Front Microbiol. 2023 Jun 19;14:1213659. doi: 10.3389/fmicb.2023.1213659 (PMC10315480; doi:10.3389/fmicb.2023.1213659)
Supplement: Supplementary file 1 [file Data_Sheet_1.zip › Supplementary Table S2.XLSX]

## Sheet: Table S2A
Table S2A. Differential up-regulated genes during predation. In bold, Log2 Fold Change > 1
gene_id	old locus tag	gene_name	Log2 Fold Change 2 hours	Log2 Fold Change 6 hours	gene_description	tf_family
SM_RS00035	SMc02788	secB	2.91875	2.97495	protein-export chaperone SecB && PF02556:Preprotein translocase subunit SecB	-
SM_RS00070	SMc02781	-		0.872392	nitroreductase family protein && PF00881:Nitroreductase family	Nitroreductase
SM_RS00075	SMc02780	gabD1		0.910845	NADP-dependent succinate-semialdehyde dehydrogenase && PF00171:Aldehyde dehydrogenase family	Aldedh
SM_RS00130	SMc02769	-	0.440702	1.00002	DUF2852 domain-containing protein && PF11014:Protein of unknown function (DUF2852)	-
SM_RS00140	SMc02767	trpF		0.755413	phosphoribosylanthranilate isomerase && PF00697:N-(5'phosphoribosyl)anthranilate (PRA) isomerase	-
SM_RS00145	SMc02766	trpB		0.859743	tryptophan synthase subunit beta && PF00291:Pyridoxal-phosphate dependent enzyme	PALP
SM_RS00150	SMc02765	trpA		0.698561	tryptophan synthase subunit alpha && PF00290:Tryptophan synthase alpha chain	-
SM_RS00155	SMc02764	accD		0.600436	acetyl-CoA carboxylase carboxyltransferase subunit beta && PF01039:Carboxyl transferase domain	Carboxyl_trans
SM_RS00200	SMc02755	ahcY	1.00075	1.92709	adenosylhomocysteinase && PF05221:S-adenosyl-L-homocysteine hydrolase|PF00670:S-adenosyl-L-homocysteine hydrolase, NAD binding domain	-
SM_RS00205	SMc02754	-	1.00821	1.05972	HPr family phosphocarrier protein && -	-
SM_RS00220	SMc04446	chvG-exoS		0.637051	stimulus-sensing domain-containing protein && PF13755:Sensor N-terminal transmembrane domain|PF00512:His Kinase A (phospho-acceptor) domain|PF00672:HAMP domain|PF02518:Histidine kinase-, DNA gyrase B-, and HSP90-like ATPase|PF13756:Stimulus-sensing domain	HATPase_c
SM_RS00230	SMc02562	pckA		0.43399	phosphoenolpyruvate carboxykinase && PF01293:Phosphoenolpyruvate carboxykinase	-
SM_RS00235	SMc02563	arfB		0.669336	aminoacyl-tRNA hydrolase && PF00472:RF-1 domain	-
SM_RS00250	SMc02567	coaA	0.504806	0.922189	type I pantothenate kinase && PF00485:Phosphoribulokinase / Uridine kinase family	-
SM_RS00260	SMc02569	hisF	0.435634	1.17573	imidazole glycerol phosphate synthase subunit HisF && PF00977:Histidine biosynthesis protein	-
SM_RS00265	SMc02570	hisA		0.494874	1-(5-phosphoribosyl)-5-[(5-phosphoribosylamino)methylideneamino]imidazole-4-carboxamide isomerase && PF00977:Histidine biosynthesis protein	-
SM_RS00275	SMc02573	-	1.4138	1.81679	DUF2628 domain-containing protein && PF10947:Protein of unknown function (DUF2628)	-
SM_RS00280	SMc02574	hisB	0.558446	1.23783	imidazoleglycerol-phosphate dehydratase HisB && PF00475:Imidazoleglycerol-phosphate dehydratase	-
SM_RS00285	SMc02575	hslV		1.13288	ATP-dependent protease subunit HslV && PF00227:Proteasome subunit	Proteasome
SM_RS00290	SMc02576	-		0.655163	acetyltransferase && PF13523:Acetyltransferase (GNAT) domain	-
SM_RS00300	SMc02578	-	0.913905	1.68449	DUF1402 family protein && PF07182:Protein of unknown function (DUF1402)	-
SM_RS00310	SMc02580	-		0.647168	hydantoinase/oxoprolinase family protein && PF01968:Hydantoinase/oxoprolinase|PF05378:Hydantoinase/oxoprolinase N-terminal region	-
SM_RS00315	SMc02581	glcB		0.700978	malate synthase G && PF01274:Malate synthase	-
SM_RS00320	SMc02582	-	0.697749	1.64255	L%2CD-transpeptidase && PF03734:L,D-transpeptidase catalytic domain	-
SM_RS00425	SMc04463	-	1.21892	2.12745	cupin domain-containing protein && PF07883:Cupin domain	Cupin_2
SM_RS00430	SMc02600	-	0.75921	1.62868	HPP family protein && PF00571:CBS domain|PF04982:HPP family	CBS
SM_RS00735	SMc04111	cpaC1		0.920417	type II and III secretion system protein family protein && PF04972:BON domain|PF13629:Pilus formation protein N terminal region|PF00263:Bacterial type II and III secretion system protein	BON
SM_RS00820	SMc02834	mgsA		1.34255	methylglyoxal synthase && PF02142:MGS-like domain	-
SM_RS00830	SMc02836	-	0.662295	1.02992	ABC transporter ATP-binding protein && PF00005:ABC transporter|PF00664:ABC transporter transmembrane region	ABC_membrane
SM_RS00835	SMc02837	dapB		0.523197	4-hydroxy-tetrahydrodipicolinate reductase && PF05173:Dihydrodipicolinate reductase, C-terminus|PF01113:Dihydrodipicolinate reductase, N-terminus	DapB_N
SM_RS00840	SMc02838	gpmA		0.674667	2%2C3-bisphosphoglycerate-dependent phosphoglycerate mutase && PF00300:Histidine phosphatase superfamily (branch 1)	-
SM_RS00885	SMc02846	-		0.581095	adenosine kinase && PF00294:pfkB family carbohydrate kinase	PfkB
SM_RS00930	SMc02855	-	1.189	1.90694	DMT family transporter && PF00892:EamA-like transporter family	DUF6
SM_RS00940	SMc02857	dnaK	0.597869	1.05496	molecular chaperone DnaK && PF00012:Hsp70 protein	HSP70
SM_RS00945	SMc02858	dnaJ		0.460053	molecular chaperone DnaJ && PF01556:DnaJ C terminal domain|PF00684:DnaJ central domain|PF00226:DnaJ domain	DnaJ_C
SM_RS00970	SMc02863	recF		0.591034	DNA replication/repair protein RecF && PF02463:RecF/RecN/SMC N terminal domain	SMC_N
SM_RS00985	SMc02866	-		0.903587	TetR family transcriptional regulator && PF00440:Bacterial regulatory proteins, tetR family|PF08361:MAATS-type transcriptional repressor, C-terminal region	TetR_N
SM_RS00990	SMc02867	-		1.31498	multidrug efflux RND transporter permease subunit && PF00873:AcrB/AcrD/AcrF family	ACR_tran
SM_RS00995	SMc02868	-	0.420776	1.66846	efflux RND transporter periplasmic adaptor subunit && PF13533:Biotin-lipoyl like|PF16576:Barrel-sandwich domain of CusB or HlyD membrane-fusion	-
SM_RS01090	SMc02915	-	2.14466	2.38695	tRNA-Ser && -	-
SM_RS01145	SMc02896	ilvE1		0.384947	branched-chain amino acid aminotransferase && PF01063:Amino-transferase class IV	-
SM_RS01155	SMc02898	kdsB		0.89444	3-deoxy-manno-octulosonate cytidylyltransferase && PF02348:Cytidylyltransferase	CTP_transf_3
SM_RS01160	SMc02899	pheA	0.705219	1.34743	prephenate dehydratase && PF00800:Prephenate dehydratase	-
SM_RS01165	SMc02900	-	2.62964	3.47614	DUF1127 domain-containing protein && -	-
SM_RS01185	#N/A	#N/A	0.659077		HIT domain-containing protein && PF01230:HIT domain	HIT
SM_RS01190	SMc05021	ffs		1.30854	signal recognition particle sRNA small type && -	-
SM_RS01195	SMc02905	dnaX		0.513068	DNA polymerase III subunit gamma/tau && PF12169:DNA polymerase III subunits gamma and tau domain III|PF13177:DNA polymerase III, delta subunit|PF12362:DNA polymerase III gamma and tau subunits C terminal	-
SM_RS01210	SMc02908	recR		0.92368	recombination protein RecR && PF02132:RecR protein|PF13662:Toprim domain	-
SM_RS01225	SMc02911	rimP		0.561741	ribosome maturation factor RimP && PF02576:Putative ribosome maturation factor RimP	-
SM_RS01230	SMc02912	nusA		0.504996	transcription termination/antitermination protein NusA && PF00575:S1 RNA binding domain|PF13184:NusA-like KH domain|PF08529:NusA N-terminal domain	S1
SM_RS01235	SMc02913	-		0.631383	RNA-binding protein && PF04296:Protein of unknown function (DUF448)	-
SM_RS01240	SMc02914	infB	0.351408	1.23661	translation initiation factor IF-2 && PF08364:Bacterial translation initiation factor IF-2 associated region|PF00009:Elongation factor Tu GTP binding domain|PF04760:Translation initiation factor IF-2, N-terminal region|PF11987:Translation-initiation factor 2	GTP_EFTU
SM_RS01245	SMc00320	rbfA	2.28372	3.32433	30S ribosome-binding factor RbfA && PF02033:Ribosome-binding factor A	-
SM_RS01250	SMc00321	truB	0.980434	2.32064	tRNA pseudouridine(55) synthase TruB && PF09157:Pseudouridine synthase II TruB, C-terminal|PF16198:tRNA pseudouridylate synthase B C-terminal domain|PF01509:TruB family pseudouridylate synthase (N terminal domain)	-
SM_RS01260	SMc00323	rpsO	1.88217	2.77872	30S ribosomal protein S15 && -	-
SM_RS01265	SMc00324	pnp	0.962838	1.62248	polyribonucleotide nucleotidyltransferase && PF00013:KH domain|PF01138:3' exoribonuclease family, domain 1|PF00575:S1 RNA binding domain|PF03726:Polyribonucleotide nucleotidyltransferase, RNA binding domain|PF03725:3' exoribonuclease family, domain 2	RNase_PH
SM_RS01270	SMc00325	rsmC	0.558319	1.5674	class I SAM-dependent methyltransferase && PF05175:Methyltransferase small domain	-
SM_RS01275	SMc00326	fabI2	0.585243	1.4465	enoyl-ACP reductase FabI && PF13561:Enoyl-(Acyl carrier protein) reductase	-
SM_RS01280	SMc00327	fabB		0.797047	beta-ketoacyl-ACP synthase I && PF00109:Beta-ketoacyl synthase, N-terminal domain|PF02801:Beta-ketoacyl synthase, C-terminal domain	ketoacyl-synt
SM_RS01285	SMc00328	fabA		1.10396	3-hydroxyacyl-[acyl-carrier-protein] dehydratase FabA && PF07977:FabA-like domain	-
SM_RS01290	SMc00329	irr	0.887822	1.4092	transcriptional repressor && PF01475:Ferric uptake regulator family	FUR
SM_RS01305	SMc00435	-	2.97801	3.49322	tRNA-Ala && -	-
SM_RS01310	SMc00332	-		0.985791	TIGR02300 family protein && PF09538:Protein of unknown function (FYDLN_acid)	-
SM_RS01315	SMc00333	aroA	0.351546	1.34915	3-phosphoshikimate 1-carboxyvinyltransferase && PF00275:EPSP synthase (3-phosphoshikimate 1-carboxyvinyltransferase)	EPSP_synthase
SM_RS01320	SMc00334	cmk		0.913751	(d)CMP kinase && PF02224:Cytidylate kinase	-
SM_RS01365	SMc00342	rnd2	0.593204	1.55606	ribonuclease D && PF01612:3'-5' exonuclease	3_5_exonuc
SM_RS01385	SMc00346	-		1.44976	DoxX family protein && PF07681:DoxX	-
SM_RS01400	SMc00349	lepA	0.316031	1.29514	elongation factor 4 && PF03144:Elongation factor Tu domain 2|PF00009:Elongation factor Tu GTP binding domain|PF00679:Elongation factor G C-terminus|PF06421:GTP-binding protein LepA C-terminus	GTP_EFTU
SM_RS01430	SMc00355	kamA		0.697485	lysine-2%2C3-aminomutase-like protein && PF04055:Radical SAM superfamily	Radical_SAM
SM_RS01435	SMc00356	genX		1.00603	EF-P lysine aminoacylase GenX && PF00152:tRNA synthetases class II (D, K and N)	tRNA-synt_2
SM_RS01440	SMc00357	efp	0.635128	1.87891	elongation factor P && PF08207:Elongation factor P (EF-P) KOW-like domain|PF01132:Elongation factor P (EF-P) OB domain|PF09285:Elongation factor P, C-terminal	-
SM_RS01465	SMc00362	-	1.07878	1.78879	translation initiation factor IF-3 && PF05198:Translation initiation factor IF-3, N-terminal domain|PF00707:Translation initiation factor IF-3, C-terminal domain	-
SM_RS01480	SMc00365	pheS		1.13469	phenylalanine--tRNA ligase subunit alpha && PF02912:Aminoacyl tRNA synthetase class II, N-terminal domain|PF01409:tRNA synthetases class II core domain (F)	tRNA-synt_2d
SM_RS01485	SMc00366	pheT		0.825742	phenylalanine--tRNA ligase subunit beta && PF03147:Ferredoxin-fold anticodon binding domain|PF01588:Putative tRNA binding domain|PF03484:tRNA synthetase B5 domain|PF03483:B3/4 domain	-
SM_RS01620	SMc00394	guaA	0.749123	1.98395	glutamine-hydrolyzing GMP synthase && PF00117:Glutamine amidotransferase class-I|PF00958:GMP synthase C terminal domain|PF02540:NAD synthase	GATase
SM_RS01640	SMc00460	-		0.767833	DUF1513 domain-containing protein && PF07433:Protein of unknown function (DUF1513)	-
SM_RS01645	SMc00399	corA1	0.90479	2.28177	magnesium/cobalt transporter CorA && PF01544:CorA-like Mg2+ transporter protein	-
SM_RS01650	SMc00400	-		0.55606	hypothetical protein && PF09375:Imelysin	-
SM_RS01655	SMc00401	-		1.0809	c-type cytochrome && PF06537:Di-haem oxidoreductase, putative peroxidase	-
SM_RS01660	SMc00402	iprA		1.27152	peptidase && PF09375:Imelysin	-
SM_RS01665	SMc00403	rsmB2		0.794386	RsmB/NOP family class I SAM-dependent RNA methyltransferase && PF01189:16S rRNA methyltransferase RsmF	-
SM_RS01670	SMc00404	-	1.68007	2.35561	septal ring lytic transglycosylase RlpA family protein && PF03330:Rare lipoprotein A (RlpA)-like double-psi beta-barrel	-
SM_RS01675	SMc00405	-		0.7218	SDR family oxidoreductase && -	-
SM_RS01685	SMc00407	gst4	0.707309	1.32797	glutathione S-transferase family protein && PF13417:Glutathione S-transferase, N-terminal domain	-
SM_RS01690	SMc00408	uppP	0.499424	1.08576	undecaprenyl-diphosphate phosphatase && PF02673:Bacitracin resistance protein BacA	-
SM_RS01695	SMc00410	-		0.884075	complex I NDUFA9 subunit family protein && PF01370:NAD dependent epimerase/dehydratase family	Epimerase
SM_RS01700	SMc00411	-	0.903336	1.41445	DUF1330 domain-containing protein && -	-
SM_RS01715	SMc00414	pmtA	0.611725	0.447253	methyltransferase domain-containing protein && PF13847:Methyltransferase domain	-
SM_RS01775	SMc00427	prfC	0.508039	1.72636	peptide chain release factor 3 && PF16658:Class II release factor RF3, C-terminal domain|PF00009:Elongation factor Tu GTP binding domain|PF03144:Elongation factor Tu domain 2	GTP_EFTU
SM_RS01860	SMc01156	aarF		0.640238	2-polyprenylphenol 6-hydroxylase && PF03109:ABC1 family	ABC1
SM_RS01885	SMc01167	dnaA		0.630597	chromosomal replication initiator protein DnaA && PF08299:Bacterial dnaA protein helix-turn-helix|PF11638:DnaA N-terminal domain|PF00308:Bacterial dnaA protein	-
SM_RS01910	SMc01147	-	0.574499	1.55701	coproporphyrinogen III oxidase && PF06969:HemN C-terminal domain|PF04055:Radical SAM superfamily	Radical_SAM
SM_RS01915	SMc01146	rdgB		1.50002	RdgB/HAM1 family non-canonical purine NTP pyrophosphatase && PF01725:Ham1 family	-
SM_RS01920	SMc01145	-		0.854845	VOC family protein && PF12681:Glyoxalase-like domain	-
SM_RS01925	SMc01144	rph		0.663833	ribonuclease PH && PF03725:3' exoribonuclease family, domain 2|PF01138:3' exoribonuclease family, domain 1	RNase_PH
SM_RS01935	SMc01142	grpE	0.385059	1.41902	nucleotide exchange factor GrpE && PF01025:GrpE	-
SM_RS01955	SMc01138	lptB	0.584803	0.763366	LPS export ABC transporter ATP-binding protein && PF00005:ABC transporter	ABC_tran
SM_RS01960	SMc01137	-	0.833474	0.849761	LptA/OstA family protein && PF03968:OstA-like protein	-
SM_RS01965	SMc01136	-	0.956021	0.494587	LPS export ABC transporter periplasmic protein LptC && PF06835:Lipopolysaccharide-assembly, LptC-related	-
SM_RS01995	SMc01130	-		0.662807	RNA methyltransferase && PF00588:SpoU rRNA Methylase family|PF08032:RNA 2'-O ribose methyltransferase substrate binding	SpoU_methylase
SM_RS02000	SMc01129	lspA		2.04873	signal peptidase II && PF01252:Signal peptidase (SPase) II	-
SM_RS02010	SMc01127	olsB	0.520287	1.28419	GNAT family N-acetyltransferase && PF13444:Acetyltransferase (GNAT) domain	-
SM_RS02025	SMc01124	glnD		0.739252	[protein-PII] uridylyltransferase && PF01909:Nucleotidyltransferase domain|PF08335:GlnD PII-uridylyltransferase|PF01842:ACT domain|PF01966:HD domain	HD
SM_RS02040	SMc01121	trpS	0.370607	1.66216	tryptophan--tRNA ligase && PF00579:tRNA synthetases class I (W and Y)	-
SM_RS02065	SMc01116	olsA		0.740516	1-acyl-sn-glycerol-3-phosphate acyltransferase && PF01553:Acyltransferase	Acyltransferase
SM_RS02070	SMc01115	miaB		0.618648	tRNA (N6-isopentenyl adenosine(37)-C2)-methylthiotransferase MiaB && PF00919:Uncharacterized protein family UPF0004|PF01938:TRAM domain|PF04055:Radical SAM superfamily	Radical_SAM
SM_RS02095	SMc01110	phrR	0.691411	1.05975	helix-turn-helix transcriptional regulator && PF01381:Helix-turn-helix	HTH_3
SM_RS02100	SMc01109	metK	1.06717	1.89048	methionine adenosyltransferase && PF02773:S-adenosylmethionine synthetase, C-terminal domain|PF00438:S-adenosylmethionine synthetase, N-terminal domain|PF02772:S-adenosylmethionine synthetase, central domain	-
SM_RS02105	SMc01108	trmB		1.54945	tRNA (guanosine(46)-N7)-methyltransferase TrmB && PF02390:Putative methyltransferase	-
SM_RS02115	SMc01106	-	0.73444	0.793505	Hsp20 family protein && PF00011:Hsp20/alpha crystallin family	-
SM_RS02125	SMc01104	mcpX		0.629222	methyl-accepting chemotaxis protein && PF00015:Methyl-accepting chemotaxis protein (MCP) signalling domain|PF02743:Cache domain|PF00672:HAMP domain	Cache_1
SM_RS02140	SMc01101	def1		0.73111	peptide deformylase && PF01327:Polypeptide deformylase	Pep_deformylase
SM_RS02145	SMc01100	fmt		0.724422	methionyl-tRNA formyltransferase && PF00551:Formyl transferase|PF02911:Formyl transferase, C-terminal domain	-
SM_RS02150	SMc01099	truA		0.671379	tRNA pseudouridine(38-40) synthase TruA && PF01416:tRNA pseudouridine synthase	-
SM_RS02160	SMc01097	-	1.16639	1.65455	hypothetical protein && -	-
SM_RS02165	SMc01096	dapE		0.939217	succinyl-diaminopimelate desuccinylase && PF01546:Peptidase family M20/M25/M40|PF07687:Peptidase dimerisation domain	Peptidase_M20
SM_RS02170	SMc01095	mexF1		0.51588	efflux RND transporter permease subunit && PF00873:AcrB/AcrD/AcrF family	ACR_tran
SM_RS02175	SMc01094	mexE1		0.496684	efflux RND transporter periplasmic adaptor subunit && PF16576:Barrel-sandwich domain of CusB or HlyD membrane-fusion|PF13533:Biotin-lipoyl like	-
SM_RS02180	SMc01093	-		0.972634	alpha/beta hydrolase && PF07859:alpha/beta hydrolase fold	Abhydrolase_3
SM_RS02195	SMc01090	deaD		1.4938	DEAD/DEAH box helicase && PF00270:DEAD/DEAH box helicase|PF00271:Helicase conserved C-terminal domain|PF03880:DbpA RNA binding domain	DEAD
SM_RS02210	SMc01731	-	0.48161	1.41998	LOG family protein && PF03641:Possible lysine decarboxylase	-
SM_RS02215	SMc01730	-	0.638372	0.932771	pyrimidine 5'-nucleotidase && PF13419:Haloacid dehalogenase-like hydrolase	-
SM_RS02235	SMc01726	argB	0.65515	1.36823	acetylglutamate kinase && PF00696:Amino acid kinase family	AA_kinase
SM_RS02250	SMc01723	-		0.629024	DUF1269 domain-containing protein && PF06897:Protein of unknown function (DUF1269)	-
SM_RS02255	SMc01722	engB	0.46744	1.11099	YihA family ribosome biogenesis GTP-binding protein && PF01926:50S ribosome-binding GTPase	-
SM_RS02260	SMc01721	oxaA (yidC)	0.557742	1.2926	membrane protein insertase YidC && PF02096:60Kd inner membrane protein|PF14849:YidC periplasmic domain	-
SM_RS02265	SMc01720	rnpA	0.922973	1.81009	ribonuclease P protein component && PF00825:Ribonuclease P	-
SM_RS02270	SMc04434	rpmH	3.98893	4.57235	50S ribosomal protein L34 && -	-
SM_RS02295	SMc01733	-		3.3682	tRNA-Arg && -	-
SM_RS02315	SMc01712	lldD		0.865987	alpha-hydroxy-acid oxidizing protein && PF01070:FMN-dependent dehydrogenase	FMN_dh
SM_RS02365	SMc01702	-		0.835926	aldo/keto reductase && PF00248:Aldo/keto reductase family	Aldo_ket_red
SM_RS02370	SMc01701	-		0.987261	YigZ family protein && PF09186:Domain of unknown function (DUF1949)|PF01205:Uncharacterized protein family UPF0029	-
SM_RS02375	SMc02181	putA	0.61701	1.192	trifunctional transcriptional regulator/proline dehydrogenase/L-glutamate gamma-semialdehyde dehydrogenase && PF00171:Aldehyde dehydrogenase family|PF01619:Proline dehydrogenase|PF14850:DNA-binding domain of Proline dehydrogenase	Aldedh
SM_RS02445	SMc02166	pyrC	0.66369	1.41866	dihydroorotase && PF01979:Amidohydrolase family	Amidohydro_1
SM_RS02450	SMc02165	pyrE	0.693798	1.52258	orotate phosphoribosyltransferase && PF00156:Phosphoribosyl transferase domain	Pribosyltran
SM_RS02475	SMc02160	-	0.530183	0.748294	AI-2E family transporter && PF01594:Domain of unknown function DUF20	-
SM_RS02550	SMc02154	-	0.346454	0.580639	DUF1156 domain-containing protein && PF06634:Protein of unknown function (DUF1156)	-
SM_RS02555	SMc04429	-	0.870637	1.13717	TIGR02646 family protein && -	-
SM_RS02570	SMc02151	-		0.912025	HigA family addiction module antidote protein && PF01381:Helix-turn-helix	HTH_3
SM_RS02610	SMc02143	pstA	0.446935	0.651401	phosphate ABC transporter permease PstA && PF11812:Domain of unknown function (DUF3333)|PF00528:Binding-protein-dependent transport system inner membrane component	BPD_transp_1
SM_RS02620	SMc02141	phoU		0.520083	phosphate signaling complex protein PhoU && PF01895:PhoU domain	PhoU
SM_RS02625	SMc02140	phoB		0.804608	phosphate regulon transcriptional regulator PhoB && PF00072:Response regulator receiver domain|PF00486:Transcriptional regulatory protein, C terminal	Trans_reg_C
SM_RS02650	SMc02136	hslO		0.794415	Hsp33 family molecular chaperone && PF01430:Hsp33 protein	-
SM_RS02665	SMc02217	metZ		0.895617	O-succinylhomoserine sulfhydrylase && PF01053:Cys/Met metabolism PLP-dependent enzyme	Cys_Met_Meta_PP
SM_RS02670	SMc02218	-		0.490907	2'-deoxycytidine 5'-triphosphate deaminase && PF06559:2'-deoxycytidine 5'-triphosphate deaminase (DCD)	-
SM_RS02740	SMc02232	-	0.948628	0.926714	sulfite exporter TauE/SafE family protein && PF01925:Sulfite exporter TauE/SafE	-
SM_RS02750	SMc02235	-		0.837097	Lrp/AsnC ligand binding domain-containing protein && -	-
SM_RS02775	SMc02240	-	1.11511	1.13899	YitT family protein && PF02588:Uncharacterised 5xTM membrane BCR, YitT family COG1284	-
SM_RS02780	SMc02241	-	0.791732	0.880511	class I SAM-dependent methyltransferase && PF13489:Methyltransferase domain	-
SM_RS02785	SMc02242	-	1.8385	2.03626	hypothetical protein && -	-
SM_RS02790	SMc02243	-	0.889121	1.60865	CAP domain-containing protein && PF00188:Cysteine-rich secretory protein family	SCP
SM_RS02800	SMc02245	pyrD		0.831889	quinone-dependent dihydroorotate dehydrogenase && PF01180:Dihydroorotate dehydrogenase	DHO_dh
SM_RS02805	SMc02246	-		0.8744	DUF952 domain-containing protein && PF06108:Protein of unknown function (DUF952)	-
SM_RS02900	SMc02265	secD2		0.418886	protein translocase subunit SecD && PF02355:Protein export membrane protein|PF07549:SecD/SecF GG Motif	-
SM_RS02905	SMc02266	-	0.864981	1.20447	hypothetical protein && -	-
SM_RS02910	SMc02267	-		0.84084	Rrf2 family transcriptional regulator && PF02082:Transcriptional regulator	Rrf2
SM_RS02915	SMc02268	kpsF3		0.984982	KpsF/GutQ family sugar-phosphate isomerase && PF00571:CBS domain|PF01380:SIS domain	SIS
SM_RS02925	SMc02270	rkpI		0.976327	LTA synthase family protein && PF00884:Sulfatase	Sulfatase
SM_RS02935	SMc02272	rkpG		0.451668	pyridoxal phosphate-dependent aminotransferase family protein && PF00155:Aminotransferase class I and II	Aminotran_1_2
SM_RS02945	SMc02274	rkpU	0.444323	0.644563	polysaccharide export protein && PF10531:SLBB domain|PF02563:Polysaccharide biosynthesis/export protein	-
SM_RS02990	SMc02283	copC		0.93828	cupredoxin domain-containing protein && PF00127:Copper binding proteins, plastocyanin/azurin family	-
SM_RS03095	SMc02305	murA		0.890542	UDP-N-acetylglucosamine 1-carboxyvinyltransferase && PF00275:EPSP synthase (3-phosphoshikimate 1-carboxyvinyltransferase)	EPSP_synthase
SM_RS03120	SMc02310	infA		1.4711	translation initiation factor IF-1 && -	-
SM_RS03125	SMc02311	maf		1.23143	Maf-like protein && PF02545:Maf-like protein	Maf
SM_RS03130	SMc02312	yacG		1.45868	DNA gyrase inhibitor YacG && -	-
SM_RS03135	SMc02207	-	3.24449	3.20663	tRNA-Phe && -	-
SM_RS03140	SMc04431	-		1.58057	BrnT family toxin && -	-
SM_RS03175	SMc02317	-		0.674663	DUF930 domain-containing protein && PF06059:Domain of Unknown Function (DUF930)	-
SM_RS03260	SMc03008	cheW1		0.954095	chemotaxis protein CheW && PF01584:CheW-like domain	-
SM_RS03275	SMc03011	cheY2		1.43276	response regulator && PF00072:Response regulator receiver domain	Response_reg
SM_RS03305	SMc03017	-		0.948072	hypothetical protein && -	-
SM_RS03335	SMc03023	-		0.931372	DUF1217 domain-containing protein && PF06748:Protein of unknown function (DUF1217)	-
SM_RS03355	SMc03027	flgB		0.948166	flagellar basal body rod protein FlgB && -	-
SM_RS03365	SMc03029	fliE		0.881757	flagellar hook-basal body complex protein FliE && PF02049:Flagellar hook-basal body complex protein FliE	-
SM_RS03390	SMc03034	flgH		1.16794	flagellar basal body L-ring protein FlgH && PF02107:Flagellar L-ring protein	-
SM_RS03400	SMc03036	fliP		0.765752	flagellar type III secretion system pore protein FliP && PF00813:FliP family	-
SM_RS03405	SMc03037	flaA	1.53398	2.38466	flagellin A && PF00669:Bacterial flagellin N-terminal helical region|PF00700:Bacterial flagellin C-terminal helical region	-
SM_RS03410	SMc03038	flaB	1.53334	2.3655	flagellin B && PF00700:Bacterial flagellin C-terminal helical region|PF00669:Bacterial flagellin N-terminal helical region	-
SM_RS03415	SMc03039	flaD		0.663841	flagellin D && PF00700:Bacterial flagellin C-terminal helical region|PF00669:Bacterial flagellin N-terminal helical region	-
SM_RS03420	SMc03040	flaC		1.01157	flagellin C && PF00669:Bacterial flagellin N-terminal helical region|PF00700:Bacterial flagellin C-terminal helical region	-
SM_RS03475	SMc03051	flbT		0.786708	flagellar biosynthesis repressor FlbT && PF07378:Flagellar protein FlbT	-
SM_RS03570	SMc03068	edd		0.545117	phosphogluconate dehydratase && PF00920:Dehydratase family	ILVD_EDD
SM_RS03580	SMc03070	zwf	0.379729	0.898499	glucose-6-phosphate dehydrogenase && PF02781:Glucose-6-phosphate dehydrogenase, C-terminal domain|PF00479:Glucose-6-phosphate dehydrogenase, NAD binding domain	G6PD_C
SM_RS03675	SMc00841	-	2.00235	3.06897	tRNA-His && -	-
SM_RS03725	SMc00787	dppB1	0.372362	1.05427	ABC transporter permease subunit && PF00528:Binding-protein-dependent transport system inner membrane component	BPD_transp_1
SM_RS03730	SMc00788	dppC1		0.448523	ABC transporter permease subunit && PF00528:Binding-protein-dependent transport system inner membrane component|PF12911:N-terminal TM domain of oligopeptide transport permease C	BPD_transp_1
SM_RS03735	SMc00789	dppD1		0.963969	ABC transporter ATP-binding protein && PF00005:ABC transporter	ABC_tran
SM_RS03740	SMc00790	dppF1		0.846534	dipeptide ABC transporter ATP-binding protein && PF00005:ABC transporter	ABC_tran
SM_RS03775	SMc00796	-		1.38653	DUF1328 domain-containing protein && -	-
SM_RS03835	#N/A	#N/A		2.29483	hypothetical protein && -	-
SM_RS03870	SMc00811	rrmJ		0.784722	RlmE family RNA methyltransferase && PF01728:FtsJ-like methyltransferase	-
SM_RS03880	SMc00813	-	1.34323	1.58589	DHA2 family efflux MFS transporter permease subunit && PF07690:Major Facilitator Superfamily	MFS_1
SM_RS03890	SMc00815	guaB	0.301471	1.23312	IMP dehydrogenase && PF00478:IMP dehydrogenase / GMP reductase domain|PF00571:CBS domain	CBS
SM_RS03895	SMc00816	-	1.46506	2.40578	MAPEG family protein && PF01124:MAPEG family	-
SM_RS03920	SMc00821	-	0.896979	2.17683	DUF1127 domain-containing protein && -	-
SM_RS03940	SMc00825	gsh1-gshA		0.639416	glutamate--cysteine ligase && PF04107:Glutamate-cysteine ligase family 2(GCS2)	-
SM_RS03990	SMc00925	-	1.50104	1.29207	L%2CD-transpeptidase && PF03734:L,D-transpeptidase catalytic domain	-
SM_RS04020	SMc00919	hisS		0.722694	histidine--tRNA ligase && PF03129:Anticodon binding domain|PF13393:Histidyl-tRNA synthetase	HGTP_anticodon
SM_RS04025	SMc00918	hisZ	0.352786	1.13373	ATP phosphoribosyltransferase regulatory subunit && PF13393:Histidyl-tRNA synthetase	-
SM_RS04060	SMc00910	-	0.462624	1.17753	TIGR01459 family HAD-type hydrolase && PF13242:HAD-hyrolase-like|PF13344:Haloacid dehalogenase-like hydrolase	-
SM_RS04065	SMc00909	ribF		1.03931	bifunctional riboflavin kinase/FAD synthetase && PF01687:Riboflavin kinase|PF06574:FAD synthetase	-
SM_RS04070	SMc00908	ileS	0.493032	1.87676	isoleucine--tRNA ligase && PF00133:tRNA synthetases class I (I, L, M and V)|PF08264:Anticodon-binding domain of tRNA	-
SM_RS04075	SMc00907	-		0.704142	hypothetical protein && -	-
SM_RS04080	SMc00906	-	0.48857	1.42549	GNAT family N-acetyltransferase && PF00583:Acetyltransferase (GNAT) family	Acetyltransf_1
SM_RS04090	SMc00904	-		0.612787	pseudouridine synthase && PF00849:RNA pseudouridylate synthase|PF01479:S4 domain	S4
SM_RS04095	SMc00902	rsmD		1.00072	16S rRNA (guanine(966)-N(2))-methyltransferase RsmD && PF03602:Conserved hypothetical protein 95	-
SM_RS04125	SMc00896	-		0.806984	3'(2')%2C5'-bisphosphate nucleotidase CysQ && PF00459:Inositol monophosphatase family	-
SM_RS04130	SMc00895	-	0.649965	0.951206	DUF4170 domain-containing protein && -	-
SM_RS04135	SMc00894	kdtA (waaA)		0.459855	lipid IV(A) 3-deoxy-D-manno-octulosonic acid transferase && PF04413:3-Deoxy-D-manno-octulosonic-acid transferase (kdotransferase)	-
SM_RS04140	SMc00893	-		1.23312	HAD family hydrolase && PF00702:haloacid dehalogenase-like hydrolase	Hydrolase
SM_RS04145	SMc00892	lpxK		0.815467	tetraacyldisaccharide 4'-kinase && PF02606:Tetraacyldisaccharide-1-P 4'-kinase	-
SM_RS04155	SMc00933	-		0.802754	DUF2093 domain-containing protein && -	-
SM_RS04175	SMc00929	-		0.980286	LysR family transcriptional regulator && PF00126:Bacterial regulatory helix-turn-helix protein, lysR family|PF03466:LysR substrate binding domain	LysR_substrate
SM_RS04240	SMc00874	corA2	0.718321	1.21796	magnesium transporter CorA family protein && PF01544:CorA-like Mg2+ transporter protein	-
SM_RS04245	SMc00873	kup1	1.10523	1.67117	potassium transporter Kup && PF02705:K+ potassium transporter	K_trans
SM_RS04260	SMc00871	atpB	0.396176	0.873149	F0F1 ATP synthase subunit A && PF00119:ATP synthase A chain	-
SM_RS04270	SMc00869	atpF2	0.677944	0.938434	F0F1 ATP synthase subunit B && PF00430:ATP synthase B/B' CF(0)	-
SM_RS04340	SMc00855	glyQ	0.733163	1.17091	glycine--tRNA ligase subunit alpha && PF02091:Glycyl-tRNA synthetase alpha subunit	-
SM_RS04345	SMc00854	-	2.05499	1.2251	hypothetical protein && -	-
SM_RS04355	SMc00852	-		0.76557	DUF2207 domain-containing protein && PF09972:Predicted membrane protein (DUF2207)	-
SM_RS04360	SMc00851	glyS		0.908229	glycine--tRNA ligase subunit beta && PF05746:DALR anticodon binding domain|PF02092:Glycyl-tRNA synthetase beta subunit	-
SM_RS04375	SMc00993	purD	0.353825	1.32711	phosphoribosylamine--glycine ligase && PF02843:Phosphoribosylglycinamide synthetase, C domain|PF01071:Phosphoribosylglycinamide synthetase, ATP-grasp (A) domain|PF02844:Phosphoribosylglycinamide synthetase, N domain	-
SM_RS04390	SMc00990	fsr		2.28836	MFS transporter && PF07690:Major Facilitator Superfamily	MFS_1
SM_RS04415	SMc00986	-		0.868568	DUF1217 domain-containing protein && PF06748:Protein of unknown function (DUF1217)	-
SM_RS04420	SMc00985	pdxR	0.501056	1.2704	FAD-binding oxidoreductase && PF01565:FAD binding domain|PF02913:FAD linked oxidases, C-terminal domain	FAD_binding_4
SM_RS04425	SMc00984	-		1.07071	threonylcarbamoyl-AMP synthase && PF01300:Telomere recombination|PF03481:Putative GTP-binding controlling metal-binding	Sua5_yciO_yrdC
SM_RS04455	SMc00978	-	0.605064	1.9844	transporter && PF01544:CorA-like Mg2+ transporter protein	-
SM_RS04480	SMc00974	-		0.689631	class I SAM-dependent RNA methyltransferase && PF05958:tRNA (Uracil-5-)-methyltransferase	-
SM_RS04485	SMc00973	-		1.27786	TlyA family RNA methyltransferase && PF01728:FtsJ-like methyltransferase|PF01479:S4 domain	S4
SM_RS04505	SMc00969	-	0.771154	1.08359	histone deacetylase family protein && PF00850:Histone deacetylase domain	Hist_deacetyl
SM_RS04530	SMc00964	bioB		0.519458	biotin transporter BioY && PF02632:BioY family	-
SM_RS04540	SMc00962	bioM		1.56918	energy-coupling factor ABC transporter ATP-binding protein && PF00005:ABC transporter	ABC_tran
SM_RS04580	SMc00005	fabI1		0.894748	enoyl-ACP reductase FabI && PF13561:Enoyl-(Acyl carrier protein) reductase	-
SM_RS04595	SMc00007	aroC		0.837281	chorismate synthase && PF01264:Chorismate synthase	-
SM_RS04600	SMc00008	ribB	0.356965	1.20521	3%2C4-dihydroxy-2-butanone-4-phosphate synthase && PF00925:GTP cyclohydrolase II|PF00926:3,4-dihydroxy-2-butanone 4-phosphate synthase	DHBP_synthase
SM_RS04610	SMc00009	ctaC (coxB)	0.734954	1.03582	cytochrome c oxidase subunit II && PF02790:Cytochrome C oxidase subunit II, transmembrane domain|PF00116:Cytochrome C oxidase subunit II, periplasmic domain	-
SM_RS04615	SMc00010	ctaD	0.589245	0.687661	cytochrome c oxidase subunit I && PF00115:Cytochrome C and Quinol oxidase polypeptide I	-
SM_RS04620	SMc00450	ctaB	0.726371	0.551106	protoheme IX farnesyltransferase && PF01040:UbiA prenyltransferase family	UbiA
SM_RS04630	SMc00013	ctaE	0.432134	0.633709	cytochrome c oxidase subunit 3 && PF00510:Cytochrome c oxidase subunit III	-
SM_RS04635	#N/A	#N/A		2.31944	L%2CD-transpeptidase && -	-
SM_RS04645	SMc00085	surf1		0.607704	SURF1 family protein && PF02104:SURF1 family	-
SM_RS04650	SMc00016	ispH		0.593229	4-hydroxy-3-methylbut-2-enyl diphosphate reductase && PF02401:LytB protein
SM_RS04655	SMc00017	thrB		1.16483	homoserine kinase && PF01636:Phosphotransferase enzyme family	APH
SM_RS04660	SMc00018	rnhA1		0.873816	ribonuclease HI && PF00075:RNase H	RnaseH
SM_RS04695	SMc00077	thrC1		0.923826	threonine synthase && PF00291:Pyridoxal-phosphate dependent enzyme|PF14821:Threonine synthase N terminus	PALP
SM_RS04700	SMc00020	-	2.3534	2.36172	hypothetical protein && -	-
SM_RS04710	SMc00079	-		1.08594	HAD family hydrolase && PF13419:Haloacid dehalogenase-like hydrolase	-
SM_RS04725	SMc00081	-	0.927532	1.32266	HAD family phosphatase && PF13419:Haloacid dehalogenase-like hydrolase	-
SM_RS04740	SMc00023	-	0.558963	0.848282	DsbA family protein && PF13462:Thioredoxin	-
SM_RS04795	SMc00088	-	1.20631	2.34393	hypothetical protein && -	-
SM_RS04835	SMc00093	betA	0.575416	1.10703	choline dehydrogenase && PF00732:GMC oxidoreductase|PF05199:GMC oxidoreductase	-
SM_RS04840	SMc00094	betB	0.764092	0.955893	betaine-aldehyde dehydrogenase && PF00171:Aldehyde dehydrogenase family	Aldedh
SM_RS04845	SMc00127	betC	0.709007	1.09855	choline-sulfatase && PF00884:Sulfatase|PF12411:Choline sulfatase enzyme C terminal	Sulfatase
SM_RS04850	SMc00095	betI	0.835428	0.961193	transcriptional regulator BetI && PF00440:Bacterial regulatory proteins, tetR family|PF13977:Bacterial transcriptional repressor	TetR_N
SM_RS04890	SMc00097	gst2		1.33943	glutathione S-transferase family protein && PF00043:Glutathione S-transferase, C-terminal domain|PF13417:Glutathione S-transferase, N-terminal domain	GST_C
SM_RS04900	SMc00039	-		0.434161	L%2CD-transpeptidase family protein && PF03734:L,D-transpeptidase catalytic domain	-
SM_RS04970	SMc00043	sodB	2.0235	2.62178	superoxide dismutase && PF02777:Iron/manganese superoxide dismutases, C-terminal domain|PF00081:Iron/manganese superoxide dismutases, alpha-hairpin domain	-
SM_RS04980	SMc00044	-		2.2876	LysE family translocator && PF01810:LysE type translocator	-
SM_RS04995	SMc00108	-		1.4515	GNAT family N-acetyltransferase && PF00583:Acetyltransferase (GNAT) family	Acetyltransf_1
SM_RS05025	SMc00114	ptrB	0.349475	1.19723	S9 family peptidase && PF00326:Prolyl oligopeptidase family|PF02897:Prolyl oligopeptidase, N-terminal beta-propeller domain	-
SM_RS05060	SMc00117	msrB1	1.01381	1.07686	peptide-methionine (R)-S-oxide reductase MsrB && PF01641:SelR domain	-
SM_RS05100	SMc00058	mucR		0.633441	MucR family transcriptional regulator && PF05443:ROS/MUCR transcriptional regulator protein	ROS_MUCR
SM_RS05125	SMc00061	-		1.01006	DUF1491 family protein && PF07372:Protein of unknown function (DUF1491)	-
SM_RS05260	SMc02372	-	0.508034	0.852952	MFS transporter && PF07690:Major Facilitator Superfamily	MFS_1
SM_RS05265	SMc02375	-		0.565813	uracil-DNA glycosylase && PF03167:Uracil DNA glycosylase superfamily	UDG
SM_RS05270	SMc02376	-	0.826137	1.44001	Hsp70 family protein && PF00012:Hsp70 protein	HSP70
SM_RS05305	SMc02383	-	1.01104	1.23136	glycosyltransferase family 39 protein && PF13231:Dolichyl-phosphate-mannose-protein mannosyltransferase	-
SM_RS05310	SMc02384	-	0.630107	1.38337	glycosyltransferase family 2 protein && PF00535:Glycosyl transferase family 2	Glycos_transf_2
SM_RS05330	SMc02390	gst7		0.839234	glutathione S-transferase N-terminal domain-containing protein && PF00043:Glutathione S-transferase, C-terminal domain|PF02798:Glutathione S-transferase, N-terminal domain	GST_N
SM_RS05350	SMc02409	-	2.98783	3.1389	tRNA-Ser && -	-
SM_RS05405	SMc02404	dapA1	0.622172	1.39625	4-hydroxy-tetrahydrodipicolinate synthase && PF00701:Dihydrodipicolinate synthetase family	-
SM_RS05410	SMc02405	smpB		0.808805	SsrA-binding protein SmpB && PF01668:SmpB protein	-
SM_RS05425	SMc02408	rpoZ	2.13685	2.55858	DNA-directed RNA polymerase subunit omega && PF01192:RNA polymerase Rpb6	-
SM_RS05430	SMc02659	relA		0.681225	bifunctional (p)ppGpp synthetase/guanosine-3'%2C5'-bis(diphosphate) 3'-pyrophosphohydrolase && PF04607:Region found in RelA / SpoT proteins|PF13291:ACT domain|PF02824:TGS domain|PF13328:HD domain	-
SM_RS05445	SMc02656	-	2.23213	2.67595	DUF3563 family protein && -	-
SM_RS05450	SMc02655	-	1.81419	1.86249	DUF2062 domain-containing protein && PF09835:Uncharacterized protein conserved in bacteria (DUF2062)	-
SM_RS05455	SMc02654	acpS	1.28241	1.61697	holo-ACP synthase && PF01648:4'-phosphopantetheinyl transferase superfamily	ACPS
SM_RS05460	SMc02653	lepB	0.810762	1.63249	signal peptidase I && PF00717:Peptidase S24-like	Peptidase_S24
SM_RS05465	SMc02652	rnc	0.553142	0.79634	ribonuclease III && PF00035:Double-stranded RNA binding motif|PF14622:Ribonuclease-III-like	-
SM_RS05470	SMc02651	era		0.556024	GTPase Era && PF01926:50S ribosome-binding GTPase|PF07650:KH domain	-
SM_RS05540	SMc02636	-	2.0539	2.67535	L%2CD-transpeptidase && PF03734:L,D-transpeptidase catalytic domain	-
SM_RS05550	SMc02634	phoX	0.814296	1.44644	PhoX family phosphatase && PF05787:Bacterial protein of unknown function (DUF839)	-
SM_RS05575	SMc02601	nadA		0.635856	quinolinate synthase NadA && PF02445:Quinolinate synthetase A protein	-
SM_RS05660	SMc02551	cysS		0.62555	cysteine--tRNA ligase && PF01406:tRNA synthetases class I (C) catalytic domain	tRNA-synt_1e
SM_RS05680	SMc02547	pip1		0.70085	prolyl aminopeptidase && PF00561:alpha/beta hydrolase fold	Abhydrolase_1
SM_RS05690	SMc02545	-	0.456704	1.56954	EamA family transporter RarD && PF00892:EamA-like transporter family	DUF6
SM_RS05705	SMc00550	-	0.451839	1.18247	ABC transporter ATP-binding protein/permease && PF00664:ABC transporter transmembrane region|PF00005:ABC transporter	ABC_tran
SM_RS05710	SMc00551	psd		0.676707	phosphatidylserine decarboxylase && PF02666:Phosphatidylserine decarboxylase	-
SM_RS05715	SMc00552	pssA		0.62649	CDP-diacylglycerol--serine O-phosphatidyltransferase && PF01066:CDP-alcohol phosphatidyltransferase|PF08009:CDP-alcohol phosphatidyltransferase 2	CDP-OH_P_transf
SM_RS05720	SMc00553	-		0.554163	SDR family NAD(P)-dependent oxidoreductase && PF00106:short chain dehydrogenase	adh_short
SM_RS05725	SMc00554	purF		0.417614	amidophosphoribosyltransferase && PF13537:Glutamine amidotransferase domain|PF00156:Phosphoribosyl transferase domain	Pribosyltran
SM_RS05730	SMc00555	cvpA	0.580747	1.05978	CvpA family protein && PF02674:Colicin V production protein	-
SM_RS05760	SMc00561	dnaB		0.530533	replicative DNA helicase && PF03796:DnaB-like helicase C terminal domain|PF00772:DnaB-like helicase N terminal domain	DnaB_C
SM_RS05780	SMc00565	rplI	1.31851	2.43871	50S ribosomal protein L9 && PF01281:Ribosomal protein L9, N-terminal domain|PF03948:Ribosomal protein L9, C-terminal domain	-
SM_RS05785	SMc00566	-	1.42616	2.79651	membrane protein && -	-
SM_RS05790	SMc00567	rpsR	1.87662	2.65306	30S ribosomal protein S18 && -	-
SM_RS05795	SMc00568	rpsF	0.776718	1.76716	30S ribosomal protein S6 && PF01250:Ribosomal protein S6	-
SM_RS05805	SMc00570	-	0.963352	1.73904	oxidoreductase && PF00248:Aldo/keto reductase family	Aldo_ket_red
SM_RS05815	SMc00572	fabG		0.938586	3-oxoacyl-[acyl-carrier-protein] reductase && PF00106:short chain dehydrogenase	adh_short
SM_RS05825	SMc00574	fabF		0.921345	beta-ketoacyl-ACP synthase II && PF02801:Beta-ketoacyl synthase, C-terminal domain|PF00109:Beta-ketoacyl synthase, N-terminal domain	ketoacyl-synt
SM_RS05830	SMc00575	mltG	0.517717	0.817252	endolytic transglycosylase MltG && PF02618:YceG-like family	-
SM_RS05845	SMc00579	ksgA (rmsA)		1.3178	16S rRNA (adenine(1518)-N(6)/adenine(1519)-N(6))-dimethyltransferase RsmA && PF00398:Ribosomal RNA adenine dimethylase	-
SM_RS05850	SMc00580	pdxA1		0.77687	4-hydroxythreonine-4-phosphate dehydrogenase PdxA && PF04166:Pyridoxal phosphate biosynthetic protein PdxA	-
SM_RS05855	SMc00581	-		0.404468	peptidylprolyl isomerase && -	-
SM_RS05900	SMc00590	-	0.48686	1.05593	ABC-F family ATP-binding cassette domain-containing protein && PF12848:ABC transporter|PF16326:ABC transporter C-terminal domain|PF00005:ABC transporter	ABC_tran
SM_RS05905	SMc00591	-	1.28567	2.82477	hypothetical protein && -	-
SM_RS05910	SMc00592	-	0.421111	1.24739	AMP-binding protein && PF00501:AMP-binding enzyme	AMP-binding
SM_RS05915	SMc00593	-		0.844867	damage-inducible protein DinB && PF05163:DinB family	-
SM_RS05920	SMc00594	ligE	0.729123	1.61045	glutathione S-transferase family protein && PF13410:Glutathione S-transferase, C-terminal domain|PF13417:Glutathione S-transferase, N-terminal domain	-
SM_RS05925	SMc00595	ndk	1.505	1.90528	nucleoside-diphosphate kinase && PF00334:Nucleoside diphosphate kinase	NDK
SM_RS05955	SMc00601	pgsA	0.847469	0.778168	CDP-diacylglycerol--glycerol-3-phosphate 3-phosphatidyltransferase && PF01066:CDP-alcohol phosphatidyltransferase	CDP-OH_P_transf
SM_RS05975	SMc00605	-	0.986755	1.10948	glutathione S-transferase && PF13417:Glutathione S-transferase, N-terminal domain	-
SM_RS05990	SMc00608	-		0.546496	23S rRNA (adenine(2030)-N(6))-methyltransferase RlmJ && PF04378:Ribosomal RNA large subunit methyltransferase D, RlmJ	-
SM_RS05995	SMc00609	dmsA		0.601977	molybdopterin oxidoreductase family protein && PF00384:Molybdopterin oxidoreductase|PF04879:Molybdopterin oxidoreductase Fe4S4 domain|PF01568:Molydopterin dinucleotide binding domain	-
SM_RS06015	SMc00614	purN	0.734765	1.57124	phosphoribosylglycinamide formyltransferase && PF00551:Formyl transferase	-
SM_RS06020	SMc00615	purM		1.07041	phosphoribosylformylglycinamidine cyclo-ligase && PF02769:AIR synthase related protein, C-terminal domain|PF00586:AIR synthase related protein, N-terminal domain	-
SM_RS06025	SMc00616	perM		0.982225	AI-2E family transporter && PF01594:Domain of unknown function DUF20	-
SM_RS06035	SMc00618	ppk	0.646783	1.09542	RNA degradosome polyphosphate kinase && PF13089:Polyphosphate kinase N-terminal domain|PF02503:Polyphosphate kinase middle domain|PF13090:Polyphosphate kinase C-terminal domain	-
SM_RS06040	SMc00619	ppx1		0.806163	exopolyphosphatase && PF02541:Ppx/GppA phosphatase family	-
SM_RS06045	SMc00620	-	0.950057	2.58639	esterase-like activity of phytase family protein && PF13449:Esterase-like activity of phytase	-
SM_RS06055	SMc00622	rnd1		0.840169	ribonuclease D && PF00570:HRDC domain|PF01612:3'-5' exonuclease	3_5_exonuc
SM_RS06060	SMc01754	-		0.665599	multicopper oxidase family protein && PF07731:Multicopper oxidase|PF07732:Multicopper oxidase|PF00394:Multicopper oxidase	-
SM_RS06070	SMc01756	aspS	0.615264	1.81755	aspartate--tRNA ligase && PF00152:tRNA synthetases class II (D, K and N)|PF02938:GAD domain|PF01336:OB-fold nucleic acid binding domain	tRNA-synt_2
SM_RS06130	SMc01768	-	1.50719	0.92802	winged helix-turn-helix transcriptional regulator && PF13463:Winged helix DNA-binding domain	-
SM_RS06140	SMc01770	glyA1	0.446453	1.07295	serine hydroxymethyltransferase && PF00464:Serine hydroxymethyltransferase	SHMT
SM_RS06175	SMc01777	ribH1	0.522592	1.8101	6%2C7-dimethyl-8-ribityllumazine synthase && PF00885:6,7-dimethyl-8-ribityllumazine synthase	-
SM_RS06180	SMc01778	nusB		1.14183	transcription antitermination factor NusB && PF01029:NusB family	-
SM_RS06185	SMc01779	-		1.55498	MFS transporter && PF07690:Major Facilitator Superfamily	MFS_1
SM_RS06195	SMc01781	-		1.70273	outer membrane protein assembly factor BamE && PF04355:SmpA / OmlA family	-
SM_RS06210	SMc01784	plsX	0.365577	1.11253	phosphate acyltransferase PlsX && PF02504:Fatty acid synthesis protein	-
SM_RS06215	SMc01785	fabH		0.928581	ketoacyl-ACP synthase III && PF08541:3-Oxoacyl-[acyl-carrier-protein (ACP)] synthase III C terminal|PF08545:3-Oxoacyl-[acyl-carrier-protein (ACP)] synthase III	-
SM_RS06235	SMc02182	-	2.96593	2.47813	tRNA-Pro && -	-
SM_RS06310	SMc01801	argC		0.5694	N-acetyl-gamma-glutamyl-phosphate reductase && PF01118:Semialdehyde dehydrogenase, NAD binding domain	-
SM_RS06320	SMc01803	rpsI	0.784671	1.62775	30S ribosomal protein S9 && PF00380:Ribosomal protein S9/S16	-
SM_RS06365	SMc01812	-		0.807865	cytochrome P450 && PF00067:Cytochrome P450	p450
SM_RS06380	SMc01903	clpP1	0.292026	0.719506	ATP-dependent Clp endopeptidase proteolytic subunit ClpP && PF00574:Clp protease	-
SM_RS06400	SMc01907	-	0.948086	1.77239	esterase-like activity of phytase family protein && PF13449:Esterase-like activity of phytase	-
SM_RS06405	SMc01908	-	1.58553	0.924539	MarR family transcriptional regulator && PF01047:MarR family	MarR
SM_RS06410	SMc01909	-		0.747934	exonuclease SbcCD subunit D && PF00149:Calcineurin-like phosphoesterase	Metallophos
SM_RS06430	SMc01936	-	1.67415	2.47587	tRNA-Asp && -	-
SM_RS06435	SMc01937	-		2.97761	tRNA-Asp && -	-
SM_RS06440	SMc01912	nuoA1		0.690366	NADH-quinone oxidoreductase subunit A && PF00507:NADH-ubiquinone/plastoquinone oxidoreductase, chain 3	-
SM_RS06445	SMc01913	nuoB1	0.788709	1.0381	NADH-quinone oxidoreductase subunit B && PF01058:NADH ubiquinone oxidoreductase, 20 Kd subunit	-
SM_RS06450	SMc01914	nuoC1		0.738076	NADH-quinone oxidoreductase subunit C && PF00329:Respiratory-chain NADH dehydrogenase, 30 Kd subunit	-
SM_RS06455	SMc01915	nuoD1		0.495325	NADH-quinone oxidoreductase subunit D && PF00346:Respiratory-chain NADH dehydrogenase, 49 Kd subunit	-
SM_RS06460	SMc01916	-		1.1588	hypothetical protein && -	-
SM_RS06465	SMc01917	nuoE1	0.82307	1.2041	NADH-quinone oxidoreductase subunit NuoE && PF01257:Thioredoxin-like [2Fe-2S] ferredoxin	-
SM_RS06470	SMc01918	nuoF1	0.413436	0.795394	NADH-quinone oxidoreductase subunit NuoF && PF10589:NADH-ubiquinone oxidoreductase-F iron-sulfur binding region|PF01512:Respiratory-chain NADH dehydrogenase 51 Kd subunit|PF10531:SLBB domain	-
SM_RS06485	SMc01921	nuoH	0.426307	0.943141	NADH-quinone oxidoreductase subunit NuoH && PF00146:NADH dehydrogenase	-
SM_RS06490	SMc01922	nuoI	0.36851	0.967708	NADH-quinone oxidoreductase subunit NuoI && PF12838:4Fe-4S dicluster domain	-
SM_RS06495	SMc01923	nuoJ	1.27818	1.97795	NADH-quinone oxidoreductase subunit J && PF00499:NADH-ubiquinone/plastoquinone oxidoreductase chain 6	-
SM_RS06500	SMc01924	nuoK1	1.13063	1.96003	NADH-quinone oxidoreductase subunit NuoK && PF00420:NADH-ubiquinone/plastoquinone oxidoreductase chain 4L	-
SM_RS06505	SMc01925	nuoL	0.774916	1.27145	NADH-quinone oxidoreductase subunit L && PF00361:Proton-conducting membrane transporter|PF00662:NADH-Ubiquinone oxidoreductase (complex I), chain 5 N-terminus	-
SM_RS06510	SMc01926	nuoM	0.616227	1.04195	NADH-quinone oxidoreductase subunit M && PF00361:Proton-conducting membrane transporter	-
SM_RS06515	SMc01927	nuoN	0.602032	1.12771	NADH-quinone oxidoreductase subunit NuoN && PF00361:Proton-conducting membrane transporter	-
SM_RS06520	SMc01928	birA		1.29327	biotin--[acetyl-CoA-carboxylase] ligase && PF03099:Biotin/lipoate A/B protein ligase family|PF02237:Biotin protein ligase C terminal domain	BPL_C
SM_RS06535	SMc01931	-		0.670692	DUF1467 family protein && -	-
SM_RS06555	SMc01934	proS		0.508525	proline--tRNA ligase && PF00587:tRNA synthetase class II core domain (G, H, P, S and T)|PF03129:Anticodon binding domain	tRNA-synt_2b
SM_RS06565	SMc01376	lolD	0.461081	0.744043	ABC transporter ATP-binding protein && PF00005:ABC transporter	ABC_tran
SM_RS06600	SMc01369	rpmG	0.795604	1.64068	50S ribosomal protein L33 && -	-
SM_RS06605	SMc01368	-		0.846399	MFS transporter && PF07690:Major Facilitator Superfamily	MFS_1
SM_RS06610	SMc01367	-	1.0652	1.15736	NUDIX domain-containing protein && PF00293:NUDIX domain	NUDIX
SM_RS06620	SMc01365	rnr		0.459294	ribonuclease R && PF00575:S1 RNA binding domain|PF00773:RNB domain	RNB
SM_RS06625	SMc01364	topA		0.875527	type I DNA topoisomerase && PF01131:DNA topoisomerase|PF01396:Topoisomerase DNA binding C4 zinc finger|PF01751:Toprim domain|PF13368:Topoisomerase C-terminal repeat	Topoisom_bac
SM_RS06640	SMc01361	-	0.46987	1.1963	dihydroorotase && PF01979:Amidohydrolase family	Amidohydro_1
SM_RS06645	SMc01360	pyrB		1.14188	aspartate carbamoyltransferase catalytic subunit && PF00185:Aspartate/ornithine carbamoyltransferase, Asp/Orn binding domain|PF02729:Aspartate/ornithine carbamoyltransferase, carbamoyl-P binding domain	-
SM_RS06675	SMc01354	-	0.867768	0.983881	metal-dependent hydrolase && PF13483:Beta-lactamase superfamily domain	-
SM_RS06685	SMc01352	gatA	0.501597	1.11123	Asp-tRNA(Asn)/Glu-tRNA(Gln) amidotransferase subunit GatA && PF01425:Amidase	Amidase
SM_RS06695	SMc01350	gatB		0.877102	Asp-tRNA(Asn)/Glu-tRNA(Gln) amidotransferase subunit GatB && PF02934:GatB/GatE catalytic domain|PF02637:GatB domain	-
SM_RS06700	SMc01349	-	0.551044	1.18278	GNAT family N-acetyltransferase && PF13673:Acetyltransferase (GNAT) domain	-
SM_RS06705	SMc01348	-	0.655943	1.02445	NADH:ubiquinone oxidoreductase subunit NDUFA12 && PF05071:NADH ubiquinone oxidoreductase subunit NDUFA12	Complex1_17_2kD
SM_RS06710	SMc01347	-	0.543226	0.950145	DUF2155 domain-containing protein && PF09923:Uncharacterized protein conserved in bacteria (DUF2155)	-
SM_RS06715	SMc01346	aat	0.591708	0.988657	leucyl/phenylalanyl-tRNA--protein transferase && PF03588:Leucyl/phenylalanyl-tRNA protein transferase	-
SM_RS06720	SMc01345	accC		0.561271	acetyl-CoA carboxylase biotin carboxylase subunit && PF00289:Carbamoyl-phosphate synthase L chain, N-terminal domain|PF02785:Biotin carboxylase C-terminal domain|PF02786:Carbamoyl-phosphate synthase L chain, ATP binding domain	CPSase_L_D2
SM_RS06725	SMc01344	accB		0.448342	acetyl-CoA carboxylase biotin carboxyl carrier protein && PF00364:Biotin-requiring enzyme	Biotin_lipoyl
SM_RS06730	SMc01343	aroQ		0.719318	type II 3-dehydroquinate dehydratase && PF01220:Dehydroquinase class II	-
SM_RS06735	SMc01342	-		0.637541	DsbA family protein && PF01323:DSBA-like thioredoxin domain	DSBA
SM_RS06740	SMc01340	-		0.683187	aminotransferase class I/II-fold pyridoxal phosphate-dependent enzyme && PF00155:Aminotransferase class I and II	Aminotran_1_2
SM_RS06775	SMc01333	prfB	0.441415	1.34123	- && PF03462:PCRF domain|PF00472:RF-1 domain	-
SM_RS06785	SMc01331	ppnK		0.804471	NAD kinase && PF01513:ATP-NAD kinase	NAD_kinase
SM_RS06815	SMc01327	-	0.567924	0.9211	RNA methyltransferase && PF08032:RNA 2'-O ribose methyltransferase substrate binding|PF00588:SpoU rRNA Methylase family	SpoU_methylase
SM_RS06820	SMc01378	-	0.990958	0.983577	tRNA-Tyr && -	-
SM_RS06845	SMc01381	-	2.73567	3.0436	tRNA-Trp && -	-
SM_RS06850	SMc01323	secE	0.480605	1.0837	preprotein translocase subunit SecE && -	-
SM_RS06855	SMc01322	nusG	0.577453	1.34752	transcription termination/antitermination protein NusG && PF02357:Transcription termination factor nusG|PF00467:KOW motif	KOW
SM_RS06865	SMc01320	rplA	1.87773	2.6378	50S ribosomal protein L1 && PF00687:Ribosomal protein L1p/L10e family	-
SM_RS06880	SMc01317	rpoB	0.579921	1.51983	DNA-directed RNA polymerase subunit beta && PF04563:RNA polymerase beta subunit|PF00562:RNA polymerase Rpb2, domain 6|PF04565:RNA polymerase Rpb2, domain 3|PF10385:RNA polymerase beta subunit external 1 domain|PF04560:RNA polymerase Rpb2, domain 7|PF04561:RNA polymerase Rpb2, domain 2	RNA_pol_Rpb2_6
SM_RS06885	SMc01316	rpoC	0.880972	1.78585	DNA-directed RNA polymerase subunit beta' && PF05000:RNA polymerase Rpb1, domain 4|PF00623:RNA polymerase Rpb1, domain 2|PF04998:RNA polymerase Rpb1, domain 5|PF04997:RNA polymerase Rpb1, domain 1|PF04983:RNA polymerase Rpb1, domain 3	-
SM_RS06890	SMc01315	-	1.73973	2.44605	hypothetical protein && -	-
SM_RS06895	SMc01314	rpsL	2.91107	4.19579	30S ribosomal protein S12 && PF00164:Ribosomal protein S12/S23	Ribosomal_S12
SM_RS06965	SMc01300	rpsQ	1.54799	2.58871	30S ribosomal protein S17 && -	-
SM_RS07020	SMc01289	secY	0.671281	1.49854	preprotein translocase subunit SecY && PF00344:SecY translocase	-
SM_RS07025	SMc01288	adk		0.760421	adenylate kinase && PF00406:Adenylate kinase	ADK
SM_RS07030	SMc01287	rpsM	2.47298	3.59468	30S ribosomal protein S13 && PF00416:Ribosomal protein S13/S18	-
SM_RS07040	SMc01285	rpoA	1.97054	2.77268	DNA-directed RNA polymerase subunit alpha && PF03118:Bacterial RNA polymerase, alpha chain C terminal domain|PF01193:RNA polymerase Rpb3/Rpb11 dimerisation domain|PF01000:RNA polymerase Rpb3/RpoA insert domain	RNA_pol_A_bac
SM_RS07080	SMc01276	gph2	0.576195	0.756788	HAD-IA family hydrolase && PF13419:Haloacid dehalogenase-like hydrolase	-
SM_RS07085	SMc01275	rluC	0.838285	1.01042	RluA family pseudouridine synthase && PF00849:RNA pseudouridylate synthase	-
SM_RS07120	SMc01268	lipB		0.813086	lipoyl(octanoyl) transferase LipB && PF03099:Biotin/lipoate A/B protein ligase family	BPL_LipA_LipB
SM_RS07150	SMc01263	-	1.25254	1.68938	hypothetical protein && -	-
SM_RS07190	SMc00995	-		0.940135	DUF1489 family protein && PF07370:Protein of unknown function (DUF1489)	-
SM_RS07240	SMc01004	hisI	0.547819	0.70484	phosphoribosyl-AMP cyclohydrolase && PF01502:Phosphoribosyl-AMP cyclohydrolase	-
SM_RS07245	SMc01005	folE		0.525949	GTP cyclohydrolase I FolE && PF01227:GTP cyclohydrolase I	GTP_cyclohydroI
SM_RS07270	SMc01010	thrS	0.461557	1.38501	threonine--tRNA ligase && PF03129:Anticodon binding domain|PF02824:TGS domain|PF07973:Threonyl and Alanyl tRNA synthetase second additional domain|PF00587:tRNA synthetase class II core domain (G, H, P, S and T)	tRNA-synt_2b
SM_RS07275	SMc01011	-	0.745829	0.607707	hypothetical protein && -	-
SM_RS07280	SMc01012	-		1.03444	nitroreductase && PF00881:Nitroreductase family	Nitroreductase
SM_RS07340	SMc01024	-		0.798253	preprotein translocase subunit SecG && PF03840:Preprotein translocase SecG subunit	-
SM_RS07345	SMc01025	pyrG	0.642419	0.950161	CTP synthase && PF00117:Glutamine amidotransferase class-I|PF06418:CTP synthase N-terminus	CTP_synth_N
SM_RS07360	SMc01028	eno		0.686614	phosphopyruvate hydratase && PF00113:Enolase, C-terminal TIM barrel domain|PF03952:Enolase, N-terminal domain	-
SM_RS07370	SMc01030	pdhA	1.02231	1.31579	pyruvate dehydrogenase (acetyl-transferring) E1 component subunit alpha && PF00676:Dehydrogenase E1 component	-
SM_RS07375	SMc01031	pdhB	0.484458	0.790667	pyruvate dehydrogenase complex E1 component subunit beta && PF02779:Transketolase, pyrimidine binding domain|PF00364:Biotin-requiring enzyme|PF02780:Transketolase, C-terminal domain	Biotin_lipoyl
SM_RS07380	SMc01032	pdhC	0.33216	0.640402	pyruvate dehydrogenase complex dihydrolipoamide acetyltransferase && PF00364:Biotin-requiring enzyme|PF00198:2-oxoacid dehydrogenases acyltransferase (catalytic domain)|PF02817:e3 binding domain	Biotin_lipoyl
SM_RS07395	SMc01035	lpdA1		0.496868	dihydrolipoyl dehydrogenase && PF02852:Pyridine nucleotide-disulphide oxidoreductase, dimerisation domain|PF07992:Pyridine nucleotide-disulphide oxidoreductase	Pyr_redox_2
SM_RS07400	SMc01036	-		0.890571	GlsB/YeaQ/YmgE family stress response membrane protein && -	-
SM_RS07405	SMc01037	lipA	0.545364	1.09384	lipoyl synthase && PF16881:N-terminal domain of lipoyl synthase of Radical_SAM family|PF04055:Radical SAM superfamily	Radical_SAM
SM_RS07425	SMc01040	ispDF		0.764444	bifunctional 2-C-methyl-D-erythritol 4-phosphate cytidylyltransferase/2-C-methyl-D-erythritol 2%2C4-cyclodiphosphate synthase && PF02542:YgbB family|PF01128:2-C-methyl-D-erythritol 4-phosphate cytidylyltransferase	-
SM_RS07435	SMc01042	ntrB		0.646881	nitrogen regulation protein NR(II) && PF02518:Histidine kinase-, DNA gyrase B-, and HSP90-like ATPase|PF00989:PAS fold|PF00512:His Kinase A (phospho-acceptor) domain	HATPase_c
SM_RS07440	SMc01043	ntrC	0.580025	0.812391	nitrogen regulation protein NR(I) && PF00072:Response regulator receiver domain|PF02954:Bacterial regulatory protein, Fis family|PF00158:Sigma-54 interaction domain	Sigma54_activat
SM_RS07445	SMc01044	ntrY		0.584093	PAS domain-containing sensor histidine kinase && PF00512:His Kinase A (phospho-acceptor) domain|PF00672:HAMP domain|PF02518:Histidine kinase-, DNA gyrase B-, and HSP90-like ATPase	HATPase_c
SM_RS07450	SMc01045	ntrX		0.56914	sigma-54-dependent Fis family transcriptional regulator && PF00158:Sigma-54 interaction domain|PF02954:Bacterial regulatory protein, Fis family|PF00072:Response regulator receiver domain	Sigma54_activat
SM_RS07465	SMc01048	hfq-nrfA	1.88773	1.79599	RNA chaperone Hfq && -	-
SM_RS07485	SMc01052	-	1.11381	1.66609	nucleoside deaminase && PF00383:Cytidine and deoxycytidylate deaminase zinc-binding region	-
SM_RS07550	SMc02115	-	1.26481	1.26557	zinc-finger domain-containing protein && -	-
SM_RS07560	SMc02113	cysE	0.809635	0.831647	serine O-acetyltransferase && PF00132:Bacterial transferase hexapeptide (six repeats)|PF06426:Serine acetyltransferase, N-terminal	Hexapep
SM_RS07565	SMc02112	-	1.43938	2.2284	DUF3126 family protein && -	-
SM_RS07570	SMc02111	-	1.30691	1.37068	phasin family protein && PF09361:Phasin protein	-
SM_RS07575	SMc02110	clpS1	0.426922	0.643719	ATP-dependent Clp protease adapter ClpS && PF02617:ATP-dependent Clp protease adaptor protein ClpS	-
SM_RS07620	SMc02101	rpsB	2.05809	2.85192	30S ribosomal protein S2 && PF00318:Ribosomal protein S2	-
SM_RS07625	SMc02100	tsf	1.16129	2.78211	elongation factor Ts && PF00889:Elongation factor TS	-
SM_RS07630	SMc02099	pyrH	0.619933	1.49293	UMP kinase && PF00696:Amino acid kinase family	AA_kinase
SM_RS07655	SMc02094	omp (bamH)	0.434813	0.799602	outer membrane protein assembly factor BamA && PF07244:Surface antigen variable number repeat|PF01103:Surface antigen	-
SM_RS07660	SMc02093	lpxD	0.575651	1.11868	UDP-3-O-(3-hydroxymyristoyl)glucosamine N-acyltransferase && PF00132:Bacterial transferase hexapeptide (six repeats)|PF04613:UDP-3-O-[3-hydroxymyristoyl] glucosamine N-acyltransferase, LpxD	Hexapep
SM_RS07665	SMc02092	fabZ		0.501257	3-hydroxyacyl-ACP dehydratase FabZ && PF07977:FabA-like domain	-
SM_RS07670	SMc02091	lpxA	0.437185	0.787566	acyl-ACP--UDP-N-acetylglucosamine O-acyltransferase && PF00132:Bacterial transferase hexapeptide (six repeats)|PF13720:Udp N-acetylglucosamine O-acyltransferase; Domain 2	Hexapep
SM_RS07710	SMc02084	exbD		1.04664	TonB system transport protein ExbD && PF02472:Biopolymer transport protein ExbD/TolR	-
SM_RS07730	SMc02080	valS		0.527647	valine--tRNA ligase && PF00133:tRNA synthetases class I (I, L, M and V)|PF08264:Anticodon-binding domain of tRNA|PF10458:Valyl tRNA synthetase tRNA binding arm	-
SM_RS07765	SMc02073	argS	1.141	2.1983	arginine--tRNA ligase && PF00750:tRNA synthetases class I (R)|PF05746:DALR anticodon binding domain|PF03485:Arginyl tRNA synthetase N terminal domain	-
SM_RS07795	SMc02067	tatE	0.751613	1.02442	twin-arginine translocase TatA/TatE family subunit && -	-
SM_RS07835	SMc02059	-	1.21282	1.87724	ATP-binding protein && PF05673:Protein of unknown function (DUF815)	-
SM_RS07840	SMc02058	yajC		0.638078	preprotein translocase subunit YajC && PF02699:Preprotein translocase subunit	-
SM_RS07865	SMc02053	trmFO	0.489963	1.05473	methylenetetrahydrofolate--tRNA-(uracil(54)-C(5))-methyltransferase (FADH(2)-oxidizing) TrmFO && PF01134:Glucose inhibited division protein A	-
SM_RS07870	SMc02052	-	2.20763	2.78176	DUF1127 domain-containing protein && -	-
SM_RS07875	SMc02051	-	1.06907	1.13689	DUF1127 domain-containing protein && -	-
SM_RS07880	SMc02125	-	1.66885	1.96091	tRNA-Leu && -	-
SM_RS07885	SMc02050	-	1.27281	2.70233	trigger factor && PF00254:FKBP-type peptidyl-prolyl cis-trans isomerase|PF05698:Bacterial trigger factor protein (TF) C-terminus|PF05697:Bacterial trigger factor protein (TF)	FKBP_C
SM_RS07895	SMc02048	gcvH	1.11147	1.30129	glycine cleavage system protein GcvH && PF01597:Glycine cleavage H-protein	-
SM_RS07940	SMc01235	uvrA		0.378612	excinuclease ABC subunit UvrA && -	-
SM_RS07985	SMc01225	lsrB	0.39309	0.454328	LysR family transcriptional regulator && PF03466:LysR substrate binding domain|PF00126:Bacterial regulatory helix-turn-helix protein, lysR family	LysR_substrate
SM_RS08000	SMc01222	lpsC	1.02517	1.7502	glycosyltransferase family 2 protein && PF00535:Glycosyl transferase family 2	Glycos_transf_2
SM_RS08010	SMc01220	lpsE		0.863828	glycosyltransferase && PF00534:Glycosyl transferases group 1	Glycos_transf_1
SM_RS08015	SMc01219	lpsB	0.421798	1.12566	glycosyltransferase family 4 protein && PF00534:Glycosyl transferases group 1	Glycos_transf_1
SM_RS08020	SMc01218	greA		0.701425	transcription elongation factor GreA && PF01272:Transcription elongation factor, GreA/GreB, C-term|PF03449:Transcription elongation factor, N-terminal	-
SM_RS08035	SMc01215	carB	0.841489	1.54799	carbamoyl-phosphate synthase large subunit && PF02786:Carbamoyl-phosphate synthase L chain, ATP binding domain|PF02787:Carbamoyl-phosphate synthetase large chain, oligomerisation domain|PF02142:MGS-like domain	CPSase_L_D2
SM_RS08055	SMc01211	norM	0.905459	1.3061	MATE family efflux transporter && PF01554:MatE	MatE
SM_RS08065	SMc01209	coaD	0.800273	1.34961	pantetheine-phosphate adenylyltransferase && PF01467:Cytidylyltransferase-like	CTP_transf_2
SM_RS08070	SMc01700	ppiA	0.447857	1.25685	peptidylprolyl isomerase && PF00160:Cyclophilin type peptidyl-prolyl cis-trans isomerase/CLD	Pro_isomerase
SM_RS08075	SMc01208	ppiB		0.623472	peptidylprolyl isomerase && PF00160:Cyclophilin type peptidyl-prolyl cis-trans isomerase/CLD	Pro_isomerase
SM_RS08080	SMc01207	queA	0.498703	1.06263	tRNA preQ1(34) S-adenosylmethionine ribosyltransferase-isomerase QueA && PF02547:Queuosine biosynthesis protein	-
SM_RS08085	SMc01206	tgt		1.18721	tRNA guanosine(34) transglycosylase Tgt && PF01702:Queuine tRNA-ribosyltransferase	TGT
SM_RS08120	SMc01200	-	0.483321	0.508278	L%2CD-transpeptidase && PF03734:L,D-transpeptidase catalytic domain	-
SM_RS08155	#N/A	#N/A	1.11638		hypothetical protein && -
SM_RS08165	SMc01194	-		1.1755	MBL fold metallo-hydrolase && PF12706:Beta-lactamase superfamily domain	-
SM_RS08170	SMc01193	-		0.793709	TatD family hydrolase && PF01026:TatD related DNase	-
SM_RS08175	SMc01192	metG	0.425313	1.05367	methionine--tRNA ligase && PF09334:tRNA synthetases class I (M)	-
SM_RS08270	SMc01179	-		2.92596	multidrug efflux SMR transporter && PF00893:Small Multidrug Resistance protein	-
SM_RS08275	SMc01178	-		2.03247	multidrug efflux SMR transporter && PF00893:Small Multidrug Resistance protein	-
SM_RS08320	SMc01169	ald	0.538512	1.43788	alanine dehydrogenase && PF05222:Alanine dehydrogenase/PNT, N-terminal domain|PF01262:Alanine dehydrogenase/PNT, C-terminal domain	-
SM_RS08335	SMc00935	-	0.81764	0.62432	transcriptional activator HlyU && PF10115:Transcriptional activator HlyU	-
SM_RS08385	SMc00943	wrbA1	0.273846	0.365647	NAD(P)H:quinone oxidoreductase type IV && PF03358:NADPH-dependent FMN reductase	FMN_red
SM_RS08395	SMc00945	gpt	0.545293	0.677312	xanthine phosphoribosyltransferase && PF00156:Phosphoribosyl transferase domain	Pribosyltran
SM_RS08405	SMc00947	glnB		1.06701	P-II family nitrogen regulator && PF00543:Nitrogen regulatory protein P-II	-
SM_RS08410	SMc00948	glnA		0.378895	type I glutamate--ammonia ligase && PF00120:Glutamine synthetase, catalytic domain|PF03951:Glutamine synthetase, beta-Grasp domain	-
SM_RS08420	SMc00950	-	1.45615	1.98358	invasion associated locus B family protein && PF06776:Invasion associated locus B (IalB) protein	-
SM_RS08425	SMc00951	-		0.58289	ABC transporter substrate-binding protein && PF00496:Bacterial extracellular solute-binding proteins, family 5 Middle	-
SM_RS08465	SMc04450	mfd	0.488143	0.762196	transcription-repair coupling factor && PF02559:CarD-like/TRCF domain|PF00270:DEAD/DEAH box helicase|PF03461:TRCF domain|PF00271:Helicase conserved C-terminal domain	Helicase_C
SM_RS08470	SMc00227	-		0.720125	succinate dehydrogenase assembly factor 2 && PF03937:Flavinator of succinate dehydrogenase	-
SM_RS08505	SMc00234	ppiD		0.391201	peptidylprolyl isomerase && PF13145:PPIC-type PPIASE domain|PF13624:SurA N-terminal domain	-
SM_RS08585	SMc00317	-		1.07424	AEC family transporter && PF03547:Membrane transport protein	-
SM_RS08805	SMc00287	-	0.443625	0.592329	ETC complex I subunit && PF04800:ETC complex I subunit conserved region	-
SM_RS08825	SMc00290	gloA	0.758327	1.29963	VOC family protein && PF00903:Glyoxalase/Bleomycin resistance protein/Dioxygenase superfamily	Glyoxalase
SM_RS08860	SMc00293	thrA	0.750021	1.37254	homoserine dehydrogenase && PF00742:Homoserine dehydrogenase|PF03447:Homoserine dehydrogenase, NAD binding domain	-
SM_RS08865	SMc00294	aatC		0.722718	LL-diaminopimelate aminotransferase && PF00155:Aminotransferase class I and II	Aminotran_1_2
SM_RS08870	SMc00295	-		0.7345	hypothetical protein && -	-
SM_RS08935	SMc00528	-	0.694119	1.50117	alpha/beta hydrolase && PF12695:Alpha/beta hydrolase family	-
SM_RS08950	SMc00526	tyrS	0.556633	1.59764	tyrosine--tRNA ligase && PF00579:tRNA synthetases class I (W and Y)	-
SM_RS08975	SMc00522	rhlE1	0.440459	1.00906	DEAD/DEAH box helicase && PF00270:DEAD/DEAH box helicase|PF00271:Helicase conserved C-terminal domain	DEAD
SM_RS08980	SMc00521	-		0.969605	NUDIX domain-containing protein && PF00293:NUDIX domain	NUDIX
SM_RS09030	SMc00511	rpe		0.704883	ribulose-phosphate 3-epimerase && PF00834:Ribulose-phosphate 3 epimerase family	-
SM_RS09045	SMc00508	purB		1.15124	adenylosuccinate lyase && PF00206:Lyase|PF10397:Adenylosuccinate lyase C-terminus	-
SM_RS09110	SMc00495	purC	1.04517	1.89057	phosphoribosylaminoimidazolesuccinocarboxamide synthase && PF01259:SAICAR synthetase	-
SM_RS09115	SMc00494	purS	0.540369	1.6589	phosphoribosylformylglycinamidine synthase subunit PurS && -	-
SM_RS09120	SMc00493	purQ		0.751643	phosphoribosylformylglycinamidine synthase subunit PurQ && PF13507:CobB/CobQ-like glutamine amidotransferase domain	-
SM_RS09125	SMc00492	-		1.39326	hypothetical protein && -	-
SM_RS09145	SMc00488	purL		0.38968	phosphoribosylformylglycinamidine synthase subunit PurL && PF00586:AIR synthase related protein, N-terminal domain|PF02769:AIR synthase related protein, C-terminal domain	-
SM_RS09165	SMc00537	-	1.35963	1.39632	multidrug effflux MFS transporter && PF07690:Major Facilitator Superfamily	MFS_1
SM_RS09170	SMc00536	-		1.66405	multidrug effflux MFS transporter && PF07690:Major Facilitator Superfamily	MFS_1
SM_RS09175	SMc00535	-		0.563552	inositol monophosphatase && PF00459:Inositol monophosphatase family	-
SM_RS09180	SMc00534	ttcA		0.849395	tRNA 2-thiocytidine(32) synthetase TtcA && PF01171:PP-loop family	-
SM_RS09190	SMc00485	rpsD	1.28735	2.26182	30S ribosomal protein S4 && PF00163:Ribosomal protein S4/S9 N-terminal domain|PF01479:S4 domain	S4
SM_RS09205	SMc00482	trmJ		0.787037	RNA methyltransferase && PF00588:SpoU rRNA Methylase family	SpoU_methylase
SM_RS09215	SMc00480	icd	0.640105	1.57692	NADP-dependent isocitrate dehydrogenase && PF00180:Isocitrate/isopropylmalate dehydrogenase	-
SM_RS09245	SMc00475	alaS		0.69346	alanine--tRNA ligase && PF07973:Threonyl and Alanyl tRNA synthetase second additional domain|PF01411:tRNA synthetases class II (A)|PF02272:DHHA1 domain	-
SM_RS09260	SMc00472	-		0.981809	pseudouridine-5'-phosphate glycosidase && PF04227:Indigoidine synthase A like protein	-
SM_RS09320	SMc00192	fdx		1.27223	(2Fe-2S)-binding protein && PF00111:2Fe-2S iron-sulfur cluster binding domain	Fer2
SM_RS09345	SMc00188	fbcB	1.08788	1.33482	cytochrome b N-terminal domain-containing protein && PF13631:Cytochrome b(N-terminal)/b6/petB|PF00032:Cytochrome b(C-terminal)/b6/petD	-
SM_RS09390	SMc00180	hemF		1.00774	oxygen-dependent coproporphyrinogen oxidase && PF01218:Coproporphyrinogen III oxidase	-
SM_RS09395	SMc00179	-		1.14458	BON domain-containing protein && -	-
SM_RS09440	SMc00171	plcP	0.590641	0.776204	UDP-2%2C3-diacylglucosamine diphosphatase && PF12850:Calcineurin-like phosphoesterase superfamily domain	-
SM_RS09445	SMc00169	dme		0.556206	NADP-dependent malic enzyme && PF03949:Malic enzyme, NAD binding domain|PF01515:Phosphate acetyl/butaryl transferase|PF00390:Malic enzyme, N-terminal domain	malic
SM_RS09520	SMc00155	aroF-dhs	0.739788	1.55015	3-deoxy-7-phosphoheptulonate synthase class II && PF01474:Class-II DAHP synthetase family	-
SM_RS09530	SMc00153	-		1.0078	DUF2059 domain-containing protein && PF09832:Uncharacterized protein conserved in bacteria (DUF2059)	-
SM_RS09540	SMc00151	gph1		0.739823	phosphoglycolate phosphatase && PF00702:haloacid dehalogenase-like hydrolase	Hydrolase
SM_RS09550	SMc00149	fumC	0.431486	1.06939	class II fumarate hydratase && PF00206:Lyase|PF10415:Fumarase C C-terminus	-
SM_RS09630	SMc00134	-	0.698376	1.36144	class I SAM-dependent methyltransferase && PF12847:Methyltransferase domain|PF07719:Tetratricopeptide repeat	TPR_2
SM_RS09645	SMc00131	-	0.698845	0.847527	Lrp/AsnC family transcriptional regulator && PF13412:Winged helix-turn-helix DNA-binding|PF01037:AsnC family	AsnC_trans_reg
SM_RS09665	SMc04213	dgkA	0.773243	1.04512	diacylglycerol kinase && PF01219:Prokaryotic diacylglycerol kinase	-
SM_RS09670	SMc04214	cobT		0.890988	nicotinate-nucleotide--dimethylbenzimidazole phosphoribosyltransferase && PF02277:Phosphoribosyltransferase	-
SM_RS09690	SMc04218	-		0.749697	ABC transporter permease && PF01061:ABC-2 type transporter	ABC2_membrane
SM_RS09775	SMc04234	cspA4	2.33589	3.41065	cold-shock protein && -	-
SM_RS09800	SMc04239	-	1.42129	0.909568	hypothetical protein && -	-
SM_RS09830	SMc04245	znuA		0.579096	zinc ABC transporter substrate-binding protein ZnuA && PF01297:Zinc-uptake complex component A periplasmic	-
SM_RS09865	SMc04252	mgrA	0.5816	1.29181	L-glyceraldehyde 3-phosphate reductase && PF00248:Aldo/keto reductase family	Aldo_ket_red
SM_RS09905	SMc04260	-		1.22151	substrate-binding domain-containing protein && PF00356:Bacterial regulatory proteins, lacI family|PF00532:Periplasmic binding proteins and sugar binding domain of LacI family	Peripla_BP_1
SM_RS09910	SMc04261	-	0.687556	1.02025	hypothetical protein && -	-
SM_RS09920	SMc04263	-	1.06233	1.19326	sodium:alanine symporter family protein && PF01235:Sodium:alanine symporter family	-
SM_RS09940	SMc04268	lpxXL	0.63666	1.38484	lipid A biosynthesis lauroyl acyltransferase && PF03279:Bacterial lipid A biosynthesis acyltransferase	-
SM_RS09945	SMc04270	adhA2		0.743964	zinc-binding dehydrogenase && PF08240:Alcohol dehydrogenase GroES-like domain|PF00107:Zinc-binding dehydrogenase	ADH_zinc_N
SM_RS09950	SMc04273	-		0.945655	beta-ketoacyl-ACP synthase && PF02801:Beta-ketoacyl synthase, C-terminal domain|PF00109:Beta-ketoacyl synthase, N-terminal domain	ketoacyl-synt
SM_RS09955	SMc04275	fabF2		1.01138	beta-ketoacyl-ACP synthase && PF00109:Beta-ketoacyl synthase, N-terminal domain	ketoacyl-synt
SM_RS09960	SMc04277	-		1.03336	beta-hydroxyacyl-ACP dehydratase && PF07977:FabA-like domain	-
SM_RS09965	SMc04278	acpXL		0.585899	acyl carrier protein && -	-
SM_RS09995	SMc04286	-		1.2204	TSUP family transporter && PF01925:Sulfite exporter TauE/SafE	-
SM_RS10105	SMc04325	bmt	1.63991	1.80458	betaine--homocysteine S-methyltransferase && PF02574:Homocysteine S-methyltransferase	-
SM_RS10130	SMc04330	mttB1		1.01571	trimethylamine methyltransferase family protein && PF06253:Trimethylamine methyltransferase (MTTB)	-
SM_RS10190	SMc04347	-		0.605274	DUF4445 domain-containing protein && PF00111:2Fe-2S iron-sulfur cluster binding domain|PF14574:Domain of unknown function (DUF4445)	Fer2
SM_RS10275	SMc04175	-		0.991134	TerC family protein && PF03741:Integral membrane protein TerC family	-
SM_RS10325	SMc04185	-	1.43776	1.94572	glycosyltransferase family 2 protein && PF00535:Glycosyl transferase family 2	Glycos_transf_2
SM_RS10350	SMc04190	-	2.10704	1.39708	hypothetical protein && -	-
SM_RS10370	#N/A	#N/A		1.57363	hypothetical protein && -	-
SM_RS10450	SMc04209	-		1.05541	glycosyltransferase family 2 protein && PF13704:Glycosyl transferase family 2	-
SM_RS10455	SMc04267	lpsS	1.22866	1.41329	hypothetical protein && PF09037:Stf0 sulphotransferase	-
SM_RS10485	SMc04274	-	0.738296	0.829887	endonuclease && PF03372:Endonuclease/Exonuclease/phosphatase family	Exo_endo_phos
SM_RS10540	SMc04300	-	0.718003	1.06484	ABC transporter ATP-binding protein && PF00005:ABC transporter	ABC_tran
SM_RS10545	SMc04316	afuB		1.19766	iron ABC transporter permease && PF00528:Binding-protein-dependent transport system inner membrane component	BPD_transp_1
SM_RS10550	SMc04317	-	0.670531	1.96022	ABC transporter substrate-binding protein && PF13343:Bacterial extracellular solute-binding protein	-
SM_RS10555	SMc04318	cspA1	2.95947	1.90687	cold-shock protein && -	-
SM_RS10665	SMc04452	ndh	0.803222	0.347059	NAD(P)/FAD-dependent oxidoreductase && PF07992:Pyridine nucleotide-disulphide oxidoreductase	Pyr_redox_2
SM_RS10810	SMc01426	-		0.784241	class I SAM-dependent methyltransferase && PF08241:Methyltransferase domain	Methyltransf_11
SM_RS10815	SMc01427	-	1.21662	1.22089	hypothetical protein && -	-
SM_RS10820	SMc01428	cspA2	1.56635	1.71765	cold-shock protein && -	-
SM_RS10830	SMc01430	ilvH	0.581948	1.31143	acetolactate synthase small subunit && PF01842:ACT domain|PF10369:Small subunit of acetolactate synthase	ACT
SM_RS10835	SMc01431	ilvI	0.339242	1.0829	acetolactate synthase 3 large subunit && PF02776:Thiamine pyrophosphate enzyme, N-terminal TPP binding domain|PF00205:Thiamine pyrophosphate enzyme, central domain|PF02775:Thiamine pyrophosphate enzyme, C-terminal TPP binding domain	TPP_enzyme_N
SM_RS10860	SMc01494	serB		1.04407	phosphoserine phosphatase SerB && PF12710:haloacid dehalogenase-like hydrolase	-
SM_RS10935	SMc04478	ssrA	0.429843	0.910259	transfer-messenger RNA && -	-
SM_RS10995	SMc01461	uvrD1	0.339078	0.821888	UvrD-helicase domain-containing protein && PF13361:UvrD-like helicase C-terminal domain|PF00580:UvrD/REP helicase N-terminal domain	UvrD-helicase
SM_RS11030	SMc01467	-		2.24676	hypothetical protein && -	-
SM_RS11045	SMc01471	senC	1.10537	1.16118	SCO family protein && PF02630:SCO1/SenC	-
SM_RS11055	#N/A	#N/A	0.969856	1.28643	hypothetical protein && -	-
SM_RS11070	SMc01883	-		1.53119	AzlD family protein && PF05437:Branched-chain amino acid transport protein (AzlD)	-
SM_RS11075	SMc01882	-	0.776725	1.9527	AzlC family ABC transporter permease && PF03591:AzlC protein	-
SM_RS11105	SMc01876	-	0.534743	1.06537	outer membrane protein assembly factor BamD && PF13525:Outer membrane lipoprotein	-
SM_RS11150	SMc01867	murC		0.485347	UDP-N-acetylmuramate--L-alanine ligase && PF01225:Mur ligase family, catalytic domain|PF08245:Mur ligase middle domain|PF02875:Mur ligase family, glutamate ligase domain	-
SM_RS11180	SMc01861	murE		0.384402	UDP-N-acetylmuramoyl-L-alanyl-D-glutamate--2%2C6-diaminopimelate ligase && PF02875:Mur ligase family, glutamate ligase domain|PF08245:Mur ligase middle domain|PF01225:Mur ligase family, catalytic domain	-
SM_RS11215	SMc01855	-		1.49775	transglycosylase SLT domain-containing protein && PF01464:Transglycosylase SLT domain	-
SM_RS11250	SMc01848	btaA		1.01971	DUF3419 family protein && PF11899:Protein of unknown function (DUF3419)	-
SM_RS11255	SMc01847	btaB	0.491835	1.20209	class I SAM-dependent methyltransferase && PF13489:Methyltransferase domain	-
SM_RS11260	SMc01846	-		0.82563	glycoside hydrolase family 25 protein && PF01183:Glycosyl hydrolases family 25	-
SM_RS11265	SMc01845	mltB2	0.470994	1.08502	lytic murein transglycosylase && PF01471:Putative peptidoglycan binding domain|PF13406:Transglycosylase SLT domain	PG_binding_1
SM_RS11270	SMc01844	-		1.35748	DMT family transporter && PF00892:EamA-like transporter family	DUF6
SM_RS11275	SMc01843	metF	0.833199	0.567538	methylenetetrahydrofolate reductase [NAD(P)H] && PF02219:Methylenetetrahydrofolate reductase	-
SM_RS11280	SMc01842	sahR	0.967215	1.07726	metalloregulator ArsR/SmtB family transcription factor && PF01022:Bacterial regulatory protein, arsR family|PF13847:Methyltransferase domain	HTH_5
SM_RS11285	SMc04454	ettA		1.03728	energy-dependent translational throttle protein EttA && PF00005:ABC transporter|PF12848:ABC transporter	ABC_tran
SM_RS11310	SMc01573	-		0.732946	TIGR01244 family phosphatase && PF04273:Putative phosphatase (DUF442)	-
SM_RS11320	SMc01575	-	0.381363	0.421671	L%2CD-transpeptidase family protein && PF03734:L,D-transpeptidase catalytic domain	-
SM_RS11340	SMc01588	-		0.435372	aldehyde dehydrogenase family protein && PF00171:Aldehyde dehydrogenase family	Aldedh
SM_RS11365	SMc01605	-	1.52041	3.14808	ABC transporter substrate-binding protein && PF13343:Bacterial extracellular solute-binding protein	-
SM_RS11370	SMc01606	-	0.729048	1.74056	ABC transporter permease subunit && PF00528:Binding-protein-dependent transport system inner membrane component	BPD_transp_1
SM_RS11375	SMc01607	-	2.12326	3.53351	ABC transporter permease && PF00528:Binding-protein-dependent transport system inner membrane component	BPD_transp_1
SM_RS11380	SMc01608	-	1.08263	2.10265	ABC transporter ATP-binding protein && PF00005:ABC transporter|PF08402:TOBE domain	ABC_tran
SM_RS11625	SMc01657	fhuA2	1.33716	2.28105	TonB-dependent siderophore receptor && PF07715:TonB-dependent Receptor Plug Domain|PF00593:TonB dependent receptor	TonB_dep_Rec
SM_RS11630	SMc01658	fhuF	0.778344	1.19225	siderophore-iron reductase FhuF && PF06276:Ferric iron reductase FhuF-like transporter|PF11575:FhuF 2Fe-2S C-terminal domain	-
SM_RS11635	SMc01659	fhuP	0.732001	1.38464	ABC transporter substrate-binding protein && PF01497:Periplasmic binding protein	Peripla_BP_2
SM_RS11900	SMc01568	-		0.463349	GatB/YqeY domain-containing protein && PF09424:Yqey-like protein	-
SM_RS11905	SMc01569	carA		1.1454	glutamine-hydrolyzing carbamoyl-phosphate synthase small subunit && PF00988:Carbamoyl-phosphate synthase small chain, CPSase domain|PF00117:Glutamine amidotransferase class-I	GATase
SM_RS11925	SMc01578	aatA		1.22054	pyridoxal phosphate-dependent aminotransferase && PF00155:Aminotransferase class I and II	Aminotran_1_2
SM_RS11930	SMc01580	-	0.90482	0.737523	hypothetical protein && -	-
SM_RS11955	SMc01586	-	0.727891	0.698173	BA14K family protein && PF07886:BA14K-like protein	-
SM_RS11960	SMc01587	-	0.998807	1.48446	MBL fold metallo-hydrolase && PF00753:Metallo-beta-lactamase superfamily	Lactamase_B
SM_RS12010	SMc02681	lgt	0.554897	0.980876	prolipoprotein diacylglyceryl transferase && PF01790:Prolipoprotein diacylglyceryl transferase	LGT
SM_RS12035	SMc02686	prs	0.633437	1.78842	ribose-phosphate pyrophosphokinase && PF00156:Phosphoribosyl transferase domain|PF13793:N-terminal domain of ribose phosphate pyrophosphokinase	Pribosyltran
SM_RS12065	SMc02692	rplY	1.64396	2.62532	50S ribosomal protein L25/general stress protein Ctc && PF14693:Ribosomal protein TL5, C-terminal domain|PF01386:Ribosomal L25p family	-
SM_RS12070	SMc02693	pth	0.611483	1.03697	aminoacyl-tRNA hydrolase && PF01195:Peptidyl-tRNA hydrolase	-
SM_RS12080	SMc02695	engD (ychF)	0.379019	1.27925	redox-regulated ATPase YchF && PF01926:50S ribosome-binding GTPase|PF06071:Protein of unknown function (DUF933)	-
SM_RS12095	SMc02698	apt		0.697639	adenine phosphoribosyltransferase && PF00156:Phosphoribosyl transferase domain	Pribosyltran
SM_RS12140	SMc02707	-		0.967163	N-acetyltransferase && PF13508:Acetyltransferase (GNAT) domain	-
SM_RS12165	SMc02712	-	0.786192	1.42727	metallophosphoesterase && PF00149:Calcineurin-like phosphoesterase	Metallophos
SM_RS12190	SMc02717	leuA1	0.49518	1.35759	2-isopropylmalate synthase && PF00682:HMGL-like|PF08502:LeuA allosteric (dimerisation) domain	HMGL-like
SM_RS12205	SMc02722	-		1.55363	phosphotransferase && PF01636:Phosphotransferase enzyme family	APH
SM_RS12210	SMc02723	queF		2.11564	NADPH-dependent 7-cyano-7-deazaguanine reductase QueF && PF14489:QueF-like protein	-
SM_RS12215	SMc02724	-		1.9827	cation transporter && PF01545:Cation efflux family|PF16916:Dimerisation domain of Zinc Transporter	-
SM_RS12220	SMc02725	trpE	0.321805	1.09365	anthranilate synthase && PF00425:chorismate binding enzyme|PF04715:Anthranilate synthase component I, N terminal region|PF00117:Glutamine amidotransferase class-I	GATase
SM_RS12225	SMc02726	shmR		2.1103	TonB-dependent hemoglobin/transferrin/lactoferrin family receptor && PF07715:TonB-dependent Receptor Plug Domain|PF00593:TonB dependent receptor	TonB_dep_Rec
SM_RS12275	SMc02736	tdk		0.984374	thymidine kinase && PF00265:Thymidine kinase	TK
SM_RS12365	SMc01523	emrE	1.35838	0.728353	EamA family transporter && PF00893:Small Multidrug Resistance protein	-
SM_RS12405	SMc01517	-		1.11133	hypothetical protein && -	-
SM_RS12410	SMc01516	-		1.29674	DUF2325 domain-containing protein && PF10087:Uncharacterized protein conserved in bacteria (DUF2325)	-
SM_RS12425	SMc01747	hemP (hmuP)	1.0451	1.09105	hemin uptake protein HemP && -	-
SM_RS12430	SMc01513	hmuS		0.616427	hemin-degrading factor && PF05171:Haemin-degrading HemS.ChuX domain	-
SM_RS12435	SMc01512	hmuT		0.731919	hemin ABC transporter substrate-binding protein && PF01497:Periplasmic binding protein	Peripla_BP_2
SM_RS12445	SMc01510	hmuV		1.54396	heme ABC transporter ATP-binding protein && PF00005:ABC transporter	ABC_tran
SM_RS12475	SMc01504	rsiB1	0.532534	0.593992	response regulator && PF00072:Response regulator receiver domain	Response_reg
SM_RS12610	SMc01831	ureF		0.823863	urease accessory protein UreF && PF01730:UreF	-
SM_RS12625	SMc01834	-	1.26957	1.95212	peroxiredoxin && PF08534:Redoxin	-
SM_RS12720	SMc01952	cysQ	0.626047	1.12884	3'(2')%2C5'-bisphosphate nucleotidase CysQ && PF00459:Inositol monophosphatase family	-
SM_RS12815	SMc01970	-	0.52702	0.881091	DMT family transporter && PF00892:EamA-like transporter family	DUF6
SM_RS12825	SMc01972	puuB	1.43005	1.8513	FAD-binding oxidoreductase && PF01266:FAD dependent oxidoreductase	DAO
SM_RS12830	SMc01973	puuA	1.03952	1.35254	glutamine synthetase && PF00120:Glutamine synthetase, catalytic domain	-
SM_RS12835	SMc01974	-	0.826222	0.87891	GntR family transcriptional regulator && PF00392:Bacterial regulatory proteins, gntR family|PF07729:FCD domain	FCD
SM_RS12900	SMc01987	-		0.686494	GcvT family protein && PF16350:FAD dependent oxidoreductase central domain|PF01571:Aminomethyltransferase folate-binding domain|PF08669:Glycine cleavage T-protein C-terminal barrel domain|PF01266:FAD dependent oxidoreductase	GCV_T
SM_RS13375	SMc02435	hemK1 (prmC)	0.656782	1.05891	peptide chain release factor N(5)-glutamine methyltransferase && PF05175:Methyltransferase small domain	-
SM_RS13380	SMc02436	prfA	0.58065	1.14087	peptide chain release factor 1 && PF03462:PCRF domain|PF00472:RF-1 domain	-
SM_RS13390	SMc02438	lysC	0.774739	1.7601	aspartate kinase && PF00696:Amino acid kinase family|PF01842:ACT domain|PF13840:ACT domain	AA_kinase
SM_RS13445	SMc02449	-		0.779072	GNAT family N-acetyltransferase && PF00583:Acetyltransferase (GNAT) family	Acetyltransf_1
SM_RS13450	SMc02450	argJ		0.687755	bifunctional glutamate N-acetyltransferase/amino-acid acetyltransferase ArgJ && PF01960:ArgJ family	-
SM_RS13455	SMc02451	-	0.61796	1.3634	peptidylprolyl isomerase && PF13616:PPIC-type PPIASE domain	-
SM_RS13460	SMc04458	secA	0.525047	1.39026	preprotein translocase subunit SecA && PF02810:SEC-C motif|PF01043:SecA preprotein cross-linking domain|PF07516:SecA Wing and Scaffold domain|PF07517:SecA DEAD-like domain	SEC-C
SM_RS13465	SMc00744	cml	1.88698	1.65517	CmlA/FloR family chloramphenicol efflux MFS transporter && PF07690:Major Facilitator Superfamily	MFS_1
SM_RS13500	SMc00738	-	0.579433	0.634235	disulfide bond formation protein B && PF02600:Disulfide bond formation protein DsbB	DsbB
SM_RS13530	SMc00732	-	1.10962	1.18684	twin transmembrane helix small protein && -	-
SM_RS13570	SMc00725	argH1	0.683995	1.44664	argininosuccinate lyase && PF00206:Lyase|PF14698:Argininosuccinate lyase C-terminal	-
SM_RS13575	SMc00724	-	0.97587	1.96777	lipoprotein && -	-
SM_RS13580	SMc00723	lysA	0.36965	1.0411	diaminopimelate decarboxylase && PF00278:Pyridoxal-dependent decarboxylase, C-terminal sheet domain|PF02784:Pyridoxal-dependent decarboxylase, pyridoxal binding domain	-
SM_RS13600	SMc00719	hpt	0.61448	0.992862	hypoxanthine phosphoribosyltransferase && PF00156:Phosphoribosyl transferase domain	Pribosyltran
SM_RS13625	SMc00714	plsC	0.57341	1.10734	1-acyl-sn-glycerol-3-phosphate acyltransferase && PF01553:Acyltransferase	Acyltransferase
SM_RS13640	SMc00711	tyrC	0.621158	1.12386	prephenate/arogenate dehydrogenase family protein && PF02153:Prephenate dehydrogenase	-
SM_RS13645	SMc00710	hisC1	0.670767	1.71094	histidinol-phosphate transaminase && PF00155:Aminotransferase class I and II	Aminotran_1_2
SM_RS13675	SMc00704	rpmB		2.32776	50S ribosomal protein L28 && -	-
SM_RS13680	SMc00703	-		1.71966	VUT family protein && PF02592:Putative vitamin uptake transporter	-
SM_RS13690	SMc00701	cobT		0.414299	cobaltochelatase subunit CobT && PF11775:Cobalamin biosynthesis protein CobT VWA domain|PF06213:Cobalamin biosynthesis protein CobT	-
SM_RS13695	SMc00700	cobS		0.804057	cobaltochelatase subunit CobS && PF07728:AAA domain (dynein-related subfamily)|PF12556:Cobaltochelatase CobS subunit N terminal	AAA_5
SM_RS13700	SMc00699	-	1.57025	1.64414	J domain-containing protein && PF00226:DnaJ domain	DnaJ
SM_RS13710	SMc00697	-		0.901314	HlyC/CorC family transporter && PF01595:Domain of unknown function DUF21|PF00571:CBS domain|PF03471:Transporter associated domain	CBS
SM_RS13740	SMc00690	accA	0.815232	1.5687	acetyl-CoA carboxylase carboxyltransferase subunit alpha && PF03255:Acetyl co-enzyme A carboxylase carboxyltransferase alpha subunit	-
SM_RS13755	SMc00687	-	0.866992	1.56072	type II toxin-antitoxin system VapC family toxin && PF01850:PIN domain	-
SM_RS13760	SMc00686	-	1.26029	1.18014	AbrB/MazE/SpoVT family DNA-binding domain-containing protein && -	-
SM_RS13815	SMc00674	hutC		0.662824	histidine utilization repressor && PF00392:Bacterial regulatory proteins, gntR family|PF07702:UTRA domain	UTRA
SM_RS13820	SMc00673	hutF	1.97449	3.38738	formimidoylglutamate deiminase && PF01979:Amidohydrolase family	Amidohydro_1
SM_RS13825	SMc00672	hisX-hutX	1.3491	2.98123	ABC transporter substrate-binding protein && PF04069:Substrate binding domain of ABC-type glycine betaine transport system	-
SM_RS13830	SMc00671	hisW-hutW	1.53177	3.19955	proline/glycine betaine ABC transporter permease && PF00528:Binding-protein-dependent transport system inner membrane component	BPD_transp_1
SM_RS13835	SMc00670	hisVhutV	1.19991	2.70691	glycine betaine/L-proline ABC transporter ATP-binding protein && PF00005:ABC transporter	ABC_tran
SM_RS13840	SMc00669	hutH2	1.5032	2.98953	histidine ammonia-lyase && PF00221:Aromatic amino acid lyase	-
SM_RS13845	SMc00668	-		1.54958	YjiH family protein && PF07670:Nucleoside recognition	-
SM_RS13890	SMc00758	-	2.41433	3.9736	tRNA-Met && -	-
SM_RS13895	SMc00659	trmU (mnmA)	0.543775	0.994412	tRNA 2-thiouridine(34) synthase MnmA && PF03054:tRNA methyl transferase	-
SM_RS13905	SMc00657	-	1.62804	1.49768	DUF1153 domain-containing protein && -	-
SM_RS13910	SMc00656	-	1.10067	1.12606	N-acetyltransferase && -	-
SM_RS13945	SMc00649	-		0.846863	RNA methyltransferase && PF00588:SpoU rRNA Methylase family	SpoU_methylase
SM_RS13950	SMc00648	-		0.885018	hypothetical protein && -	-
SM_RS13955	SMc00647	rluD	0.767041	1.39841	RluA family pseudouridine synthase && PF01479:S4 domain|PF00849:RNA pseudouridylate synthase	S4
SM_RS13965	SMc00644	-		0.574439	membrane protein && -	-
SM_RS13970	SMc00643	purA		0.759748	adenylosuccinate synthase && PF00709:Adenylosuccinate synthetase	-
SM_RS13975	SMc00642	-	0.774707	1.10149	DMT family transporter && PF00892:EamA-like transporter family	DUF6
SM_RS13980	SMc00641	serA	0.687121	1.16613	phosphoglycerate dehydrogenase && PF02826:D-isomer specific 2-hydroxyacid dehydrogenase, NAD binding domain|PF00389:D-isomer specific 2-hydroxyacid dehydrogenase, catalytic domain	2-Hacid_dh_C
SM_RS14020	SMc02942	pal		0.505238	peptidoglycan-associated lipoprotein Pal && PF00691:OmpA family	-
SM_RS14025	SMc04461	tolB1		0.94382	Tol-Pal system protein TolB && PF04052:TolB amino-terminal domain|PF07676:WD40-like Beta Propeller Repeat	PD40
SM_RS14055	SMc03961	sqdB	0.379702	0.559932	NAD-dependent epimerase/dehydratase family protein && PF01370:NAD dependent epimerase/dehydratase family	Epimerase
SM_RS14090	SMc03968	-		1.123	LLM class flavin-dependent oxidoreductase && PF00296:Luciferase-like monooxygenase	-
SM_RS14095	SMc03969	-		1.3014	YebC/PmpR family DNA-binding transcriptional regulator && PF01709:Transcriptional regulator	-
SM_RS14115	SMc03973	-		0.670337	TIGR00282 family metallophosphoesterase && PF13277:YmdB-like protein	-
SM_RS14150	SMc03978	tkt2	1.01334	1.43061	transketolase && PF00456:Transketolase, thiamine diphosphate binding domain|PF02780:Transketolase, C-terminal domain|PF02779:Transketolase, pyrimidine binding domain	-
SM_RS14205	SMc03990	rpmE	1.74348	3.08218	50S ribosomal protein L31 && -	-
SM_RS14225	SMc03994	suhB	0.633378	1.45101	inositol monophosphatase && PF00459:Inositol monophosphatase family	-
SM_RS14230	SMc03995	-		0.585532	sel1 repeat family protein && -	-
SM_RS14235	SMc03996	thiE2		0.643968	thiamine phosphate synthase && PF02581:Thiamine monophosphate synthase/TENI	-
SM_RS14245	SMc03998	-	1.08524	1.25631	winged helix-turn-helix transcriptional regulator && -	-
SM_RS14255	SMc04000	-	1.03519	1.71896	YdcH family protein && -	-
SM_RS14260	SMc04001	purE		0.546945	5-(carboxyamino)imidazole ribonucleotide mutase && PF00731:AIR carboxylase	-
SM_RS14265	SMc04002	purK		0.728076	5-(carboxyamino)imidazole ribonucleotide synthase && PF02222:ATP-grasp domain	-
SM_RS14270	SMc04003	rpmJ	1.82247	2.35185	50S ribosomal protein L36 && -	-
SM_RS14285	SMc04006	-	0.460654	0.664205	DUF1036 domain-containing protein && PF06282:Protein of unknown function (DUF1036)	-
SM_RS14300	SMc04009	-	0.498905	1.37537	DUF2312 domain-containing protein && -	-
SM_RS14335	SMc04016	hss	0.530028	1.34753	homospermidine synthase && PF03435:Saccharopine dehydrogenase NADP binding domain|PF16653:Saccharopine dehydrogenase C-terminal domain	Saccharop_dh
SM_RS14395	SMc04029	-		0.538408	low specificity L-threonine aldolase && PF01212:Beta-eliminating lyase	Beta_elim_lyase
SM_RS14400	SMc04030	-	0.889406	1.79797	bile acid:sodium symporter && PF13593:SBF-like CPA transporter family (DUF4137)	-
SM_RS14445	SMc04040	ibpA	0.334057	0.931006	Hsp20 family protein && PF00011:Hsp20/alpha crystallin family	-
SM_RS14465	SMc04044	cpdR1	0.528044	0.851612	response regulator && PF00072:Response regulator receiver domain	Response_reg
SM_RS14480	SMc04045	ilvD2	0.478421	1.35717	dihydroxy-acid dehydratase && PF00920:Dehydratase family	ILVD_EDD
SM_RS14580	SMc03926	glgX1		0.550602	glycogen debranching protein GlgX && PF02922:Carbohydrate-binding module 48 (Isoamylase N-terminal domain)	-
SM_RS14605	SMc03931	soxA2	0.333304	1.04592	sarcosine oxidase subunit alpha && PF08669:Glycine cleavage T-protein C-terminal barrel domain|PF13510:2Fe-2S iron-sulfur cluster binding domain|PF01571:Aminomethyltransferase folate-binding domain|PF07992:Pyridine nucleotide-disulphide oxidoreductase	GCV_T
SM_RS14610	SMc03932	soxD2	1.3981	2.04162	sarcosine oxidase subunit delta && PF04267:Sarcosine oxidase, delta subunit family	-
SM_RS14615	SMc03933	soxB2	0.469216	1.20145	sarcosine oxidase subunit beta family protein && PF01266:FAD dependent oxidoreductase	DAO
SM_RS14625	SMc03935	-	0.561344	1.00813	tetratricopeptide repeat protein && PF13414:TPR repeat	-
SM_RS14690	SMc02978	-		0.476617	GTP-binding protein && PF07683:Cobalamin synthesis protein cobW C-terminal domain|PF02492:CobW/HypB/UreG, nucleotide-binding domain	-
SM_RS14710	SMc02982	-		2.93889	N-acetyltransferase && PF13527:Acetyltransferase (GNAT) domain	-
SM_RS14715	SMc02983	-		2.54665	type III PLP-dependent enzyme && PF02784:Pyridoxal-dependent decarboxylase, pyridoxal binding domain|PF00278:Pyridoxal-dependent decarboxylase, C-terminal sheet domain	-
SM_RS14735	SMc02987	-		0.976858	type II toxin-antitoxin system VapC family toxin && PF01850:PIN domain	-
SM_RS14745	SMc02989	-		2.12243	hypothetical protein && -	-
SM_RS14750	SMc03151	-		0.41921	GNAT family N-acetyltransferase && PF13302:Acetyltransferase (GNAT) domain	-
SM_RS14775	SMc03156	-	0.737552	1.72529	rhodanese-related sulfurtransferase && PF00581:Rhodanese-like domain	Rhodanese
SM_RS14780	SMc03157	metQ	0.980424	2.37526	MetQ/NlpA family ABC transporter substrate-binding protein && PF03180:NLPA lipoprotein	-
SM_RS14785	SMc03158	metI		1.92162	ABC transporter permease && PF00528:Binding-protein-dependent transport system inner membrane component	BPD_transp_1
SM_RS14790	SMc03159	metN	0.636793	1.93184	methionine ABC transporter ATP-binding protein && PF09383:NIL domain|PF00005:ABC transporter	ABC_tran
SM_RS14795	SMc03160	-	0.737506	2.01373	beta-glucosidase && PF00232:Glycosyl hydrolase family 1	Glyco_hydro_1
SM_RS14830	SMc03167	emrB	2.23065	2.53557	DHA2 family efflux MFS transporter permease subunit && PF07690:Major Facilitator Superfamily	MFS_1
SM_RS14835	SMc03168	emrA	2.32399	2.94419	HlyD family secretion protein && PF00529:HlyD membrane-fusion protein of T1SS|PF16576:Barrel-sandwich domain of CusB or HlyD membrane-fusion	HlyD
SM_RS14850	SMc03171	-		0.939624	TerC family protein && PF03741:Integral membrane protein TerC family	-
SM_RS14855	SMc03172	gltX		1.43743	glutamate--tRNA ligase && PF00749:tRNA synthetases class I (E and Q), catalytic domain	-
SM_RS14860	SMc03173	lysS	0.730044	1.69828	lysine--tRNA ligase && PF01336:OB-fold nucleic acid binding domain|PF00152:tRNA synthetases class II (D, K and N)	tRNA-synt_2
SM_RS14870	SMc03175	-		1.09265	nucleoside hydrolase && PF01156:Inosine-uridine preferring nucleoside hydrolase	-
SM_RS14945	SMc03190	cobJ		1.3091	precorrin-3B C(17)-methyltransferase && PF00590:Tetrapyrrole (Corrin/Porphyrin) Methylases	-
SM_RS14950	SMc03191	cobI		1.07753	precorrin-2 C(20)-methyltransferase && PF00590:Tetrapyrrole (Corrin/Porphyrin) Methylases	-
SM_RS14955	SMc03192	cobH		0.62033	precorrin-8X methylmutase && PF02570:Precorrin-8X methylmutase	CbiC
SM_RS15020	SMc03205	purU1		1.5636	formyltetrahydrofolate deformylase && PF00551:Formyl transferase	-
SM_RS15150	SMc03130	-	1.08771	2.40875	TIM barrel protein && PF01261:Xylose isomerase-like TIM barrel	-
SM_RS15155	SMc03129	-	1.51736	2.61329	glycerophosphoryl diester phosphodiesterase && PF03009:Glycerophosphoryl diester phosphodiesterase family	-
SM_RS15160	SMc03128	-	1.05608	2.13804	ABC transporter permease && PF00528:Binding-protein-dependent transport system inner membrane component	BPD_transp_1
SM_RS15165	SMc03127	-		1.87896	ABC transporter permease && PF00528:Binding-protein-dependent transport system inner membrane component	BPD_transp_1
SM_RS15170	SMc03126	-	0.816623	1.98125	ABC transporter ATP-binding protein && PF00005:ABC transporter|PF08352:Oligopeptide/dipeptide transporter, C-terminal region	ABC_tran
SM_RS15175	SMc03125	-	0.690911	1.82564	ABC transporter ATP-binding protein && PF08352:Oligopeptide/dipeptide transporter, C-terminal region|PF00005:ABC transporter	ABC_tran
SM_RS15180	SMc03124	-	0.957671	2.22862	ABC transporter substrate-binding protein && PF00496:Bacterial extracellular solute-binding proteins, family 5 Middle	-
SM_RS15270	SMc03112	metH	0.848416	1.49051	methionine synthase && PF02574:Homocysteine S-methyltransferase|PF02607:B12 binding domain|PF00809:Pterin binding enzyme|PF02310:B12 binding domain|PF02965:Vitamin B12 dependent methionine synthase, activation domain	B12-binding
SM_RS15285	SMc03109	mak		1.10112	ROK family protein && PF00480:ROK family	ROK
SM_RS15295	SMc03108	-	0.898786	2.62781	calcium-binding protein && -	-
SM_RS15435	SMc02522	-		0.728053	SDR family oxidoreductase && PF00106:short chain dehydrogenase	adh_short
SM_RS15440	SMc02521	glpR		2.04333	DeoR/GlpR transcriptional regulator && PF00455:DeoR C terminal sensor domain|PF08220:DeoR-like helix-turn-helix domain	DeoR
SM_RS15445	SMc02520	glpD		1.75014	glycerol-3-phosphate dehydrogenase && PF01266:FAD dependent oxidoreductase|PF16901:C-terminal domain of alpha-glycerophosphate oxidase	DAO
SM_RS15450	SMc02519	-		1.17598	ABC transporter ATP-binding protein && PF00005:ABC transporter	ABC_tran
SM_RS15455	SMc02518	-		0.537839	ABC transporter ATP-binding protein && PF00005:ABC transporter	ABC_tran
SM_RS15460	SMc02517	-		1.08904	sugar ABC transporter permease && PF00528:Binding-protein-dependent transport system inner membrane component	BPD_transp_1
SM_RS15535	SMc02502	atpC		0.534298	F0F1 ATP synthase subunit epsilon && PF02823:ATP synthase, Delta/Epsilon chain, beta-sandwich domain	-
SM_RS15555	SMc02498	atpH	0.611051	1.41354	F0F1 ATP synthase subunit delta && PF00213:ATP synthase delta (OSCP) subunit	-
SM_RS15610	SMc02487	lpdA2		0.476676	dihydrolipoyl dehydrogenase && PF07992:Pyridine nucleotide-disulphide oxidoreductase|PF02852:Pyridine nucleotide-disulphide oxidoreductase, dimerisation domain	Pyr_redox_2
SM_RS15620	SMc02485	-		0.855494	hypothetical protein && -	-
SM_RS15625	SMc02484	-		1.02106	LysE family translocator && PF01810:LysE type translocator	-
SM_RS15635	SMc02482	sucA		0.573609	2-oxoglutarate dehydrogenase E1 component && PF16078:2-oxoglutarate dehydrogenase N-terminus|PF16870:2-oxoglutarate dehydrogenase C-terminal|PF00676:Dehydrogenase E1 component|PF02779:Transketolase, pyrimidine binding domain	-
SM_RS15650	SMc02479	mdh	0.467833	1.06933	malate dehydrogenase && PF00056:lactate/malate dehydrogenase, NAD binding domain|PF02866:lactate/malate dehydrogenase, alpha/beta C-terminal domain	-
SM_RS15660	SMc02477	-		0.992722	HigA family addiction module antidote protein && PF01381:Helix-turn-helix	HTH_3
SM_RS15665	SMc02476	-	0.871636	1.31333	type II toxin-antitoxin system RelE/ParE family toxin && -	-
SM_RS15715	SMc02466	sdhB	0.851536	1.23896	succinate dehydrogenase iron-sulfur subunit && PF13085:2Fe-2S iron-sulfur cluster binding domain|PF13534:4Fe-4S dicluster domain	-
SM_RS15720	SMc02465	sdhA	0.480965	0.90383	succinate dehydrogenase flavoprotein subunit && PF02910:Fumarate reductase flavoprotein C-term|PF00890:FAD binding domain	-
SM_RS15725	SMc02464	sdhD	1.28907	1.74825	succinate dehydrogenase%2C hydrophobic membrane anchor protein && PF01127:Succinate dehydrogenase/Fumarate reductase transmembrane subunit	-
SM_RS15730	SMc02463	sdhC	2.31264	2.75967	succinate dehydrogenase%2C cytochrome b556 subunit && PF01127:Succinate dehydrogenase/Fumarate reductase transmembrane subunit	-
SM_RS15750	SMc03228	-		0.735817	YciI family protein && -	-
SM_RS15760	SMc03230	gcp (tsaD)		0.768713	tRNA (adenosine(37)-N6)-threonylcarbamoyltransferase complex transferase subunit TsaD && PF00814:Glycoprotease family	Peptidase_M22
SM_RS15800	SMc03238	-	1.39077	1.94824	YggT family protein && -	-
SM_RS15805	SMc03239	ppa	0.917968	1.79671	inorganic diphosphatase && PF00719:Inorganic pyrophosphatase	Pyrophosphatase
SM_RS15820	SMc03242	typA	1.04376	2.58411	translational GTPase TypA && PF03144:Elongation factor Tu domain 2|PF00679:Elongation factor G C-terminus|PF00009:Elongation factor Tu GTP binding domain	GTP_EFTU
SM_RS15825	SMc03243	-	1.72357	2.79183	alkaline phosphatase && PF09423:PhoD-like phosphatase|PF16655:PhoD-like phosphatase, N-terminal domain	-
SM_RS15935	SMc03258	-	1.63858	1.38453	GntR family transcriptional regulator && PF07729:FCD domain|PF00392:Bacterial regulatory proteins, gntR family	FCD
SM_RS15940	SMc03259	-		1.07834	dihydrodipicolinate synthase family protein && PF00701:Dihydrodipicolinate synthetase family	-
SM_RS16020	SMc03277	-		1.51017	MFS transporter && PF05977:Transmembrane secretion effector	-
SM_RS16155	SMc03765	-		0.859301	peptidoglycan-binding protein && -	-
SM_RS16180	SMc03779	-		1.65042	tRNA-Ser && -	-
SM_RS16185	SMc03770	rplU	2.87953	3.22098	50S ribosomal protein L21 && PF00829:Ribosomal prokaryotic L21 protein	-
SM_RS16195	SMc03773	-	0.645778	1.94688	GNAT family N-acetyltransferase && PF13302:Acetyltransferase (GNAT) domain	-
SM_RS16200	SMc03774	-	0.658133	1.93757	GNAT family N-acetyltransferase && PF13302:Acetyltransferase (GNAT) domain	-
SM_RS16205	SMc03775	cgtA (obgE)		0.706429	GTPase ObgE && PF01018:GTP1/OBG|PF01926:50S ribosome-binding GTPase	-
SM_RS16210	SMc03776	proB1		0.577041	glutamate 5-kinase && PF01472:PUA domain|PF00696:Amino acid kinase family	AA_kinase
SM_RS16215	SMc03777	proA		0.466922	glutamate-5-semialdehyde dehydrogenase && PF00171:Aldehyde dehydrogenase family	Aldedh
SM_RS16225	SMc03780	-	1.87377	1.62924	ribosome silencing factor && PF02410:Ribosomal silencing factor during starvation	DUF143
SM_RS16245	SMc03784	-		0.801001	divergent polysaccharide deacetylase family protein && PF04748:Divergent polysaccharide deacetylase	-
SM_RS16250	SMc03785	rppH	0.403737	1.0731	RNA pyrophosphohydrolase && PF00293:NUDIX domain	NUDIX
SM_RS16300	SMc03795	leuD	0.680736	1.2799	3-isopropylmalate dehydratase small subunit && PF00694:Aconitase C-terminal domain	-
SM_RS16305	SMc03796	-		0.470701	RidA family protein && PF01042:Endoribonuclease L-PSP	Ribonuc_L-PSP
SM_RS16310	SMc03797	metA	0.976999	1.13153	homoserine O-succinyltransferase && PF04204:Homoserine O-succinyltransferase	-
SM_RS16315	SMc03798	galM		0.759172	galactose mutarotase && PF01263:Aldose 1-epimerase	Aldose_epim
SM_RS16330	SMc03800	-		1.30643	prolyl-tRNA synthetase associated domain-containing protein && PF04073:Aminoacyl-tRNA editing domain	-
SM_RS16335	SMc03801	trxA		0.442255	thioredoxin && PF00085:Thioredoxin|PF14561:Tetratricopeptide repeat|PF14559:Tetratricopeptide repeat	-
SM_RS16340	SMc03802	-		0.569195	LON peptidase substrate-binding domain-containing protein && PF02190:ATP-dependent protease La (LON) substrate-binding domain	-
SM_RS16420	SMc03818	xthA3	0.661158	2.06478	exodeoxyribonuclease III && PF03372:Endonuclease/Exonuclease/phosphatase family	Exo_endo_phos
SM_RS16445	SMc03823	leuC	0.379914	1.21883	3-isopropylmalate dehydratase large subunit && PF00330:Aconitase family (aconitate hydratase)	Aconitase
SM_RS16460	SMc03826	argG	0.316447	1.14362	argininosuccinate synthase && PF00764:Arginosuccinate synthase	-
SM_RS16470	SMc03828	-		0.77238	ABC transporter ATP-binding protein && PF00005:ABC transporter	ABC_tran
SM_RS16475	SMc03829	-	0.401187	1.15712	ABC transporter permease && PF02653:Branched-chain amino acid transport system / permease component	BPD_transp_2
SM_RS16480	SMc03830	-	0.331319	1.06949	ABC transporter substrate-binding protein && PF04392:ABC transporter substrate binding protein	-
SM_RS16485	SMc03831	rlmN	0.576834	1.47152	23S rRNA (adenine(2503)-C(2))-methyltransferase RlmN && PF04055:Radical SAM superfamily	Radical_SAM
SM_RS16490	SMc03832	-	0.392171	1.03229	hypothetical protein && -	-
SM_RS16495	SMc03833	-	1.01921	0.90495	DUF1232 domain-containing protein && PF06803:Protein of unknown function (DUF1232)	DUF1232
SM_RS16530	SMc03840	-	0.953373	1.42169	N-acetyltransferase && PF13420:Acetyltransferase (GNAT) domain	-
SM_RS16560	SMc03846	acnA		0.650589	aconitate hydratase AcnA && PF00330:Aconitase family (aconitate hydratase)|PF00694:Aconitase C-terminal domain	Aconitase
SM_RS16575	SMc03849	ccmC	1.12698	1.73049	heme ABC transporter permease && PF01578:Cytochrome C assembly protein	-
SM_RS16590	SMc03852	-		1.27693	DUF2585 domain-containing protein && PF10755:Protein of unknown function (DUF2585)	-
SM_RS16595	SMc03853	ispZ		0.731813	septation protein A && PF04279:Intracellular septation protein A	-
SM_RS16600	SMc03854	ftsY		0.679462	signal recognition particle-docking protein FtsY && PF00448:SRP54-type protein, GTPase domain|PF02881:SRP54-type protein, helical bundle domain	-
SM_RS16605	SMc03855	mtaB		1.08537	tRNA (N(6)-L-threonylcarbamoyladenosine(37)-C(2))-methylthiotransferase MtaB && PF04055:Radical SAM superfamily|PF00919:Uncharacterized protein family UPF0004	Radical_SAM
SM_RS16610	SMc03856	dapF		0.688676	diaminopimelate epimerase && PF01678:Diaminopimelate epimerase	-
SM_RS16615	SMc03857	ffh	0.496469	1.32427	signal recognition particle protein && PF02978:Signal peptide binding domain|PF00448:SRP54-type protein, GTPase domain|PF02881:SRP54-type protein, helical bundle domain	-
SM_RS16620	SMc03858	pheAa	1.7204	2.34103	chorismate mutase && PF01817:Chorismate mutase type II	-
SM_RS16625	SMc03859	rpsP	2.0171	3.93919	30S ribosomal protein S16 && PF00886:Ribosomal protein S16	-
SM_RS16630	SMc03860	rimM	0.45785	1.33599	ribosome maturation factor RimM && PF05239:PRC-barrel domain|PF01782:RimM N-terminal domain	RimM
SM_RS16635	SMc03861	trmD		1.20313	tRNA (guanosine(37)-N1)-methyltransferase TrmD && PF01746:tRNA (Guanine-1)-methyltransferase	-
SM_RS16640	SMc03862	-		0.996549	sulfite exporter TauE/SafE family protein && PF01925:Sulfite exporter TauE/SafE	-
SM_RS16660	SMc03866	-		0.87661	ABC-F family ATP-binding cassette domain-containing protein && PF16326:ABC transporter C-terminal domain|PF00005:ABC transporter	ABC_tran
SM_RS16665	SMc03867	-		0.722465	thiamine diphosphokinase && PF04265:Thiamin pyrophosphokinase, vitamin B1 binding domain|PF04263:Thiamin pyrophosphokinase, catalytic domain	-
SM_RS16690	SMc03872	-	0.607054	0.665702	M48 family metalloprotease && PF01435:Peptidase family M48	Peptidase_M48
SM_RS16705	SMc03875	-	1.29107	1.43569	ferredoxin family protein && PF11953:Domain of unknown function (DUF3470)|PF00037:4Fe-4S binding domain	Fer4
SM_RS16710	SMc03876	-		1.25132	RNA-binding S4 domain-containing protein && PF01479:S4 domain	S4
SM_RS16740	SMc03882	gst8		0.689591	glutathione S-transferase family protein && PF13417:Glutathione S-transferase, N-terminal domain|PF13410:Glutathione S-transferase, C-terminal domain	-
SM_RS16765	SMc03887	-	0.514079	0.595041	LysE family translocator && PF01810:LysE type translocator	-
SM_RS16865	SMc04385	-	1.10995	1.17767	aldehyde dehydrogenase family protein && PF00171:Aldehyde dehydrogenase family	Aldedh
SM_RS16965	SMc04405	leuB		1.68521	3-isopropylmalate dehydrogenase && PF00180:Isocitrate/isopropylmalate dehydrogenase	-
SM_RS16985	SMc04408	-	0.734147	1.12065	AbrB/MazE/SpoVT family DNA-binding domain-containing protein && -	-
SM_RS16990	SMc04410	asd		1.16057	aspartate-semialdehyde dehydrogenase && PF01118:Semialdehyde dehydrogenase, NAD binding domain|PF02774:Semialdehyde dehydrogenase, dimerisation domain	-
SM_RS16995	SMc04411	-	0.453726	1.18983	lytic transglycosylase family protein && PF13406:Transglycosylase SLT domain	-
SM_RS17020	SMc04088	purH	0.598535	1.61152	bifunctional phosphoribosylaminoimidazolecarboxamide formyltransferase/IMP cyclohydrolase && PF01808:AICARFT/IMPCHase bienzyme|PF02142:MGS-like domain	-
SM_RS17050	SMc04094	-	0.665119	1.19519	DUF1013 domain-containing protein && PF06242:Protein of unknown function (DUF1013)	-
SM_RS17065	SMc02804	leuS		0.754597	leucine--tRNA ligase && PF00133:tRNA synthetases class I (I, L, M and V)|PF08264:Anticodon-binding domain of tRNA|PF13603:Leucyl-tRNA synthetase, Domain 2	-
SM_RS17070	SMc02803	-	0.573946	1.00565	hypothetical protein && PF04390:Lipopolysaccharide-assembly	-
SM_RS17090	SMc02799	rsmG	1.21141	2.15333	16S rRNA (guanine(527)-N(7))-methyltransferase RsmG && PF02527:rRNA small subunit methyltransferase G	-
SM_RS17095	SMc02798	mnmG	0.565368	1.52688	tRNA uridine-5-carboxymethylaminomethyl(34) synthesis enzyme MnmG && PF01134:Glucose inhibited division protein A|PF13932:GidA associated domain	-
SM_RS17100	SMc02797	mnmE		1.62552	tRNA uridine-5-carboxymethylaminomethyl(34) synthesis GTPase MnmE && PF10396:GTP-binding protein TrmE N-terminus|PF12631:MnmE helical domain|PF01926:50S ribosome-binding GTPase	-
SM_RS17105	SMc02796	rho	0.500754	1.32608	transcription termination factor Rho && PF07497:Rho termination factor, RNA-binding domain|PF07498:Rho termination factor, N-terminal domain|PF00006:ATP synthase alpha/beta family, nucleotide-binding domain	ATP-synt_ab
SM_RS17245	SMb20024	rluB	0.513666	0.844225	pseudouridine synthase && PF01479:S4 domain|PF00849:RNA pseudouridylate synthase	S4
SM_RS17340	SMb20043	-	0.719152	1.46499	hypothetical protein && -	-
SM_RS17430	SMb20063	-		1.33009	type II toxin-antitoxin system RelE/ParE family toxin && -	-
SM_RS17465	SMb20070	-	0.767877	1.59181	SulP family inorganic anion transporter && PF01740:STAS domain|PF00916:Sulfate permease family	Sulfate_transp
SM_RS17715	SMb20121	-	1.38672	1.38293	type II toxin-antitoxin system ParD family antitoxin && -	-
SM_RS19495	#N/A	#N/A	2.29732		DUF1127 domain-containing protein && -
SM_RS19580	SMb20510	dgoA		0.925682	galactonate dehydratase && PF13378:Enolase C-terminal domain-like|PF02746:Mandelate racemase / muconate lactonizing enzyme, N-terminal domain	MR_MLE_N
SM_RS19725	#N/A	#N/A	0.845815		hypothetical protein && -
SM_RS19855	#N/A	#N/A	0.929969	1.31037	hypothetical protein && -	-
SM_RS19870	SMb20803	kdsB2		0.853692	3-deoxy-manno-octulosonate cytidylyltransferase && -	-
SM_RS19885	SMb20806	-	0.571118	0.453434	hypothetical protein && -	-
SM_RS19890	SMb20807	-	0.746251	0.993675	glycosyltransferase family 39 protein && PF13231:Dolichyl-phosphate-mannose-protein mannosyltransferase	-
SM_RS19905	SMb20810	-	0.759064	1.04286	acyltransferase && PF01757:Acyltransferase family	-
SM_RS19920	SMb20813	-	0.986057	0.943929	ABC transporter ATP-binding protein && PF00005:ABC transporter|PF00664:ABC transporter transmembrane region	ABC_membrane
SM_RS19960	SMb20822	rkpT2	0.917727	1.13439	ABC transporter permease && PF01061:ABC-2 type transporter	ABC2_membrane
SM_RS19965	SMb20823	rkpZ2	1.21566	1.15231	capsular polysaccharide biosynthesis protein && PF05159:Capsule polysaccharide biosynthesis protein	-
SM_RS19975	SMb20825	-		0.746522	CatB-related O-acetyltransferase && PF00132:Bacterial transferase hexapeptide (six repeats)	Hexapep
SM_RS20015	SMb20832	kpsT-rkpS	0.878707	0.680994	ABC transporter ATP-binding protein && PF00005:ABC transporter	ABC_tran
SM_RS20510	SMb21102	-		0.986178	IclR family transcriptional regulator && PF09339:IclR helix-turn-helix domain|PF01614:Bacterial transcriptional regulator	IclR
SM_RS20550	SMb21110	-		0.9871	MaoC family dehydratase && PF01575:MaoC like domain	-
SM_RS20560	SMb21112	hpaG		0.429018	fumarylacetoacetate hydrolase family protein && PF01557:Fumarylacetoacetate (FAA) hydrolase family	FAA_hydrolase
SM_RS20665	SMb21135	-	1.73024	1.29126	transporter substrate-binding domain-containing protein && PF00497:Bacterial extracellular solute-binding proteins, family 3	-
SM_RS20865	SMb21252	-		1.28967	glycosyltransferase family 4 protein && PF00534:Glycosyl transferases group 1	Glycos_transf_1
SM_RS20885	SMb21256	-	0.307873	0.491528	nucleotide sugar dehydrogenase && PF00984:UDP-glucose/GDP-mannose dehydrogenase family, central domain|PF03721:UDP-glucose/GDP-mannose dehydrogenase family, NAD binding domain|PF03720:UDP-glucose/GDP-mannose dehydrogenase family, UDP binding domain	-
SM_RS20895	SMb21259	-		0.63148	polysaccharide lyase && PF14099:Polysaccharide lyase	-
SM_RS20920	SMb21264	-		1.27757	glycosyltransferase family protein && PF13528:Glycosyl transferase family 1	-
SM_RS20925	SMb21265	-	0.615343	0.863359	glycosyltransferase family 4 protein && PF00534:Glycosyl transferases group 1	Glycos_transf_1
SM_RS20930	SMb21266	-		0.57091	glycosyltransferase family protein && PF13528:Glycosyl transferase family 1	-
SM_RS20945	SMb21270	-	0.714274	0.78448	Crp/Fnr family transcriptional regulator && PF00027:Cyclic nucleotide-binding domain	cNMP_binding
SM_RS20950	SMb21271	-	0.834369	1.63422	FkbM family methyltransferase && -	-
SM_RS20955	SMb21272	-		0.855039	LacI family DNA-binding transcriptional regulator && PF13377:Periplasmic binding protein-like domain|PF00356:Bacterial regulatory proteins, lacI family	LacI
SM_RS20990	SMb21279	-		0.659922	amidohydrolase && PF07687:Peptidase dimerisation domain|PF01546:Peptidase family M20/M25/M40	Peptidase_M20
SM_RS21070	SMb21295	-		0.527368	Hsp20 family protein && PF00011:Hsp20/alpha crystallin family	-
SM_RS21220	SMb21163	hutU		0.683164	urocanate hydratase && PF01175:Urocanase	Urocanase
SM_RS21225	SMb21164	hutG	1.8475	2.704	N-formylglutamate deformylase && PF05013:N-formylglutamate amidohydrolase	-
SM_RS21230	SMb21165	hutH1	0.476873	1.66428	histidine ammonia-lyase && PF00221:Aromatic amino acid lyase	-
SM_RS21235	SMb21166	hutI	0.711939	1.69803	imidazolonepropionase && PF01979:Amidohydrolase family	Amidohydro_1
SM_RS21250	SMb21169	-	0.899824	0.801636	helix-turn-helix transcriptional regulator && PF12840:Helix-turn-helix domain	-
SM_RS21255	SMb21170	phnN-nitR		0.631677	phosphonate metabolism protein/1%2C5-bisphosphokinase (PRPP-forming) PhnN && PF00625:Guanylate kinase	-
SM_RS21260	SMb21171	phnM	0.675556	1.54811	alpha-D-ribose 1-methylphosphonate 5-triphosphate diphosphatase && PF07969:Amidohydrolase family	-
SM_RS21265	SMb22025	-		0.694861	DUF1045 domain-containing protein && PF06299:Protein of unknown function (DUF1045)	-
SM_RS21270	SMb21174	phoT (phnE)	0.689982	1.51122	phosphonate ABC transporter%2C permease protein PhnE && PF00528:Binding-protein-dependent transport system inner membrane component	BPD_transp_1
SM_RS21275	SMb21175	phoE (phnE)	1.08938	1.83744	phosphonate ABC transporter%2C permease protein PhnE && PF00528:Binding-protein-dependent transport system inner membrane component	BPD_transp_1
SM_RS21280	SMb21176	phoD (phnD)	0.669791	1.46638	phosphonate ABC transporter substrate-binding protein && PF12974:ABC transporter, phosphonate, periplasmic substrate-binding protein	-
SM_RS21285	SMb21177	phoC (phnC)	1.25928	1.71376	phosphonate ABC transporter ATP-binding protein && PF00005:ABC transporter	ABC_tran
SM_RS21325	SMb21185	gabD2		1.76763	NAD-dependent succinate-semialdehyde dehydrogenase && PF00171:Aldehyde dehydrogenase family	Aldedh
SM_RS21330	SMb21186	gabT	0.725185	2.56331	4-aminobutyrate--2-oxoglutarate transaminase && PF00202:Aminotransferase class-III	Aminotran_3
SM_RS21460	SMb21214	orf24		1.0164	HAD family hydrolase && PF13419:Haloacid dehalogenase-like hydrolase	-
SM_RS21515	SMb21316	wgdA	0.693719	1.1906	type I secretion system permease/ATPase && PF00664:ABC transporter transmembrane region|PF00005:ABC transporter	ABC_tran
SM_RS21520	SMb21317	wggR		0.980414	MarR family transcriptional regulator && PF12802:MarR family	-
SM_RS21525	SMb21318	wgcA		0.696791	glycosyltransferase && PF00534:Glycosyl transferases group 1|PF12000:Gkycosyl transferase family 4 group	Glycos_transf_1
SM_RS21815	SMb21377	-		1.46373	substrate-binding domain-containing protein && PF13407:Periplasmic binding protein domain	-
SM_RS22315	SMb20935	exsI	1.30714	1.71559	helix-turn-helix transcriptional regulator && -	-
SM_RS22340	SMb20941	exsA	0.366231	1.18941	ABC transporter ATP-binding protein && PF00005:ABC transporter|PF00664:ABC transporter transmembrane region	ABC_tran
SM_RS22345	SMb20942	exoB	0.503852	1.08232	UDP-glucose 4-epimerase GalE && PF16363:GDP-mannose 4,6 dehydratase	-
SM_RS22355	SMb20944	exoQ	0.42797	0.508715	O-antigen ligase family protein && PF13425:O-antigen ligase like membrane protein	-
SM_RS22360	SMb20945	exoF1	0.356232	0.488075	exopolysaccharide production protein ExoF && PF02563:Polysaccharide biosynthesis/export protein	-
SM_RS22365	SMb20946	exoY	0.291183	0.437088	exopolysaccharide production protein ExoY && PF02397:Bacterial sugar transferase	-
SM_RS22370	SMb20947	exoX	0.78375	0.77431	exopolysaccharide production repressor ExoX && -	-
SM_RS22380	SMb20949	exoV		0.726443	succinoglycan biosynthesis protein ExoV && PF04230:Polysaccharide pyruvyl transferase	-
SM_RS22385	SMb21690	exoW		0.414414	succinoglycan biosynthesis glycosyltransferase ExoW && PF00535:Glycosyl transferase family 2	Glycos_transf_2
SM_RS22405	SMb20954	exoH	0.530785	0.875202	succinoglycan biosynthesis protein ExoH && PF01757:Acyltransferase family	-
SM_RS22410	SMb20955	exoK	0.804062	1.41091	endo-1%2C3-1%2C4-beta-glycanase ExoK && PF00722:Glycosyl hydrolases family 16	-
SM_RS22420	SMb20957	exoA	0.554584	0.5436	succinoglycan biosynthesis glycosyltransferase ExoA && PF00535:Glycosyl transferase family 2	Glycos_transf_2
SM_RS22435	SMb20960	exoN		0.53168	UTP--glucose-1-phosphate uridylyltransferase && PF00483:Nucleotidyl transferase	-
SM_RS22440	SMb20961	exoP	0.482114	0.795873	succinoglycan biosynthesis transport protein ExoP && PF13807:G-rich domain on putative tyrosine kinase|PF02706:Chain length determinant protein|PF13614:AAA domain	-
SM_RS22600	SMb20995	engA (der)	0.638717	1.32814	ribosome biogenesis GTPase Der && PF01926:50S ribosome-binding GTPase|PF14714:KH-domain-like of EngA bacterial GTPase enzymes, C-terminal	-
SM_RS22605	SMb20996	-		0.954272	tetratricopeptide repeat protein && PF09976:Tetratricopeptide repeat	-
SM_RS22615	SMb20998	-		0.814903	hypothetical protein && -	-
SM_RS22620	SMb20999	bacA	0.969569	1.24447	bacteroid development protein BacA && PF05992:SbmA/BacA-like family	-
SM_RS22665	SMb21009	glpK		1.05362	glycerol kinase GlpK && PF00370:FGGY family of carbohydrate kinases, N-terminal domain|PF02782:FGGY family of carbohydrate kinases, C-terminal domain	FGGY_N
SM_RS22815	SMb20873	allA1		1.02596	ureidoglycolate lyase && PF04115:Ureidoglycolate hydrolase	-
SM_RS22830	SMb20876	-	0.564457	1.07302	DUF1045 domain-containing protein && PF06299:Protein of unknown function (DUF1045)	-
SM_RS22840	SMb20878	mnmD		0.960342	tRNA (5-methylaminomethyl-2-thiouridine)(34)-methyltransferase MnmD && PF05430:S-adenosyl-L-methionine-dependent methyltransferase	-
SM_RS22850	SMb20880	rhlE2	0.555816	1.39239	DEAD/DEAH box helicase && PF00270:DEAD/DEAH box helicase|PF00271:Helicase conserved C-terminal domain	DEAD
SM_RS22875	SMb20885	-	0.718588	1.28818	DMT family transporter && PF00892:EamA-like transporter family	DUF6
SM_RS22940	#N/A	#N/A		1.71366	hypothetical protein && -	-
SM_RS23090	SMb21402	-		1.3303	calcium-binding protein && -	-
SM_RS23125	#N/A	#N/A	0.922226	0.798465	hypothetical protein && -	-
SM_RS23150	SMb21416	ddhA (rfbF)	1.05965	2.02697	glucose-1-phosphate cytidylyltransferase && PF00483:Nucleotidyl transferase	-
SM_RS23155	SMb21417	ddhB (rfbG)		1.38088	CDP-glucose 4%2C6-dehydratase && PF16363:GDP-mannose 4,6 dehydratase	-
SM_RS23160	SMb21418	-		1.24634	class I SAM-dependent methyltransferase && PF08421:Putative zinc binding domain|PF08484:C-methyltransferase C-terminal domain|PF13489:Methyltransferase domain	-
SM_RS23195	SMb21425	-	0.829972	1.59055	cephalosporin hydroxylase family protein && PF04989:Cephalosporin hydroxylase	-
SM_RS23200	SMb21426	-		1.11419	NAD-dependent epimerase/dehydratase family protein && PF01370:NAD dependent epimerase/dehydratase family	Epimerase
SM_RS23215	SMb21429	irp6C		0.910338	ABC transporter ATP-binding protein && PF00005:ABC transporter	ABC_tran
SM_RS23220	SMb21430	irp6B		1.51576	iron ABC transporter permease && PF01032:FecCD transport family	-
SM_RS23260	SMb21439	-	1.05612	1.66844	RidA family protein && PF01042:Endoribonuclease L-PSP	Ribonuc_L-PSP
SM_RS23265	SMb21440	-	0.776608	0.814971	DUF4168 domain-containing protein && PF13767:Domain of unknown function (DUF4168)	-
SM_RS23385	SMb21466	prsD		0.838325	type I secretion system permease/ATPase && PF00005:ABC transporter|PF00664:ABC transporter transmembrane region	ABC_tran
SM_RS23390	SMb21467	-		1.36706	hypothetical protein && -	-
SM_RS23395	SMb21468	-	0.85729	1.8574	DUF475 domain-containing protein && PF04332:Protein of unknown function (DUF475)	-
SM_RS23480	SMb21487	cyoA	0.372925	0.701492	ubiquinol oxidase subunit II && PF06481:COX Aromatic Rich Motif|PF00116:Cytochrome C oxidase subunit II, periplasmic domain	-
SM_RS23485	SMb21488	cyoB	0.406675	0.58018	cytochrome o ubiquinol oxidase subunit I && PF00115:Cytochrome C and Quinol oxidase polypeptide I	-
SM_RS23490	SMb21489	cyoC	0.687726	0.777607	cytochrome o ubiquinol oxidase subunit III && PF00510:Cytochrome c oxidase subunit III	-
SM_RS23505	SMb21491	-	0.507879	0.591458	DUF992 domain-containing protein && PF06186:Protein of unknown function (DUF992)	-
SM_RS23585	SMb21508	dapA3		0.968497	dihydrodipicolinate synthase family protein && PF00701:Dihydrodipicolinate synthetase family	-
SM_RS23660	SMb20647	-	1.52395	2.92915	DUF1127 domain-containing protein && -	-
SM_RS23665	SMb20648	-	1.09747	0.717104	aldo/keto reductase && PF00248:Aldo/keto reductase family	Aldo_ket_red
SM_RS23670	#N/A	-	0.882689	0.879668	hypothetical protein && -	-
SM_RS23945	SMb20705	-		0.921395	DMT family transporter && PF00892:EamA-like transporter family	DUF6
SM_RS24040	SMb20724	-		0.98459	tripartite tricarboxylate transporter substrate binding protein && PF03401:Tripartite tricarboxylate transporter family receptor	-
SM_RS24045	SMb20725	-		0.887974	tripartite tricarboxylate transporter TctB family protein && PF07331:Tripartite tricarboxylate transporter TctB family	-
SM_RS24050	SMb20726	-		1.66328	tripartite tricarboxylate transporter permease && PF01970:Tripartite tricarboxylate transporter TctA family	-
SM_RS24055	SMb20728	-	1.19565	0.950985	hypothetical protein && -	-
SM_RS24060	SMb20729	-		1.62929	hypothetical protein && -	-
SM_RS24070	SMb20745	glnII		1.6302	glutamine synthetase beta-grasp domain-containing protein && PF00120:Glutamine synthetase, catalytic domain|PF03951:Glutamine synthetase, beta-Grasp domain	-
SM_RS24140	SMb20759	phnG		0.699161	phosphonate C-P lyase system protein PhnG && PF06754:Phosphonate metabolism protein PhnG	-
SM_RS24145	SMb20760	phnH	0.648773	1.24655	phosphonate C-P lyase system protein PhnH && PF05845:Bacterial phosphonate metabolism protein (PhnH)	-
SM_RS24150	SMb20761	phnI		0.660544	carbon-phosphorus lyase complex subunit PhnI && PF05861:Bacterial phosphonate metabolism protein (PhnI)	-
SM_RS24155	SMb20762	phnJ		0.68743	alpha-D-ribose 1-methylphosphonate 5-phosphate C-P-lyase PhnJ && PF06007:Phosphonate metabolism protein PhnJ	-
SM_RS24410	SMb20598	repA3	0.480136	0.968638	plasmid partitioning protein RepA && PF01656:CobQ/CobB/MinD/ParA nucleotide binding domain	CbiA
SM_RS24490	SMb20614	-		1.09417	hypothetical protein && -	-
SM_RS24610	SMb21630	-	0.390254	1.13619	saccharopine dehydrogenase family protein && PF16653:Saccharopine dehydrogenase C-terminal domain|PF03435:Saccharopine dehydrogenase NADP binding domain	Saccharop_dh
SM_RS24615	SMb21631	nspC		0.931329	carboxynorspermidine decarboxylase && PF00278:Pyridoxal-dependent decarboxylase, C-terminal sheet domain	-
SM_RS24720	#N/A	#N/A	0.74719		type II toxin-antitoxin system VapB family antitoxin && -
SM_RS24825	SMa0036	-		0.800048	ABC-F family ATP-binding cassette domain-containing protein && PF12848:ABC transporter|PF00005:ABC transporter	ABC_tran
SM_RS25035	SMa0113	-	0.632045	0.638785	PAS domain S-box protein && PF00989:PAS fold|PF13426:PAS domain|PF07536:HWE histidine kinase	PAS
SM_RS25085	SMa0130	-		1.23049	fatty acid desaturase && PF00487:Fatty acid desaturase	-
SM_RS25250	SMa0189	-	2.37771	3.63561	hypothetical protein && -	-
SM_RS25255	SMa0190	-	2.21677	3.32985	TetR/AcrR family transcriptional regulator && PF00440:Bacterial regulatory proteins, tetR family	TetR_N
SM_RS25365	SMa0228	gdhA	0.797677	1.7624	NADP-specific glutamate dehydrogenase && PF02812:Glu/Leu/Phe/Val dehydrogenase, dimerisation domain|PF00208:Glutamate/Leucine/Phenylalanine/Valine dehydrogenase	-
SM_RS25385	SMa0235	-		0.924487	dihydroxy-acid dehydratase family protein && PF00920:Dehydratase family	ILVD_EDD
SM_RS25420	SMa0250	gntB		1.30694	TRAP transporter large permease subunit && PF06808:Tripartite ATP-independent periplasmic transporter, DctM component	-
SM_RS25535	SMa0291	-		0.931985	hypothetical protein && -	-
SM_RS25765	SMa0380	-		1.41782	amidohydrolase && PF07969:Amidohydrolase family	-
SM_RS25785	SMa0387	hisC3		1.33189	histidinol-phosphate transaminase && PF00155:Aminotransferase class I and II	Aminotran_1_2
SM_RS25795	SMa0391	potA		1.01175	ABC transporter ATP-binding protein && PF00005:ABC transporter|PF08402:TOBE domain	ABC_tran
SM_RS25815	SMa0398	hisD2	0.524924	1.44117	histidinol dehydrogenase && PF00815:Histidinol dehydrogenase	-
SM_RS25830	SMa0403	-		0.867827	hypothetical protein && -	-
SM_RS25855	SMa0412	-	0.909703	1.72861	EthD family reductase && PF07110:EthD domain	-
SM_RS26255	#N/A	-	1.67219	2.01918	type II toxin-antitoxin system ParD family antitoxin && -	-
SM_RS26505	SMa0664	-	1.64206	1.4144	hypothetical protein && -	-
SM_RS26660	SMa0717	-		0.805013	SMP-30/gluconolactonase/LRE family protein && PF01614:Bacterial transcriptional regulator|PF09339:IclR helix-turn-helix domain|PF08450:SMP-30/Gluconolaconase/LRE-like region	IclR
SM_RS26715	SMa0738	cspA6	1.84344	2.43244	cold-shock protein && -	-
SM_RS26740	SMa0748	-		0.939476	MucR family transcriptional regulator && PF05443:ROS/MUCR transcriptional regulator protein	ROS_MUCR
SM_RS26880	SMa0789	-		0.824024	GntR family transcriptional regulator && PF00392:Bacterial regulatory proteins, gntR family|PF07729:FCD domain	FCD
SM_RS27010	SMa0827	nifD		1.32977	nitrogenase molybdenum-iron protein alpha chain && PF00148:Nitrogenase component 1 type Oxidoreductase	-
SM_RS27065	SMa0851	nodH	0.603038	1.12586	host-specificity nodulation protein HsnD && PF13469:Sulfotransferase family	-
SM_RS27080	SMa0854	nodG	0.917908	0.93736	host-specificity nodulation protein HsnC && PF00106:short chain dehydrogenase	adh_short
SM_RS27120	SMa0869	nodA		1.41464	nodulation N-acyltransferase NodA && PF02474:Nodulation protein A (NodA)	-
SM_RS27360	SMa0967	-	1.22117	1.05676	nucleotidyltransferase and HEPN domain-containing protein && PF05168:HEPN domain	-
SM_RS27400	#N/A	#N/A	0.804711		0.804710726966136
SM_RS27825	SMa1153	-	1.90404	1.46111	BON domain-containing protein && PF04972:BON domain	BON
SM_RS28025	SMa1227	fixJ		0.767555	response regulator transcription factor FixJ && PF00072:Response regulator receiver domain|PF00196:Bacterial regulatory proteins, luxR family	Response_reg
SM_RS28065	SMa1241	napE	0.80882	0.670483	periplasmic nitrate reductase%2C NapE protein && -	-
SM_RS28145	SMa1273	norB		0.895583	nitric-oxide reductase large subunit && PF00115:Cytochrome C and Quinol oxidase polypeptide I	-
SM_RS28400	SMa1358	-		1.43659	VOC family protein && PF12681:Glyoxalase-like domain	-
SM_RS29025	SMa1585	-	1.64633	1.92556	hypothetical protein && -	-
SM_RS29035	SMa1587	eglC	1.09457	1.56706	endo-1%2C3-1%2C4-beta-glycanase EglC && PF00722:Glycosyl hydrolases family 16	-
SM_RS29215	SMa1654	-	0.893262	1.51774	GntR family transcriptional regulator && PF00392:Bacterial regulatory proteins, gntR family|PF07729:FCD domain	FCD
SM_RS29355	SMa1702	-		0.968402	hypothetical protein && -	-
SM_RS29470	SMa1742	fepG		1.8025	iron ABC transporter permease && PF01032:FecCD transport family	-
SM_RS29480	SMa1746	fepB		0.886611	iron-siderophore ABC transporter substrate-binding protein && PF01497:Periplasmic binding protein	Peripla_BP_2
SM_RS29485	SMa1747	fhuA3 (fhuE)	1.64167	2.73314	TonB-dependent siderophore receptor && PF07715:TonB-dependent Receptor Plug Domain|PF00593:TonB dependent receptor	TonB_dep_Rec
SM_RS29595	SMa1780	-	1.7079	1.69186	PACE efflux transporter && PF05232:Chlorhexidine efflux transporter	-
SM_RS29920	#N/A	#N/A	1.46023		DUF2934 domain-containing protein && -
SM_RS29995	SMa1929	-		2.03628	nucleoside kinase && -	-
SM_RS30450	SMa2107	-	0.791696	0.744276	LysR family transcriptional regulator && PF00126:Bacterial regulatory helix-turn-helix protein, lysR family|PF03466:LysR substrate binding domain	LysR_substrate
SM_RS30570	SMa2151	-		0.897992	DNA-binding transcriptional regulator && PF01381:Helix-turn-helix	HTH_3
SM_RS30745	#N/A	#N/A	1.27101		type II toxin-antitoxin system VapB family antitoxin && -
SM_RS30785	SMa2245	-		0.961723	DEAD/DEAH box helicase && PF04851:Type III restriction enzyme, res subunit|PF13307:Helicase C-terminal domain	-
SM_RS30985	SMa2331	kdpB	0.784661	1.43437	potassium-transporting ATPase subunit KdpB && PF00702:haloacid dehalogenase-like hydrolase|PF00122:E1-E2 ATPase	E1-E2_ATPase
SM_RS30990	SMa2333	kdpA	1.48277	2.19762	potassium-transporting ATPase subunit KdpA && PF03814:Potassium-transporting ATPase A subunit	-
SM_RS30995	#N/A	kdpF		2.38255	K(+)-transporting ATPase subunit F && -	-
SM_RS31000	SMa2337	rhtX		1.19754	MFS transporter && PF07690:Major Facilitator Superfamily	MFS_1
SM_RS31005	SMa2400	rhbA		0.975951	diaminobutyrate--2-oxoglutarate transaminase && PF00202:Aminotransferase class-III	Aminotran_3
SM_RS31010	SMa2402	rhbB		0.837568	diaminobutyrate decarboxylase && PF00282:Pyridoxal-dependent decarboxylase conserved domain	-
SM_RS31020	SMa2406	rhbD		1.32607	rhizobactin siderophore biosynthesis protein RhbD && PF13523:Acetyltransferase (GNAT) domain	-
SM_RS31025	SMa2408	rhbE		1.1543	putative histamine N-monooxygenase && PF13434:L-lysine 6-monooxygenase (NADPH-requiring)	-
SM_RS31030	SMa2410	rhbF		0.956575	rhizobactin siderophore biosynthesis protein RhbF && PF06276:Ferric iron reductase FhuF-like transporter|PF04183:IucA / IucC family	-
SM_RS31035	SMa2412	rhrA		1.59419	rhizobactin biosynthesis transcriptional regulator RhrA && PF12833:Helix-turn-helix domain	-
SM_RS31040	SMa2414	rhtA		1.47838	TonB-dependent receptor && PF00593:TonB dependent receptor|PF07715:TonB-dependent Receptor Plug Domain	TonB_dep_Rec
SM_RS31045	SMa2339	vbsA		0.758072	acetyltransferase && PF13523:Acetyltransferase (GNAT) domain	-
SM_RS31190	SMa2395	repA2	0.412307	0.792449	plasmid partitioning protein RepA && PF01656:CobQ/CobB/MinD/ParA nucleotide binding domain	CbiA
SM_RS31200	SMc00409	-	1.84738	1.93588	hypothetical protein && -	-
SM_RS31245	SMc02373	-	0.982616	1.0136	hypothetical protein && -	-
SM_RS31250	SMc02374	-	2.44975	2.37331	hypothetical protein && -	-
SM_RS31265	SMc02552	-	0.658803	0.495514	hypothetical protein && -	-
SM_RS31270	SMc01239	-	0.780917	0.869797	hypothetical protein && -	-
SM_RS31320	#N/A	-	2.75747	3.44676	hypothetical protein && -	-
SM_RS31420	SMb20727	-	1.27756	1.2425	hypothetical protein && -	-

## Sheet: Table S2B
Table S2B. Differential down-regulated genes during predation. In bold, Log2 Fold Change < -1
gene_id	old locus tag	gene_name	Log2 Fold Change 2 hours	Log2 Fold Change 6 hours	gene_description	tf_family
SM_RS00095	SMc02776	-	-0.693765	-1.06393	altronate dehydratase && PF08666:SAF domain|PF04295:D-galactarate dehydratase / Altronate hydrolase, C terminus	-
SM_RS00100	SMc02775	-	-1.10879	-2.21034	aldo/keto reductase && PF00248:Aldo/keto reductase family	Aldo_ket_red
SM_RS00105	SMc02774	-	-1.83881	-2.82764	ABC transporter substrate-binding protein && PF13407:Periplasmic binding protein domain	-
SM_RS00110	SMc02773	-	-1.7904	-2.90344	sugar ABC transporter ATP-binding protein && PF00005:ABC transporter	ABC_tran
SM_RS00115	SMc02772	-	-1.75421	-2.53062	ABC transporter permease && PF02653:Branched-chain amino acid transport system / permease component	BPD_transp_2
SM_RS00120	SMc02771	-	-1.54605	-3.42444	zinc-binding alcohol dehydrogenase family protein && PF00107:Zinc-binding dehydrogenase|PF08240:Alcohol dehydrogenase GroES-like domain	ADH_N
SM_RS00135	SMc02768	-	-1.10495	-0.967179	M48 family metallopeptidase && PF01863:Protein of unknown function DUF45	-
SM_RS00170	SMc02761	trxA	-0.307783		thioredoxin && PF00085:Thioredoxin	-
SM_RS00180	SMc02759	addB	-0.326891		double-strand break repair protein AddB && PF12705:PD-(D/E)XK nuclease superfamily	-
SM_RS00295	SMc02577	hslU	-0.964973		ATP-dependent protease ATPase subunit HslU && PF10431:C-terminal, D2-small domain, of ClpB protein|PF07724:AAA domain (Cdc48 subfamily)	-
SM_RS00340	SMc02586	hrpB	-0.448341		ATP-dependent helicase HrpB && PF00271:Helicase conserved C-terminal domain|PF00270:DEAD/DEAH box helicase|PF04408:Helicase associated domain (HA2)|PF08482:ATP-dependent helicase C-terminal	Helicase_C
SM_RS00355	SMc02589	-	-0.814317	-1.52165	ABC transporter substrate-binding protein && PF13416:Bacterial extracellular solute-binding protein	-
SM_RS00410	SMc02594	-	-0.99556		5-formyltetrahydrofolate cyclo-ligase && PF01812:5-formyltetrahydrofolate cyclo-ligase family	-
SM_RS00450	SMc02606	-		-1.261	sarcosine oxidase subunit alpha && PF08669:Glycine cleavage T-protein C-terminal barrel domain|PF01571:Aminomethyltransferase folate-binding domain|PF07992:Pyridine nucleotide-disulphide oxidoreductase|PF13510:2Fe-2S iron-sulfur cluster binding domain	GCV_T
SM_RS00470	SMc02610	-	-0.803871	-1.31503	glutamine amidotransferase family protein && PF13522:Glutamine amidotransferase domain	-
SM_RS00475	SMc02611	-		-0.820388	protein glxC && PF01493:GXGXG motif	-
SM_RS00480	SMc02612	-	-0.789038	-1.05055	glutamate synthase && PF01645:Conserved region in glutamate synthase	-
SM_RS00485	SMc02613	glnT	-0.945397	-1.54567	type III glutamate--ammonia ligase && PF00120:Glutamine synthetase, catalytic domain	-
SM_RS00500	SMc02616	-		-1.90452	APC family permease && PF13520:Amino acid permease	-
SM_RS00525	SMc04153	-		-1.13905	aminomethyltransferase family protein && PF01571:Aminomethyltransferase folate-binding domain|PF08669:Glycine cleavage T-protein C-terminal barrel domain	GCV_T
SM_RS00540	SMc04150	-		-1.55927	DUF3445 domain-containing protein && PF11927:Protein of unknown function (DUF3445)	-
SM_RS00545	SMc04149	-		-1.75483	NAD(P)/FAD-dependent oxidoreductase && PF00743:Flavin-binding monooxygenase-like	FMO-like
SM_RS00550	SMc04148	-		-1.2862	DUF1989 domain-containing protein && PF01571:Aminomethyltransferase folate-binding domain|PF09347:Domain of unknown function (DUF1989)|PF08669:Glycine cleavage T-protein C-terminal barrel domain	GCV_T
SM_RS00575	SMc04143	-		-0.7466	FadR family transcriptional regulator && PF07729:FCD domain|PF00392:Bacterial regulatory proteins, gntR family	FCD
SM_RS00585	SMc04141	-		-1.91493	glutathione S-transferase family protein && PF00043:Glutathione S-transferase, C-terminal domain	GST_C
SM_RS00590	SMc04140	ugpC		-1.43698	sn-glycerol-3-phosphate ABC transporter ATP-binding protein UgpC && PF08402:TOBE domain|PF00005:ABC transporter	ABC_tran
SM_RS00615	SMc04135	-	-1.01632	-1.65505	carbohydrate ABC transporter substrate-binding protein && PF13416:Bacterial extracellular solute-binding protein	-
SM_RS00650	SMc04128	cadA	-0.515662	-0.627949	cadmium-translocating P-type ATPase && PF00122:E1-E2 ATPase|PF00403:Heavy-metal-associated domain|PF00702:haloacid dehalogenase-like hydrolase	E1-E2_ATPase
SM_RS00680	SMc04122	deoA	-0.60943		thymidine phosphorylase && PF00591:Glycosyl transferase family, a/b domain|PF07831:Pyrimidine nucleoside phosphorylase C-terminal domain|PF02885:Glycosyl transferase family, helical bundle domain	Glycos_trans_3N
SM_RS00700	SMc04118	-		-0.727089	pilus assembly protein && PF07811:TadE-like protein	-
SM_RS00730	SMc04112	cpaB	-0.595376		Flp pilus assembly protein CpaB && PF08666:SAF domain|PF16976:Flp pilus assembly protein RcpC/CpaB	-
SM_RS00775	SMc02825	-	-0.415838		aminopeptidase && PF00883:Cytosol aminopeptidase family, catalytic domain	-
SM_RS00795	SMc02829	-	-0.3999	-0.465274	ABC transporter ATP-binding protein && PF00005:ABC transporter|PF08352:Oligopeptide/dipeptide transporter, C-terminal region	ABC_tran
SM_RS00865	SMc02842	-		-0.936168	DUF2244 domain-containing protein && PF10003:Integral membrane protein (DUF2244)	-
SM_RS00895	SMc02848	-	-0.597896	-0.940289	SH3 domain-containing protein && PF06347:Bacterial SH3 domain	-
SM_RS00955	SMc02860	-		-1.11715	DUF1326 domain-containing protein && PF07040:Protein of unknown function (DUF1326)	-
SM_RS01000	SMc02869	-	-0.668494	-0.791904	ATP-binding cassette domain-containing protein && PF00005:ABC transporter|PF08402:TOBE domain	ABC_tran
SM_RS01005	SMc02870	-	-0.873263	-1.59987	Gfo/Idh/MocA family oxidoreductase && PF01408:Oxidoreductase family, NAD-binding Rossmann fold	GFO_IDH_MocA
SM_RS01020	SMc02873	-	-0.517209	-0.729414	carbohydrate ABC transporter substrate-binding protein && PF13416:Bacterial extracellular solute-binding protein	-
SM_RS01025	SMc02874	-		-1.01873	N-acetylmuramic acid 6-phosphate etherase && PF13580:SIS domain	-
SM_RS01030	SMc02875	-		-0.761289	N-acetylglucosamine kinase && PF01869:BadF/BadG/BcrA/BcrD ATPase family	BcrAD_BadFG
SM_RS01035	SMc02876	-		-1.27665	GntR family transcriptional regulator && PF00392:Bacterial regulatory proteins, gntR family|PF07702:UTRA domain	UTRA
SM_RS01040	SMc02877	-	-1.05346	-1.47092	SIS domain-containing protein && PF01380:SIS domain	SIS
SM_RS01045	SMc02878	nagA	-0.710469	-1.08888	N-acetylglucosamine-6-phosphate deacetylase && PF01979:Amidohydrolase family	Amidohydro_1
SM_RS01055	SMc02880	-	-0.454557		ROK family protein && PF00480:ROK family	ROK
SM_RS01060	SMc02881	-	-0.372344		amidase && PF01425:Amidase	Amidase
SM_RS01065	SMc02882	-	-0.413384		sulfate transporter family protein && PF07264:Etoposide-induced protein 2,4 (EI24)	-
SM_RS01070	SMc02883	-	-0.886826		protein SlyX && -	-
SM_RS01080	SMc02885	msrA	-0.683975		peptide-methionine (S)-S-oxide reductase MsrA && PF01625:Peptide methionine sulfoxide reductase	PMSR
SM_RS01150	SMc02897	-	-0.627104	-0.436457	cytochrome c family protein && PF00034:Cytochrome c	-
SM_RS01200	SMc02906	-	-0.530139		YbaB/EbfC family nucleoid-associated protein && PF02575:YbaB/EbfC DNA-binding family	-
SM_RS01230	SMc02912	nusA	-0.248867		transcription termination/antitermination protein NusA && PF00575:S1 RNA binding domain|PF13184:NusA-like KH domain|PF08529:NusA N-terminal domain	S1
SM_RS01330	SMc00336	-	-0.770637	-0.812174	hypothetical protein && -	-
SM_RS01340	SMc00338	-		-0.731259	BA14K family protein && PF07886:BA14K-like protein	-
SM_RS01355	SMc00340	-	-0.613223		hydroxyacid dehydrogenase && PF02826:D-isomer specific 2-hydroxyacid dehydrogenase, NAD binding domain	2-Hacid_dh_C
SM_RS01460	SMc00361	-	-0.491495		alpha/beta hydrolase && PF12695:Alpha/beta hydrolase family	-
SM_RS01510	SMc00372	-		-0.864321	SDR family oxidoreductase && PF00106:short chain dehydrogenase	adh_short
SM_RS01515	SMc00373	-		-0.705561	hypothetical protein && -	-
SM_RS01520	SMc00374	-	-0.631207	-0.635475	aldo/keto reductase && PF00248:Aldo/keto reductase family	Aldo_ket_red
SM_RS01550	SMc00380	-	-0.655765	-0.866775	MarR family transcriptional regulator && PF12802:MarR family	-
SM_RS01625	SMc00395	-		-0.522787	5'-methylthioadenosine/S-adenosylhomocysteine nucleosidase && PF01048:Phosphorylase superfamily	-
SM_RS01705	SMc00412	pyrF	-0.422405		orotidine-5'-phosphate decarboxylase && PF00215:Orotidine 5'-phosphate decarboxylase / HUMPS family	-
SM_RS01710	SMc00413	-	-0.332209		histidine phosphatase family protein && PF00300:Histidine phosphatase superfamily (branch 1)	-
SM_RS01720	SMc00415	-	-0.450425		DNA polymerase III subunit beta && PF02768:DNA polymerase III beta subunit, C-terminal domain|PF02767:DNA polymerase III beta subunit, central domain|PF00712:DNA polymerase III beta subunit, N-terminal domain	DNA_pol3_beta_2
SM_RS01745	SMc00421	cysK	-0.449514		cysteine synthase A && PF00291:Pyridoxal-phosphate dependent enzyme	PALP
SM_RS01790	SMc00430	-	-0.525857		NAD(P)-dependent oxidoreductase && PF01370:NAD dependent epimerase/dehydratase family	Epimerase
SM_RS01800	SMc00432	iolB	-0.552298	-1.00663	5-deoxy-glucuronate isomerase && PF04962:KduI/IolB family	-
SM_RS01805	SMc00433	iolE	-0.673017		myo-inosose-2 dehydratase && PF01261:Xylose isomerase-like TIM barrel	-
SM_RS01810	SMc01166	iolD	-0.758676	-1.10298	3D-(3%2C5/4)-trihydroxycyclohexane-1%2C2-dione acylhydrolase (decyclizing) && PF02775:Thiamine pyrophosphate enzyme, C-terminal TPP binding domain|PF02776:Thiamine pyrophosphate enzyme, N-terminal TPP binding domain|PF00205:Thiamine pyrophosphate enzyme, central domain	TPP_enzyme_N
SM_RS01815	SMc01165	iolC	-0.823826	-1.50658	5-dehydro-2-deoxygluconokinase && PF00294:pfkB family carbohydrate kinase|PF09863:Uncharacterized protein conserved in bacteria (DUF2090)	PfkB
SM_RS01825	SMc01163	-	-0.875084	-0.829707	Gfo/Idh/MocA family oxidoreductase && PF01408:Oxidoreductase family, NAD-binding Rossmann fold|PF02894:Oxidoreductase family, C-terminal alpha/beta domain	GFO_IDH_MocA
SM_RS01835	SMc01161	coaBC	-0.645035	-0.643182	bifunctional phosphopantothenoylcysteine decarboxylase/phosphopantothenate--cysteine ligase CoaBC && PF02441:Flavoprotein|PF04127:DNA / pantothenate metabolism flavoprotein	DFP
SM_RS01870	SMc01154	mutM	-0.416477		bifunctional DNA-formamidopyrimidine glycosylase/DNA-(apurinic or apyrimidinic site) lyase && PF01149:Formamidopyrimidine-DNA glycosylase N-terminal domain|PF06831:Formamidopyrimidine-DNA glycosylase H2TH domain|PF06827:Zinc finger found in FPG and IleRS	H2TH
SM_RS01875	SMc01153	-	-0.995876	-0.656855	enoyl-CoA hydratase && PF00378:Enoyl-CoA hydratase/isomerase	ECH
SM_RS01905	SMc01148	-	-0.651271		nuclear transport factor 2 family protein && PF13474:SnoaL-like domain|PF00903:Glyoxalase/Bleomycin resistance protein/Dioxygenase superfamily	Glyoxalase
SM_RS01930	SMc01143	hrcA	-0.334882	-0.783919	heat-inducible transcriptional repressor HrcA && PF01628:HrcA protein C terminal domain	HrcA
SM_RS01940	SMc01141	ptsN	-0.538803	-0.696596	PTS IIA-like nitrogen regulatory protein PtsN && PF00359:Phosphoenolpyruvate-dependent sugar phosphotransferase system, EIIA 2	PTS_EIIA_2
SM_RS01970	SMc01135	sppA	-0.53389		signal peptide peptidase SppA && PF01343:Peptidase family S49	Peptidase_S49
SM_RS01985	SMc01132	-	-1.06181	-1.34447	carbon monoxide dehydrogenase subunit G && PF06240:Carbon monoxide dehydrogenase subunit G (CoxG)	-
SM_RS02020	SMc01125	mutS	-0.315712		DNA mismatch repair protein MutS && PF05190:MutS family domain IV|PF01624:MutS domain I|PF05188:MutS domain II|PF00488:MutS domain V|PF05192:MutS domain III	-
SM_RS02045	SMc01120	-	-0.340984	-0.583181	universal stress protein && PF00582:Universal stress protein family	Usp
SM_RS02050	SMc01119	-	-0.454701	-0.746803	NifU family protein && PF01106:NifU-like domain|PF08712:Scaffold protein Nfu/NifU N terminal	-
SM_RS02055	SMc01118	tsaB	-0.794494	-0.837732	tRNA (adenosine(37)-N6)-threonylcarbamoyltransferase complex dimerization subunit type 1 TsaB && PF00814:Glycoprotease family	Peptidase_M22
SM_RS02075	SMc01114	-		-0.554062	PhoH family protein && PF02562:PhoH-like protein	-
SM_RS02080	SMc01113	ybeY	-0.59149	-0.642986	rRNA maturation RNase YbeY && PF02130:Uncharacterized protein family UPF0054	-
SM_RS02120	SMc01105	-	-0.729155	-0.716576	nucleoside hydrolase && PF01156:Inosine-uridine preferring nucleoside hydrolase	-
SM_RS02130	SMc01103	-	-0.411152		ribokinase && PF00294:pfkB family carbohydrate kinase	PfkB
SM_RS02170	SMc01095	-	-0.425965		efflux RND transporter permease subunit && PF00873:AcrB/AcrD/AcrF family	ACR_tran
SM_RS02175	SMc01094	-	-0.445713		efflux RND transporter periplasmic adaptor subunit && PF16576:Barrel-sandwich domain of CusB or HlyD membrane-fusion|PF13533:Biotin-lipoyl like	-
SM_RS02205	SMc01732	dapD	-0.375037		2%2C3%2C4%2C5-tetrahydropyridine-2%2C6-dicarboxylate N-succinyltransferase && PF14805:Tetrahydrodipicolinate N-succinyltransferase N-terminal|PF14602:Hexapeptide repeat of succinyl-transferase	-
SM_RS02230	SMc01727	-	-0.717048	-0.678266	isocitrate lyase/phosphoenolpyruvate mutase family protein && PF13714:Phosphoenolpyruvate phosphomutase	-
SM_RS02240	SMc01725	-	-0.730909	-1.73271	anti-sigma factor && PF10099:Anti-sigma-K factor rskA	-
SM_RS02275	SMc01719	-	-0.749253	-0.844309	methyl-accepting chemotaxis protein && PF00672:HAMP domain|PF00015:Methyl-accepting chemotaxis protein (MCP) signalling domain	HAMP
SM_RS02285	SMc01717	-	-0.634682		NAD(P)/FAD-dependent oxidoreductase && PF02852:Pyridine nucleotide-disulphide oxidoreductase, dimerisation domain|PF07992:Pyridine nucleotide-disulphide oxidoreductase	Pyr_redox_2
SM_RS02350	SMc01705	-		-1.2062	aminoacyl-tRNA deacylase && PF04073:Aminoacyl-tRNA editing domain	-
SM_RS02380	SMc02180	-		-0.800389	YkgJ family cysteine cluster protein && PF03692:Putative zinc- or iron-chelating domain	-
SM_RS02405	SMc02175	-	-0.509245	-0.837865	Crp/Fnr family transcriptional regulator && PF13545:Crp-like helix-turn-helix domain|PF00027:Cyclic nucleotide-binding domain	cNMP_binding
SM_RS02435	SMc02169	-	-0.508905	-0.633705	sugar ABC transporter ATP-binding protein && PF00005:ABC transporter	ABC_tran
SM_RS02440	SMc02167	-	-1.42521	-1.52037	nucleoside triphosphate hydrolase && PF00485:Phosphoribulokinase / Uridine kinase family	-
SM_RS02460	SMc02163	pgi	-0.3534		glucose-6-phosphate isomerase && PF00342:Phosphoglucose isomerase	-
SM_RS02465	SMc02162	-		-1.69325	long-chain fatty acid--CoA ligase && PF00501:AMP-binding enzyme|PF13193:AMP-binding enzyme C-terminal domain	AMP-binding
SM_RS02500	SMc02187	-	-1.29469	-2.06419	site-specific integrase && PF00589:Phage integrase family|PF13356:Domain of unknown function (DUF4102)	Phage_integrase
SM_RS02505	SMc02202	-		-1.09457	hypothetical protein && -	-
SM_RS02585	SMc02149	-	-0.532069	-0.398788	hypothetical protein && -	-
SM_RS02590	SMc02148	ppk2	-0.855969	-1.29184	polyphosphate kinase 2 && PF03976:Polyphosphate kinase 2 (PPK2)	-
SM_RS02630	SMc02139	-	-0.489732	-0.382045	GcrA family cell cycle regulator && PF07750:GcrA cell cycle regulator	GcrA
SM_RS02640	SMc02138	-	-0.419166		aspartate aminotransferase family protein && PF00202:Aminotransferase class-III	Aminotran_3
SM_RS02720	SMc02227	-		-0.945439	enoyl-CoA hydratase/isomerase family protein && PF00725:3-hydroxyacyl-CoA dehydrogenase, C-terminal domain|PF00378:Enoyl-CoA hydratase/isomerase|PF02737:3-hydroxyacyl-CoA dehydrogenase, NAD binding domain	3HCDH_N
SM_RS02725	SMc02228	-		-0.592783	acetyl-CoA C-acetyltransferase && PF00108:Thiolase, N-terminal domain|PF02803:Thiolase, C-terminal domain	Thiolase_N
SM_RS02730	SMc02229	-		-1.52097	acyl-CoA dehydrogenase C-terminal domain-containing protein && PF12418:Acyl-CoA dehydrogenase N terminal|PF00441:Acyl-CoA dehydrogenase, C-terminal domain|PF02771:Acyl-CoA dehydrogenase, N-terminal domain|PF02770:Acyl-CoA dehydrogenase, middle domain|PF12806:Acetyl-CoA dehydrogenase C-terminal like	-
SM_RS02760	SMc02237	-		-0.809806	ligase-associated DNA damage response DEXH box helicase && PF00271:Helicase conserved C-terminal domain|PF00270:DEAD/DEAH box helicase|PF08494:DEAD/H associated	Helicase_C
SM_RS02815	SMc02248	-	-1.08065	-1.47519	response regulator transcription factor && PF00072:Response regulator receiver domain|PF00196:Bacterial regulatory proteins, luxR family	Response_reg
SM_RS02820	SMc02249	-		-1.32092	hybrid sensor histidine kinase/response regulator && PF00072:Response regulator receiver domain|PF02518:Histidine kinase-, DNA gyrase B-, and HSP90-like ATPase|PF00512:His Kinase A (phospho-acceptor) domain|PF12860:PAS fold	HATPase_c
SM_RS02840	SMc02253	-	-0.450734		chorismate mutase family protein && PF01817:Chorismate mutase type II	-
SM_RS02845	SMc02254	cydB	-0.820868	-1.42041	cytochrome d ubiquinol oxidase subunit II && PF02322:Cytochrome bd terminal oxidase subunit II	-
SM_RS02850	SMc02255	-	-0.54335	-1.27285	cytochrome ubiquinol oxidase subunit I && PF01654:Cytochrome bd terminal oxidase subunit I	-
SM_RS02855	SMc02256	-	-0.640535	-0.99472	amidohydrolase && PF07687:Peptidase dimerisation domain|PF01546:Peptidase family M20/M25/M40	Peptidase_M20
SM_RS02870	SMc02259	-	-0.42788		transporter substrate-binding domain-containing protein && PF00497:Bacterial extracellular solute-binding proteins, family 3	-
SM_RS02875	SMc02260	-		-1.33726	ABC transporter ATP-binding protein && PF00005:ABC transporter	ABC_tran
SM_RS02885	SMc02262	-	-1.37717	-1.82334	pyridoxal phosphate-dependent aminotransferase && PF00155:Aminotransferase class I and II	Aminotran_1_2
SM_RS02890	SMc02263	-	-0.988358	-1.21523	5-guanidino-2-oxopentanoate decarboxylase && PF02776:Thiamine pyrophosphate enzyme, N-terminal TPP binding domain|PF00205:Thiamine pyrophosphate enzyme, central domain|PF02775:Thiamine pyrophosphate enzyme, C-terminal TPP binding domain	TPP_enzyme_N
SM_RS02960	SMc02277	-		-1.45691	hypothetical protein && -	-
SM_RS02970	SMc02279	-		-0.608966	hypothetical protein && -	-
SM_RS03010	#N/A	-	-0.722129		hypothetical protein && -	-
SM_RS03030	SMc02287	-	-0.707535		recombinase family protein && PF00239:Resolvase, N terminal domain	Resolvase
SM_RS03040	SMc02292	-	-0.526992	-0.838062	type I restriction endonuclease subunit R && PF11867:Domain of unknown function (DUF3387)|PF04313:Type I restriction enzyme R protein N terminus (HSDR_N)|PF04851:Type III restriction enzyme, res subunit	-
SM_RS03100	SMc02306	-	-0.516291		DUF2948 family protein && PF11164:Protein of unknown function (DUF2948)	-
SM_RS03105	SMc02307	hisD	-0.402295		histidinol dehydrogenase && PF00815:Histidinol dehydrogenase	-
SM_RS03150	SMc02313	-	-0.672577		type II toxin-antitoxin system HicB family antitoxin && PF15919:HicB_like antitoxin of bacterial toxin-antitoxin system	-
SM_RS03185	SMc02319	-	-0.659591	-0.766453	hypothetical protein && -	-
SM_RS03200	SMc02322	-	-1.02845	-0.880869	bifunctional rhamnulose-1-phosphate aldolase/short-chain dehydrogenase && PF00106:short chain dehydrogenase|PF00596:Class II Aldolase and Adducin N-terminal domain	adh_short
SM_RS03205	SMc02323	-	-1.14723		DeoR/GlpR transcriptional regulator && PF08220:DeoR-like helix-turn-helix domain|PF00455:DeoR C terminal sensor domain	DeoR
SM_RS03210	SMc02324	rhaS	-1.3035	-1.9973	rhamnose ABC transporter substrate-binding protein && PF13407:Periplasmic binding protein domain	-
SM_RS03215	SMc02325	-	-1.05441		sugar ABC transporter ATP-binding protein && PF00005:ABC transporter	ABC_tran
SM_RS03255	SMc03007	-	-0.393574		chemotaxis protein CheA && PF01584:CheW-like domain|PF02518:Histidine kinase-, DNA gyrase B-, and HSP90-like ATPase|PF02895:Signal transducing histidine kinase, homodimeric domain|PF01627:Hpt domain	Hpt
SM_RS03280	SMc03012	cheD	-0.509473		chemoreceptor glutamine deamidase CheD && PF03975:CheD chemotactic sensory transduction	-
SM_RS03290	SMc03014	fliF	-0.502714		flagellar M-ring protein FliF && PF01514:Secretory protein of YscJ/FliF family|PF08345:Flagellar M-ring protein C-terminal	-
SM_RS03320	SMc03020	fliN	-0.739073		flagellar motor switch protein FliN && PF01052:Type III flagellar switch regulator (C-ring) FliN C-term	-
SM_RS03350	SMc03026	-	-1.00352		hypothetical protein && -	-
SM_RS03370	SMc03030	flgG	-0.528727		flagellar basal-body rod protein FlgG && PF06429:Flagellar basal body rod FlgEFG protein C-terminal|PF00460:Flagella basal body rod protein	-
SM_RS03440	SMc03044	-	-0.873282		flagellar hook-length control protein FliK && PF02120:Flagellar hook-length control protein FliK	-
SM_RS03460	SMc03048	flgK	-0.376346		flagellar hook-associated protein FlgK && PF06429:Flagellar basal body rod FlgEFG protein C-terminal	-
SM_RS03470	SMc03050	flaF	-0.547486		flagellar biosynthesis regulator FlaF && PF07309:Flagellar protein FlaF	-
SM_RS03535	SMc03061	-	-0.372307		carbohydrate ABC transporter substrate-binding protein && PF01547:Bacterial extracellular solute-binding protein	SBP_bac_1
SM_RS03540	SMc03062	-	-0.609853		sugar ABC transporter permease && PF00528:Binding-protein-dependent transport system inner membrane component	BPD_transp_1
SM_RS03600	SMc00765	-	-0.465754		methyl-accepting chemotaxis protein && PF00015:Methyl-accepting chemotaxis protein (MCP) signalling domain|PF00672:HAMP domain	HAMP
SM_RS03615	SMc00767	-		-2.59185	hypothetical protein && -	-
SM_RS03620	SMc00768	aceA		-4.05823	isocitrate lyase && PF00463:Isocitrate lyase family	-
SM_RS03635	SMc00771	-	-0.41122		ABC transporter ATP-binding protein && PF00005:ABC transporter|PF08402:TOBE domain	ABC_tran
SM_RS03655	SMc00774	-	-0.868723	-1.09208	acetoacetate--CoA ligase && PF13193:AMP-binding enzyme C-terminal domain|PF00501:AMP-binding enzyme	AMP-binding
SM_RS03665	SMc00776	-	-0.379039	-0.761065	PAS domain S-box protein && PF00512:His Kinase A (phospho-acceptor) domain|PF00989:PAS fold|PF02518:Histidine kinase-, DNA gyrase B-, and HSP90-like ATPase	HATPase_c
SM_RS03680	SMc00778	-	-0.672795		SDR family oxidoreductase && PF00106:short chain dehydrogenase	adh_short
SM_RS03685	SMc00779	-	-0.921421	-0.989804	FAD-binding protein && PF01565:FAD binding domain|PF04030:D-arabinono-1,4-lactone oxidase	ALO
SM_RS03695	SMc00781	-	-0.920029	-2.34056	CoA-acylating methylmalonate-semialdehyde dehydrogenase && PF00171:Aldehyde dehydrogenase family	Aldedh
SM_RS03715	SMc00785	rirA		-0.790823	iron-responsive transcriptional regulator RirA && PF02082:Transcriptional regulator	Rrf2
SM_RS03760	#N/A	-	-0.416131		hypothetical protein && -	-
SM_RS03785	SMc00798	-	-0.457109		hypothetical protein && -	-
SM_RS03820	SMc00804	-	-0.73682	-1.17094	hypothetical protein && -	-
SM_RS03825	SMc00805	-	-0.657896	-1.32301	PQQ-binding-like beta-propeller repeat protein && -	-
SM_RS03850	SMc00809	-	-0.635011	-0.939134	hypothetical protein && -	-
SM_RS03885	SMc00814	-	-0.648082		MBL fold metallo-hydrolase && PF00753:Metallo-beta-lactamase superfamily	Lactamase_B
SM_RS03900	SMc00817	-	-0.778611	-0.922312	dienelactone hydrolase family protein && PF01738:Dienelactone hydrolase family	-
SM_RS03955	SMc00828	-	-0.570549	-0.976512	NUDIX hydrolase && PF00293:NUDIX domain	NUDIX
SM_RS03960	SMc00829	-		-1.3706	FCD domain-containing protein && PF07729:FCD domain|PF00392:Bacterial regulatory proteins, gntR family	FCD
SM_RS03975	SMc00832	-		-0.861858	FAD-binding protein && PF01565:FAD binding domain|PF02913:FAD linked oxidases, C-terminal domain	FAD_binding_4
SM_RS03980	SMc00833	glcE	-0.608913	-0.910604	glycolate oxidase subunit GlcE && PF01565:FAD binding domain	FAD_binding_4
SM_RS04005	SMc00922	-	-0.502547	-0.84201	NCS1 family nucleobase:cation symporter-1 && PF02133:Permease for cytosine/purines, uracil, thiamine, allantoin	-
SM_RS04040	SMc00914	-	-0.470366		FAD-dependent oxidoreductase && PF14759:Reductase C-terminal|PF07992:Pyridine nucleotide-disulphide oxidoreductase	Pyr_redox_2
SM_RS04160	SMc00932	mutL		-0.472263	DNA mismatch repair endonuclease MutL && PF01119:DNA mismatch repair protein, C-terminal domain|PF13589:Histidine kinase-, DNA gyrase B-, and HSP90-like ATPase|PF08676:MutL C terminal dimerisation domain	-
SM_RS04180	SMc00886	-		-0.991191	trimethylamine methyltransferase family protein && PF06253:Trimethylamine methyltransferase (MTTB)	-
SM_RS04195	SMc00884	-	-0.556524		dihydroxy-acid dehydratase && PF00920:Dehydratase family	ILVD_EDD
SM_RS04200	SMc00883	-	-0.587158		SMP-30/gluconolactonase/LRE family protein && PF08450:SMP-30/Gluconolaconase/LRE-like region	-
SM_RS04205	SMc00882	-	-0.838235	-0.808311	2-dehydro-3-deoxy-6-phosphogalactonate aldolase && PF01081:KDPG and KHG aldolase	-
SM_RS04220	SMc00879	-	-0.553276	-0.704569	IclR family transcriptional regulator && PF09339:IclR helix-turn-helix domain|PF01614:Bacterial transcriptional regulator	IclR
SM_RS04225	SMc00878	-		-0.401085	LuxR family transcriptional regulator && PF00196:Bacterial regulatory proteins, luxR family|PF03472:Autoinducer binding domain	Autoind_bind
SM_RS04305	SMc00862	-	-0.360477		4-(cytidine 5'-diphospho)-2-C-methyl-D-erythritol kinase && PF08544:GHMP kinases C terminal|PF00288:GHMP kinases N terminal domain	GHMP_kinases
SM_RS04315	SMc00860	-	-0.380201	-0.570888	polyprenyl synthetase family protein && PF00348:Polyprenyl synthetase	-
SM_RS04330	SMc00857	-	-0.429868		S49 family peptidase && PF01343:Peptidase family S49	Peptidase_S49
SM_RS04460	SMc00977	-		-2.14599	acyl-CoA dehydrogenase && PF02770:Acyl-CoA dehydrogenase, middle domain|PF12806:Acetyl-CoA dehydrogenase C-terminal like|PF02771:Acyl-CoA dehydrogenase, N-terminal domain|PF00441:Acyl-CoA dehydrogenase, C-terminal domain	-
SM_RS04465	SMc00976	-		-1.72627	crotonase/enoyl-CoA hydratase family protein && PF00378:Enoyl-CoA hydratase/isomerase	ECH
SM_RS04475	SMc00975	-	-0.364492		methyl-accepting chemotaxis protein && PF00672:HAMP domain|PF00015:Methyl-accepting chemotaxis protein (MCP) signalling domain|PF02743:Cache domain	Cache_1
SM_RS04550	SMc00960	tldD	-0.460257		metalloprotease TldD && PF01523:Putative modulator of DNA gyrase	-
SM_RS04570	SMc00002	-		-0.637794	hypothetical protein && PF16998:17 kDa outer membrane surface antigen	-
SM_RS04575	SMc00003	-	-1.03577	-1.55935	J domain-containing protein && PF01556:DnaJ C terminal domain|PF00226:DnaJ domain	DnaJ
SM_RS04665	SMc00072	-	-0.355984		peroxiredoxin && PF08534:Redoxin	-
SM_RS04675	SMc00019	-		-0.805147	YqgE/AlgH family protein && PF02622:Uncharacterized ACR, COG1678	-
SM_RS04690	SMc00451	-	-0.287779	-0.458277	insulinase family protein && PF00675:Insulinase (Peptidase family M16)|PF05193:Peptidase M16 inactive domain	-
SM_RS04735	SMc00022	-		-0.638833	DUF721 domain-containing protein && PF05258:Protein of unknown function (DUF721)	-
SM_RS04750	SMc00024	-	-0.766566	-0.998193	chromosome segregation protein SMC && PF02463:RecF/RecN/SMC N terminal domain	SMC_N
SM_RS04755	SMc00025	-	-0.326164		pyruvate%2C phosphate dikinase && PF00391:PEP-utilising enzyme, mobile domain|PF02896:PEP-utilising enzyme, TIM barrel domain|PF01326:Pyruvate phosphate dikinase, PEP/pyruvate binding domain	-
SM_RS04765	SMc00084	-	-0.562582	-1.36334	hypothetical protein && -	-
SM_RS04805	SMc00089	-		-2.32818	helix-turn-helix transcriptional regulator && PF12844:Helix-turn-helix domain	-
SM_RS04895	SMc00038	-		-1.32548	EAL domain-containing protein && PF00563:EAL domain|PF08448:PAS fold|PF00990:Diguanylate cyclase, GGDEF domain|PF13185:GAF domain	EAL
SM_RS04920	SMc00100	-	-0.445743	-0.668191	DUF853 domain-containing protein && PF05872:Bacterial protein of unknown function (DUF853)	-
SM_RS04950	SMc00104	-	-0.40431	-0.555615	phosphatase && -	-
SM_RS04955	SMc00105	-	-0.670561	-0.921259	zinc-dependent alcohol dehydrogenase family protein && PF08240:Alcohol dehydrogenase GroES-like domain|PF00107:Zinc-binding dehydrogenase	ADH_N
SM_RS04960	SMc00042	-	-0.346526		branched-chain amino acid aminotransferase && PF01063:Amino-transferase class IV	-
SM_RS04985	SMc00045	-	-0.894198	-1.26751	cytochrome c && PF01322:Cytochrome C'	-
SM_RS04990	SMc00086	-	-0.827793	-1.27794	cytochrome c && -	-
SM_RS05110	SMc00456	-		-0.887644	DUF5330 domain-containing protein && -	-
SM_RS05120	SMc00060	-	-0.465028	-0.774949	peptidoglycan-binding protein && PF01471:Putative peptidoglycan binding domain	PG_binding_1
SM_RS05140	SMc00062	-	-0.602886		SH3 domain-containing protein && PF08239:Bacterial SH3 domain	SH3_3
SM_RS05145	SMc00063	-	-1.0911	-1.06768	hypothetical protein && -	-
SM_RS05175	SMc00123	-		-0.92236	MmcQ/YjbR family DNA-binding protein && PF04237:YjbR	-
SM_RS05185	SMc00065	-		-1.14108	hypothetical protein && -	-
SM_RS05220	SMc02364	-		-0.9443	cytochrome c-type biogenesis protein CcmH && PF03918:Cytochrome C biogenesis protein	-
SM_RS05225	SMc02365	-	-0.801		Do family serine endopeptidase && PF13365:Trypsin-like peptidase domain|PF13180:PDZ domain	-
SM_RS05230	SMc02366	-	-0.610763		response regulator transcription factor && PF00486:Transcriptional regulatory protein, C terminal|PF00072:Response regulator receiver domain	Trans_reg_C
SM_RS05240	SMc02368	-	-0.723343	-0.738324	bifunctional [glutamine synthetase] adenylyltransferase/[glutamine synthetase]-adenylyl-L-tyrosine phosphorylase && PF03710:Glutamate-ammonia ligase adenylyltransferase|PF08335:GlnD PII-uridylyltransferase	-
SM_RS05275	SMc02377	-	-0.420177	-0.58007	electron transfer flavoprotein-ubiquinone oxidoreductase && PF05187:Electron transfer flavoprotein-ubiquinone oxidoreductase, 4Fe-4S|PF01946:Thi4 family	-
SM_RS05280	SMc02378	-	-0.448595		ABC transporter substrate-binding protein && PF04069:Substrate binding domain of ABC-type glycine betaine transport system	-
SM_RS05340	SMc02392	-		-0.864433	sel1 repeat family protein && -	-
SM_RS05500	SMc02645	-	-0.54395	-1.13841	class I SAM-dependent methyltransferase && PF02353:Mycolic acid cyclopropane synthetase	-
SM_RS05505	SMc02644	-	-0.308268		RNA-binding transcriptional accessory protein && PF12836:Helix-hairpin-helix motif|PF16921:Tex protein YqgF-like domain|PF00575:S1 RNA binding domain|PF09371:Tex-like protein N-terminal domain	S1
SM_RS05515	SMc02641	rkpK	-0.283218		UDP-glucose 6-dehydrogenase && PF03721:UDP-glucose/GDP-mannose dehydrogenase family, NAD binding domain|PF00984:UDP-glucose/GDP-mannose dehydrogenase family, central domain|PF03720:UDP-glucose/GDP-mannose dehydrogenase family, UDP binding domain	-
SM_RS05530	SMc02638	-	-0.931784		SRPBCC domain-containing protein && PF08327:Activator of Hsp90 ATPase homolog 1-like protein	-
SM_RS05555	SMc02633	-	-0.306295	-0.674657	DUF2339 domain-containing protein && PF10101:Predicted membrane protein (DUF2339)	-
SM_RS05560	SMc02632	-	-0.950352		HD domain-containing protein && PF01966:HD domain	HD
SM_RS05580	SMc02599	-	-0.565098		L-aspartate oxidase && PF02910:Fumarate reductase flavoprotein C-term|PF00890:FAD binding domain	-
SM_RS05635	SMc02556	-		-0.517498	hypothetical protein && -	-
SM_RS05645	SMc02554	-		-0.543886	NUDIX hydrolase && PF00293:NUDIX domain	NUDIX
SM_RS05835	SMc00576	-	-0.615454		YicC family protein && PF03755:YicC-like family, N-terminal region|PF08340:Domain of unknown function (DUF1732)	-
SM_RS05875	SMc00585	-	-0.63508		leucyl aminopeptidase && PF00883:Cytosol aminopeptidase family, catalytic domain|PF02789:Cytosol aminopeptidase family, N-terminal domain	-
SM_RS05890	SMc00588	-		-0.836599	Gfo/Idh/MocA family oxidoreductase && PF01408:Oxidoreductase family, NAD-binding Rossmann fold	GFO_IDH_MocA
SM_RS05980	SMc00606	-		-1.49834	ribonuclease T(2) && PF00445:Ribonuclease T2 family	Ribonuclease_T2
SM_RS06075	SMc01757	-		-0.60396	rhodanese-like domain-containing protein && PF00581:Rhodanese-like domain	Rhodanese
SM_RS06080	SMc01758	groL	-1.17902	-1.41691	chaperonin GroEL && PF00118:TCP-1/cpn60 chaperonin family	-
SM_RS06090	SMc01760	-	-0.424679	-0.448538	hypothetical protein && -	-
SM_RS06100	SMc01762	-	-0.479557	-1.46138	helix-turn-helix transcriptional regulator && PF12840:Helix-turn-helix domain	-
SM_RS06120	SMc01766	hemB	-0.928879	-0.914552	porphobilinogen synthase && PF00490:Delta-aminolevulinic acid dehydratase	-
SM_RS06145	SMc01771	nrdR	-0.43319		transcriptional repressor NrdR && PF03477:ATP cone domain	-
SM_RS06150	SMc01772	ribD	-0.455184		bifunctional diaminohydroxyphosphoribosylaminopyrimidine deaminase/5-amino-6-(5-phosphoribosylamino)uracil reductase RibD && PF01872:RibD C-terminal domain|PF00383:Cytidine and deoxycytidylate deaminase zinc-binding region	RibD_C
SM_RS06155	SMc01773	-	-0.739649		riboflavin synthase && PF00677:Lumazine binding domain	-
SM_RS06170	SMc01776	-	-0.512269		cupin domain-containing protein && PF07883:Cupin domain	Cupin_2
SM_RS06190	SMc01780	-	-1.25348	-1.93676	sodium-translocating pyrophosphatase && PF03030:Inorganic H+ pyrophosphatase	-
SM_RS06280	SMc01795	-	-0.613098		exopolysaccharide transport family protein && PF02706:Chain length determinant protein	-
SM_RS06315	SMc01802	speB	-0.537617		agmatinase && PF00491:Arginase family	-
SM_RS06345	SMc01808	-	-0.539446		CoA-binding protein && PF13380:CoA binding domain	-
SM_RS06350	SMc01809	-		-0.594795	O-acetylhomoserine aminocarboxypropyltransferase && PF01053:Cys/Met metabolism PLP-dependent enzyme	Cys_Met_Meta_PP
SM_RS06355	SMc01810	-		-0.928844	cupin domain-containing protein && PF05899:Protein of unknown function (DUF861)	Cupin_3
SM_RS06370	SMc01813	-	-0.686083	-0.560725	endonuclease/exonuclease/phosphatase family protein && PF03372:Endonuclease/Exonuclease/phosphatase family	Exo_endo_phos
SM_RS06385	SMc01904	clpX	-0.354523		ATP-dependent Clp protease ATP-binding subunit ClpX && PF07724:AAA domain (Cdc48 subfamily)|PF06689:ClpX C4-type zinc finger|PF10431:C-terminal, D2-small domain, of ClpB protein	-
SM_RS06415	SMc01910	-	-0.340082		AAA family ATPase && PF13514:AAA domain	-
SM_RS06420	SMc01911	-	-0.62515	-1.00761	cupin domain-containing protein && PF07883:Cupin domain	Cupin_2
SM_RS06525	SMc01929	-	-0.521329		ribonuclease J && PF07521:RNA-metabolising metallo-beta-lactamase|PF00753:Metallo-beta-lactamase superfamily	Lactamase_B
SM_RS06540	SMc01932	-	-0.684863	-0.976132	type II toxin-antitoxin system VapC family toxin && PF01850:PIN domain	-
SM_RS06570	SMc01375	dnaE	-0.494674	-0.532378	DNA polymerase III subunit alpha && PF14579:Helix-hairpin-helix motif|PF07733:Bacterial DNA polymerase III alpha subunit|PF02811:PHP domain	-
SM_RS06680	SMc01353	gatC	-0.389866		Asp-tRNA(Asn)/Glu-tRNA(Gln) amidotransferase subunit GatC && -	-
SM_RS06755	SMc01336	-	-0.720131	-0.661519	ribonuclease E/G && PF10150:Ribonuclease E/G family	-
SM_RS06765	SMc01335	-	-0.639527	-0.945898	N-acetylmuramoyl-L-alanine amidase && PF01520:N-acetylmuramoyl-L-alanine amidase|PF11741:AMIN domain	-
SM_RS07055	SMc01281	msrP	-0.696559	-0.77397	protein-methionine-sulfoxide reductase catalytic subunit MsrP && PF00174:Oxidoreductase molybdopterin binding domain	-
SM_RS07060	SMc01280	-	-0.448586		DegQ family serine endoprotease && PF13180:PDZ domain|PF13365:Trypsin-like peptidase domain	-
SM_RS07130	SMc01267	-	-0.495392	-1.53162	PrkA family serine protein kinase && PF08298:PrkA AAA domain|PF06798:PrkA serine protein kinase C-terminal domain	-
SM_RS07135	SMc01266	-	-0.718685	-1.81404	DUF444 family protein && PF04285:Protein of unknown function (DUF444)	-
SM_RS07140	SMc01265	-	-0.664113	-1.59392	SpoVR family protein && PF04293:SpoVR like protein	-
SM_RS07210	SMc00998	-	-0.73641	-1.73004	transglutaminase-like cysteine peptidase && PF06035:Bacterial transglutaminase-like cysteine proteinase BTLCP	-
SM_RS07230	SMc01002	-	-0.667753	-2.33916	CBS domain-containing protein && PF00571:CBS domain	CBS
SM_RS07295	SMc01015	-	-0.728413		DUF2336 domain-containing protein && PF10098:Uncharacterized protein conserved in bacteria (DUF2336)	-
SM_RS07300	SMc01016	-	-0.457433	-1.08875	hypothetical protein && -	-
SM_RS07325	SMc01021	-	-0.581872	-2.61964	polyisoprenoid-binding protein && PF04264:YceI-like domain	-
SM_RS07330	SMc01022	-		-2.88428	cytochrome b && PF00033:Cytochrome b/b6/petB	-
SM_RS07335	SMc01023	-	-0.482752		triose-phosphate isomerase && PF00121:Triosephosphate isomerase	-
SM_RS07355	SMc01027	kdsA	-0.327492		3-deoxy-8-phosphooctulonate synthase && PF00793:DAHP synthetase I family	-
SM_RS07365	SMc01029	-	-0.639399		septum formation initiator family protein && PF04977:Septum formation initiator	-
SM_RS07385	SMc01033	-	-0.41241		SGNH/GDSL hydrolase family protein && PF13472:GDSL-like Lipase/Acylhydrolase family	-
SM_RS07525	SMc02120	-	-0.586968	-1.02796	amino acid ABC transporter permease && PF00528:Binding-protein-dependent transport system inner membrane component	BPD_transp_1
SM_RS07530	SMc02119	-		-0.533532	amino acid ABC transporter permease && PF00528:Binding-protein-dependent transport system inner membrane component	BPD_transp_1
SM_RS07535	SMc02118	-	-0.480513	-0.783223	amino acid ABC transporter substrate-binding protein && PF00497:Bacterial extracellular solute-binding proteins, family 3	-
SM_RS07635	SMc02098	frr	-0.329464		ribosome recycling factor && PF01765:Ribosome recycling factor	-
SM_RS07680	SMc02089	lpxB	-0.667557		lipid-A-disaccharide synthase && PF02684:Lipid-A-disaccharide synthetase	-
SM_RS07695	SMc02087	gltA	-0.383371	-0.906158	citrate (Si)-synthase && PF00285:Citrate synthase	Citrate_synt
SM_RS07700	SMc02086	-	-0.586688	-1.01432	ComEC/Rec2 family competence protein && PF13567:Domain of unknown function (DUF4131)|PF03772:Competence protein	-
SM_RS07725	SMc02081	-	-0.522887	-0.664663	PopZ family protein && PF10691:Protein of unknown function (DUF2497)	-
SM_RS07735	SMc02079	-		-0.479123	transporter && PF03349:Outer membrane protein transport protein (OMPP1/FadL/TodX)	-
SM_RS07770	SMc02072	-	-0.309851	-0.440152	SPOR domain-containing protein && PF05036:Sporulation related domain	-
SM_RS07775	SMc02071	nagZ	-0.393745	-0.722401	beta-N-acetylhexosaminidase && PF00933:Glycosyl hydrolase family 3 N terminal domain	Glyco_hydro_3
SM_RS07780	SMc02070	-		-0.495295	segregation/condensation protein A && PF02616:ScpA/B protein	-
SM_RS07785	SMc02069	scpB	-0.586254	-0.844466	SMC-Scp complex subunit ScpB && PF04079:Putative transcriptional regulators (Ypuh-like)	DUF387
SM_RS07800	SMc02066	tatB	-0.807743	-0.777446	twin-arginine translocase subunit TatB && -	-
SM_RS07830	SMc02060	-	-0.437648	-0.41491	LysM peptidoglycan-binding domain-containing protein && PF01476:LysM domain|PF01551:Peptidase family M23	Peptidase_M23
SM_RS07890	SMc02049	gcvP	-0.487006		aminomethyl-transferring glycine dehydrogenase && PF02347:Glycine cleavage system P-protein	-
SM_RS07900	SMc02047	gcvT	-0.466856	-0.49904	glycine cleavage system aminomethyltransferase GcvT && PF08669:Glycine cleavage T-protein C-terminal barrel domain|PF01571:Aminomethyltransferase folate-binding domain	GCV_T
SM_RS07930	SMc01237	-	-0.905444	-1.1262	vitamin B12-dependent ribonucleotide reductase && PF08471:Class II vitamin B12-dependent ribonucleotide reductase|PF12637:TSCPD domain|PF02867:Ribonucleotide reductase, barrel domain	Ribonuc_red_lgC
SM_RS07935	SMc01236	-	-1.01374	-0.680585	DUF72 domain-containing protein && PF01904:Protein of unknown function DUF72	-
SM_RS07975	SMc01227	-	-0.348756		alkene reductase && PF00724:NADH:flavin oxidoreductase / NADH oxidase family	Oxidored_FMN
SM_RS08040	SMc01214	-	-0.527254	-1.2412	zinc-dependent alcohol dehydrogenase family protein && PF00107:Zinc-binding dehydrogenase|PF08240:Alcohol dehydrogenase GroES-like domain	ADH_N
SM_RS08045	SMc01213	-	-0.364385	-0.795024	zinc metallopeptidase && PF04228:Putative neutral zinc metallopeptidase	-
SM_RS08125	SMc01698	-	-0.539193	-0.878049	SDR family oxidoreductase && PF00106:short chain dehydrogenase	adh_short
SM_RS08330	SMc04449	-	-0.51326	-1.00442	bifunctional 2'%2C3'-cyclic-nucleotide 2'-phosphodiesterase/3'-nucleotidase && PF02872:5'-nucleotidase, C-terminal domain|PF00149:Calcineurin-like phosphoesterase	Metallophos
SM_RS08360	SMc00939	-	-0.537894	-0.756768	YciI family protein && PF03795:YCII-related domain	-
SM_RS08475	SMc00228	recG	-0.373903		ATP-dependent DNA helicase RecG && PF00271:Helicase conserved C-terminal domain|PF00270:DEAD/DEAH box helicase	DEAD
SM_RS08485	SMc00230	-	-0.760243	-0.871151	N-acetyltransferase && PF13527:Acetyltransferase (GNAT) domain	-
SM_RS08495	SMc00232	glmU		-0.461126	bifunctional UDP-N-acetylglucosamine diphosphorylase/glucosamine-1-phosphate N-acetyltransferase GlmU && PF14602:Hexapeptide repeat of succinyl-transferase|PF12804:MobA-like NTP transferase domain	-
SM_RS08540	SMc00241	-	-0.749783	-1.3083	FadR family transcriptional regulator && PF00392:Bacterial regulatory proteins, gntR family|PF07729:FCD domain	FCD
SM_RS08545	SMc00242	-	-0.450174		BMP family ABC transporter substrate-binding protein && PF02608:Basic membrane protein	-
SM_RS08560	SMc00245	-	-0.652402	-0.524505	ABC transporter ATP-binding protein && PF00005:ABC transporter	ABC_tran
SM_RS08565	SMc00246	-	-0.477544		quinone oxidoreductase && PF08240:Alcohol dehydrogenase GroES-like domain|PF00107:Zinc-binding dehydrogenase	ADH_zinc_N
SM_RS08655	SMc00258	-		-1.3022	hypothetical protein && -	-
SM_RS08670	SMc00261	-	-0.758453	-1.04323	acyl-CoA synthetase && PF00501:AMP-binding enzyme|PF13193:AMP-binding enzyme C-terminal domain	AMP-binding
SM_RS08675	SMc00262	-	-1.08712	-3.00722	acetyl-CoA acetyltransferase && PF00108:Thiolase, N-terminal domain|PF02803:Thiolase, C-terminal domain	Thiolase_N
SM_RS08685	SMc00264	-	-1.62994	-1.89123	glucose 1-dehydrogenase && PF00106:short chain dehydrogenase	adh_short
SM_RS08690	SMc00265	-	-1.19799	-1.67871	TRAP transporter substrate-binding protein && PF03480:Bacterial extracellular solute-binding protein, family 7	-
SM_RS08695	SMc00266	-	-0.736463	-0.72786	TRAP transporter large permease subunit && PF06808:Tripartite ATP-independent periplasmic transporter, DctM component|PF04290:Tripartite ATP-independent periplasmic transporters, DctQ component	-
SM_RS08720	SMc00271	-		-5.66535	TRAP transporter substrate-binding protein && PF03480:Bacterial extracellular solute-binding protein, family 7	-
SM_RS08820	SMc00289	-		-0.493818	cold shock domain-containing protein && PF00313:'Cold-shock' DNA-binding domain	CSD
SM_RS08875	SMc00296	phaC		-0.761795	class I poly(R)-hydroxyalkanoic acid synthase && PF07167:Poly-beta-hydroxybutyrate polymerase (PhaC) N-terminus	-
SM_RS08905	SMc00302	-	-0.42117		SUF system Fe-S cluster assembly protein && PF01883:Domain of unknown function DUF59	-
SM_RS08915	SMc00532	sufD	-0.392587		Fe-S cluster assembly protein SufD && PF01458:Uncharacterized protein family (UPF0051)	-
SM_RS08920	SMc00531	sufC	-0.429337		Fe-S cluster assembly ATPase SufC && PF00005:ABC transporter	ABC_tran
SM_RS08925	SMc00530	sufB	-0.310974		Fe-S cluster assembly protein SufB && PF01458:Uncharacterized protein family (UPF0051)	-
SM_RS08930	SMc00529	-		-1.20935	cysteine desulfurase && PF00266:Aminotransferase class-V	Aminotran_5
SM_RS08985	SMc00520	-		-1.08228	TfoX/Sxy family protein && PF04993:TfoX N-terminal domain	-
SM_RS08990	SMc00519	-	-0.744738	-1.50287	NTP transferase domain-containing protein && PF00994:Probable molybdopterin binding domain|PF12804:MobA-like NTP transferase domain	-
SM_RS08995	SMc00518	-	-0.569672	-1.29411	XdhC family protein && PF13478:XdhC Rossmann domain	-
SM_RS09000	SMc00517	-	-1.08742	-1.6418	XdhC family protein && PF02625:XdhC and CoxI family	-
SM_RS09005	SMc00516	-	-0.870726	-0.981689	VWA domain-containing protein && PF05762:VWA domain containing CoxE-like protein	-
SM_RS09010	SMc00515	-	-0.546487	-0.946631	MoxR family ATPase && PF07728:AAA domain (dynein-related subfamily)	AAA_5
SM_RS09055	SMc00506	-		-1.24046	DUF2189 domain-containing protein && PF09955:Predicted integral membrane protein (DUF2189)	-
SM_RS09080	SMc00501	-	-1.35096		NAD(P)-dependent oxidoreductase && PF09130:Domain of unknown function (DUF1932)	-
SM_RS09090	SMc00499	-	-1.16914		tripartite tricarboxylate transporter substrate binding protein && PF03401:Tripartite tricarboxylate transporter family receptor	-
SM_RS09095	SMc00498	-	-1.26015		tripartite tricarboxylate transporter TctB family protein && PF07331:Tripartite tricarboxylate transporter TctB family	-
SM_RS09105	SMc00496	-	-0.64114	-0.535224	DUF1476 domain-containing protein && PF07345:Domain of unknown function (DUF1476)	-
SM_RS09145	SMc00488	purL	-0.289689		phosphoribosylformylglycinamidine synthase subunit PurL && PF00586:AIR synthase related protein, N-terminal domain|PF02769:AIR synthase related protein, C-terminal domain	-
SM_RS09195	SMc00484	-	-0.551365		ATP-binding protein && PF01935:Domain of unknown function DUF87	-
SM_RS09250	SMc00760	recA	-0.496657		recombinase RecA && PF00154:recA bacterial DNA recombination protein	-
SM_RS09265	SMc00471	-		-0.521868	PAS domain-containing hybrid sensor histidine kinase/response regulator && PF02518:Histidine kinase-, DNA gyrase B-, and HSP90-like ATPase|PF00072:Response regulator receiver domain	Response_reg
SM_RS09270	SMc00470	-	-0.428857	-0.506564	flagellar biosynthetic protein FliO && PF04347:Flagellar biosynthesis protein, FliO	-
SM_RS09305	SMc00463	folB	-0.583246	-0.727333	dihydroneopterin aldolase && PF02152:Dihydroneopterin aldolase	-
SM_RS09375	SMc00182	soxR	-0.851322		redox-sensitive transcriptional activator SoxR && PF09278:MerR, DNA binding|PF00376:MerR family regulatory protein	MerR
SM_RS09415	SMc00176	-	-0.332207		MCE family protein && PF02470:MlaD protein	-
SM_RS09450	SMc00170	-		-0.866309	autoinducer binding domain-containing protein && PF03472:Autoinducer binding domain|PF00196:Bacterial regulatory proteins, luxR family	GerE
SM_RS09455	SMc00168	-	-0.812034	-1.74759	autoinducer synthase && PF00765:Autoinducer synthase	Autoind_synth
SM_RS09470	SMc00165	-	-1.21698	-1.9117	SDR family oxidoreductase && PF00106:short chain dehydrogenase	adh_short
SM_RS09475	SMc00164	-	-0.713952	-1.87931	phytanoyl-CoA dioxygenase family protein && PF05721:Phytanoyl-CoA dioxygenase (PhyH)	PhyH
SM_RS09515	SMc00156	-	-1.05475	-2.19671	GFA family protein && PF04828:Glutathione-dependent formaldehyde-activating enzyme	-
SM_RS09535	SMc00152	rpiA	-0.399985		ribose-5-phosphate isomerase RpiA && PF06026:Ribose 5-phosphate isomerase A (phosphoriboisomerase A)	Rib_5-P_isom_A
SM_RS09545	SMc00150	-	-0.276381	-0.489478	murein L%2CD-transpeptidase && PF03734:L,D-transpeptidase catalytic domain	-
SM_RS09555	SMc00148	-		-0.641365	pyridoxamine 5'-phosphate oxidase family protein && PF01243:Pyridoxamine 5'-phosphate oxidase	Pyridox_oxidase
SM_RS09560	SMc00147	-		-1.45499	alpha/beta fold hydrolase && PF12695:Alpha/beta hydrolase family	-
SM_RS09600	SMc00140	-	-0.351235		ABC transporter substrate-binding protein && PF00497:Bacterial extracellular solute-binding proteins, family 3	-
SM_RS09605	SMc00139	-	-0.401761	-0.777748	ABC transporter permease && PF00528:Binding-protein-dependent transport system inner membrane component	BPD_transp_1
SM_RS09615	SMc00137	-		-1.41197	usg protein && -	-
SM_RS09620	SMc00136	-	-0.704379	-0.950841	SDR family oxidoreductase && PF00106:short chain dehydrogenase	adh_short
SM_RS09625	SMc00135	-		-0.994249	DUF2270 domain-containing protein && PF10028:Predicted integral membrane protein (DUF2270)	-
SM_RS09675	SMc04215	-	-0.526732	-0.745888	adenosylcobinamide-GDP ribazoletransferase && PF02654:Cobalamin-5-phosphate synthase	-
SM_RS09695	SMc04219	-	-0.313848		ABC transporter ATP-binding protein && PF00005:ABC transporter	ABC_tran
SM_RS09730	SMc04225	-		-0.710221	extensin family protein && PF06904:Extensin-like protein C-terminus	-
SM_RS09735	SMc04226	-		-0.844405	membrane protein && -	-
SM_RS09740	SMc04227	-	-1.36344	-1.85626	methyl-accepting chemotaxis protein && PF08269:Cache domain|PF00672:HAMP domain|PF00015:Methyl-accepting chemotaxis protein (MCP) signalling domain	Cache_2
SM_RS09780	SMc04235	dusA		-0.593331	tRNA dihydrouridine(20/20a) synthase DusA && PF01207:Dihydrouridine synthase (Dus)	Dus
SM_RS09795	SMc04238	-		-1.05381	DUF982 domain-containing protein && -	-
SM_RS09805	SMc04240	-	-0.347473		fumarylacetoacetate hydrolase family protein && PF01557:Fumarylacetoacetate (FAA) hydrolase family	FAA_hydrolase
SM_RS09860	SMc04251	-	-0.743835	-1.12461	TRAP transporter substrate-binding protein && PF03480:Bacterial extracellular solute-binding protein, family 7	-
SM_RS09900	SMc04259	-	-1.74958	-3.68178	carbohydrate ABC transporter substrate-binding protein && PF01547:Bacterial extracellular solute-binding protein	SBP_bac_1
SM_RS09915	SMc04262	gndA	-0.271875		NADP-dependent phosphogluconate dehydrogenase && PF00393:6-phosphogluconate dehydrogenase, C-terminal domain|PF03446:NAD binding domain of 6-phosphogluconate dehydrogenase	NAD_binding_2
SM_RS10010	SMc04293	-	-0.482609		ABC transporter substrate-binding protein && PF00496:Bacterial extracellular solute-binding proteins, family 5 Middle	-
SM_RS10040	SMc04303	cobN	-0.360203		cobaltochelatase subunit CobN && PF02514:CobN/Magnesium Chelatase	-
SM_RS10050	SMc04305	cobU	-0.364162		bifunctional adenosylcobinamide kinase/adenosylcobinamide-phosphate guanylyltransferase && PF02283:Cobinamide kinase / cobinamide phosphate guanyltransferase	-
SM_RS10070	SMc04309	-		-0.632158	cobyric acid synthase && PF07685:CobB/CobQ-like glutamine amidotransferase domain|PF01656:CobQ/CobB/MinD/ParA nucleotide binding domain	CbiA
SM_RS10075	SMc04311	-	-0.404589	-0.81692	ABC transporter substrate-binding protein && PF04069:Substrate binding domain of ABC-type glycine betaine transport system	-
SM_RS10085	SMc04312	-	-0.640225	-1.26885	type II toxin-antitoxin system ParD family antitoxin && -	-
SM_RS10135	SMc04331	-	-0.665414	-0.733445	dimethylamine corrinoid protein && PF02607:B12 binding domain|PF02310:B12 binding domain	B12-binding
SM_RS10180	SMc04342	-	-0.55475		methyltetrahydrofolate cobalamin methyltransferase && PF00809:Pterin binding enzyme	-
SM_RS10185	SMc04345	-	-0.693641		hypothetical protein && -	-
SM_RS10225	SMc04165	-	-0.514851	-1.152	alpha/beta hydrolase && PF12697:Alpha/beta hydrolase family	-
SM_RS10255	SMc04171	-	-1.00464	-1.64431	calcium-binding protein && -	-
SM_RS10265	SMc04173	-	-1.07142	-1.01678	dihydrofolate reductase && PF01872:RibD C-terminal domain	RibD_C
SM_RS10280	SMc04176	-	-0.681053	-0.624159	mechanosensitive ion channel family protein && PF00924:Mechanosensitive ion channel	-
SM_RS10285	SMc04177	-	-0.752623	-0.884751	GFA family protein && PF04828:Glutathione-dependent formaldehyde-activating enzyme	-
SM_RS10290	SMc04178	-	-0.769677	-0.731742	DUF924 family protein && PF06041:Bacterial protein of unknown function (DUF924)	-
SM_RS10295	SMc04179	-	-0.787544	-1.40895	SLC13 family permease && PF03600:Citrate transporter|PF02080:TrkA-C domain	TrkA_C
SM_RS10310	SMc04182	-	-1.82289	-3.31509	DUF1515 domain-containing protein && PF07439:Protein of unknown function (DUF1515)	-
SM_RS10315	#N/A	-	-1.29624	-1.6036	hypothetical protein && -	-
SM_RS10320	SMc04183	-	-1.42055	-3.04968	membrane protein && -	-
SM_RS10330	SMc04186	-		-4.09291	hypothetical protein && -	-
SM_RS10335	SMc04187	-	-1.48093	-3.534	terminase large subunit && PF03237:Terminase-like family	-
SM_RS10355	SMc04191	-	-0.934479	-2.27847	hypothetical protein && -	-
SM_RS10385	SMc04196	-	-0.881714		hypothetical protein && -	-
SM_RS10390	SMc04197	-	-1.21948	-1.79766	chromosomal replication initiator protein DnaA && PF08299:Bacterial dnaA protein helix-turn-helix	-
SM_RS10415	SMc04202	-	-0.527996		Tim44 domain-containing protein && PF04280:Tim44-like domain	-
SM_RS10440	SMc04207	-		-4.03332	type I secretion system permease/ATPase && PF00664:ABC transporter transmembrane region|PF00005:ABC transporter	ABC_tran
SM_RS10445	SMc04208	-		-2.58043	HlyD family type I secretion periplasmic adaptor subunit && PF13533:Biotin-lipoyl like|PF13437:HlyD family secretion protein	-
SM_RS10510	SMc04289	-		-1.55965	TRAP transporter substrate-binding protein && PF03480:Bacterial extracellular solute-binding protein, family 7	-
SM_RS10515	SMc04291	-	-0.647511	-2.99175	sorbosone dehydrogenase family protein && PF07995:Glucose / Sorbosone dehydrogenase	-
SM_RS10520	SMc04292	-	-0.608755	-1.51372	tetratricopeptide repeat protein && -	-
SM_RS10525	SMc04296	ftsZ	-0.72892	-0.83422	cell division protein FtsZ && PF12327:FtsZ family, C-terminal domain|PF00091:Tubulin/FtsZ family, GTPase domain	Tubulin
SM_RS10575	SMc04322	-	-0.60926	-0.890133	aldo/keto reductase && PF00248:Aldo/keto reductase family	Aldo_ket_red
SM_RS10580	SMc04323	-		-0.551732	PLP-dependent aminotransferase family protein && PF00155:Aminotransferase class I and II	Aminotran_1_2
SM_RS10585	#N/A	-	-0.985424		hypothetical protein && -	-
SM_RS10590	SMc04338	-		-0.931265	L%2CD-transpeptidase && PF03734:L,D-transpeptidase catalytic domain	-
SM_RS10595	SMc04341	-	-1.00792	-1.34946	amino acid-binding protein && PF04069:Substrate binding domain of ABC-type glycine betaine transport system	-
SM_RS10610	SMc04346	ilvC	-0.426001		ketol-acid reductoisomerase && PF01450:Acetohydroxy acid isomeroreductase, catalytic domain|PF07991:Acetohydroxy acid isomeroreductase, NADPH-binding domain	-
SM_RS10715	SMc01410	-		-1.2926	membrane protein && -	-
SM_RS10720	SMc01489	-		-3.08242	EF-hand domain-containing protein && -	-
SM_RS10740	SMc01413	-	-0.618673	-1.18778	YcaO-like family protein && PF02624:YcaO-like family	-
SM_RS10745	SMc01491	-	-0.418871	-0.912988	AAA family ATPase && PF00211:Adenylate and Guanylate cyclase catalytic domain|PF13191:AAA ATPase domain	Guanylate_cyc
SM_RS10755	SMc01414	-	-0.32968	-0.604409	ATP-dependent RecD-like DNA helicase && PF13538:UvrD-like helicase C-terminal domain|PF13604:AAA domain	-
SM_RS10795	SMc01423	nthB	-0.464726	-0.592339	nitrile hydratase subunit beta && PF02211:Nitrile hydratase beta subunit	-
SM_RS10800	SMc01424	nthA	-1.14307	-1.22322	nitrile hydratase subunit alpha && PF02979:Nitrile hydratase, alpha chain	-
SM_RS10870	SMc01438	-	-0.566193	-0.678899	Do family serine endopeptidase && PF13180:PDZ domain|PF13365:Trypsin-like peptidase domain	-
SM_RS10885	SMc01440	-	-0.536308		protease modulator HflC && PF01145:SPFH domain / Band 7 family	-
SM_RS10895	SMc01442	-	-1.04129	-0.700831	dihydrofolate reductase && PF00186:Dihydrofolate reductase	-
SM_RS10905	SMc01444	-	-0.60844	-0.796917	thymidylate synthase && PF00303:Thymidylate synthase	-
SM_RS10930	SMc01449	-		-0.687574	DUF2853 family protein && PF11015:Protein of unknown function (DUF2853)	-
SM_RS10975	SMc01457	-	-0.330828		efflux RND transporter permease subunit && PF00873:AcrB/AcrD/AcrF family	ACR_tran
SM_RS10985	SMc01459	-	-0.4948	-0.967563	cyclase family protein && PF04199:Putative cyclase	-
SM_RS10990	SMc01460	-		-1.24017	carboxymuconolactone decarboxylase family protein && PF02627:Carboxymuconolactone decarboxylase family	CMD
SM_RS11010	SMc01464	-		-1.25993	GGDEF domain-containing protein && PF00990:Diguanylate cyclase, GGDEF domain	GGDEF
SM_RS11050	SMc01472	-	-0.401082		50S ribosomal protein L11 methyltransferase && PF06325:Ribosomal protein L11 methyltransferase (PrmA)	-
SM_RS11060	SMc01885	-	-0.365373		aminopeptidase P family protein && PF16188:C-terminal region of peptidase_M24|PF01321:Creatinase/Prolidase N-terminal domain|PF16189:Creatinase/Prolidase N-terminal domain|PF00557:Metallopeptidase family M24	Peptidase_M24
SM_RS11080	SMc01881	panB	-0.498071		3-methyl-2-oxobutanoate hydroxymethyltransferase && PF02548:Ketopantoate hydroxymethyltransferase	-
SM_RS11085	SMc01880	-	-0.828331	-0.871778	pantoate--beta-alanine ligase && PF02569:Pantoate-beta-alanine ligase	-
SM_RS11095	SMc01878	ligA	-0.440856		NAD-dependent DNA ligase LigA && PF00533:BRCA1 C Terminus (BRCT) domain|PF03119:NAD-dependent DNA ligase C4 zinc finger domain|PF01653:NAD-dependent DNA ligase adenylation domain|PF12826:Helix-hairpin-helix motif|PF03120:NAD-dependent DNA ligase OB-fold domain	BRCT
SM_RS11110	SMc01875	-	-0.541769	-0.958401	UDP-3-O-acyl-N-acetylglucosamine deacetylase && PF03331:UDP-3-O-acyl N-acetylglycosamine deacetylase	-
SM_RS11115	SMc01874	ftsZ	-0.446195	-0.476805	cell division protein FtsZ && PF12327:FtsZ family, C-terminal domain|PF00091:Tubulin/FtsZ family, GTPase domain	Tubulin
SM_RS11120	SMc01873	ftsA	-0.559843	-0.733565	cell division protein FtsA && PF02491:SHS2 domain inserted in FTSA|PF14450:Cell division protein FtsA	-
SM_RS11125	SMc01872	ftsQ	-0.456496	-0.637874	cell division protein FtsQ && PF03799:Cell division protein FtsQ|PF08478:POTRA domain, FtsQ-type	-
SM_RS11130	SMc01871	-	-0.313186		D-alanine--D-alanine ligase && PF01820:D-ala D-ala ligase N-terminus|PF07478:D-ala D-ala ligase C-terminus	-
SM_RS11135	SMc01870	aqpZ	-0.760623		aquaporin Z && PF00230:Major intrinsic protein	-
SM_RS11155	SMc01866	murG	-0.423359		undecaprenyldiphospho-muramoylpentapeptide beta-N-acetylglucosaminyltransferase && PF04101:Glycosyltransferase family 28 C-terminal domain|PF03033:Glycosyltransferase family 28 N-terminal domain	-
SM_RS11160	SMc01865	ftsW	-0.392465		putative lipid II flippase FtsW && PF01098:Cell cycle protein	-
SM_RS11165	SMc01864	-	-0.546968		UDP-N-acetylmuramoyl-L-alanine--D-glutamate ligase && PF08245:Mur ligase middle domain	-
SM_RS11175	SMc01862	-	-0.589374	-0.371923	UDP-N-acetylmuramoylalanyl-D-glutamyl-2%2C6-diaminopimelate--D-alanyl-D-alanine ligase && PF08245:Mur ligase middle domain|PF02875:Mur ligase family, glutamate ligase domain|PF01225:Mur ligase family, catalytic domain	-
SM_RS11190	SMc01859	-	-0.623159		hypothetical protein && -	-
SM_RS11195	SMc01858	rsmH	-0.426188	-0.462281	16S rRNA (cytosine(1402)-N(4))-methyltransferase RsmH && PF01795:MraW methylase family	-
SM_RS11200	SMc01857	mraZ	-0.379621	-0.742278	division/cell wall cluster transcriptional repressor MraZ && PF02381:MraZ protein, putative antitoxin-like	-
SM_RS11245	SMc01849	-	-0.595924	-1.24475	serine hydrolase && PF00144:Beta-lactamase	Beta-lactamase
SM_RS11295	SMc02818	-	-0.971901	-1.47697	alpha/beta hydrolase && PF12146:Serine aminopeptidase, S33	-
SM_RS11300	SMc02817	-	-0.816228	-1.34889	DMT family transporter && PF00892:EamA-like transporter family	DUF6
SM_RS11305	SMc04455	-	-1.47377	-2.34079	thiamine pyrophosphate-binding protein && PF02775:Thiamine pyrophosphate enzyme, C-terminal TPP binding domain|PF00205:Thiamine pyrophosphate enzyme, central domain|PF02776:Thiamine pyrophosphate enzyme, N-terminal TPP binding domain	TPP_enzyme_N
SM_RS11315	SMc01574	-	-0.702065	-1.14688	aldose 1-epimerase family protein && PF14486:Domain of unknown function (DUF4432)	-
SM_RS11325	SMc01576	-	-0.341609		FAD-binding oxidoreductase && PF01266:FAD dependent oxidoreductase	DAO
SM_RS11385	SMc01609	-	-0.360012		6%2C7-dimethyl-8-ribityllumazine synthase && PF00885:6,7-dimethyl-8-ribityllumazine synthase	-
SM_RS11425	SMc01617	-	-1.29234		TIGR01459 family HAD-type hydrolase && PF13344:Haloacid dehalogenase-like hydrolase|PF13242:HAD-hyrolase-like	-
SM_RS11435	SMc01619	-	-0.998996	-1.52542	class II aldolase && PF00596:Class II Aldolase and Adducin N-terminal domain	Aldolase_II
SM_RS11450	SMc01622	-	-0.900737		2-hydroxyacid dehydrogenase && PF02826:D-isomer specific 2-hydroxyacid dehydrogenase, NAD binding domain|PF00389:D-isomer specific 2-hydroxyacid dehydrogenase, catalytic domain	2-Hacid_dh_C
SM_RS11465	SMc01625	-	-1.13001	-2.15449	ABC transporter ATP-binding protein && PF00005:ABC transporter	ABC_tran
SM_RS11480	SMc01628	-	-1.55354	-2.31693	extracellular solute-binding protein && PF01547:Bacterial extracellular solute-binding protein	SBP_bac_1
SM_RS11500	SMc01632	-		-1.25711	spermidine/putrescine ABC transporter substrate-binding protein && PF13416:Bacterial extracellular solute-binding protein	-
SM_RS11530	SMc01638	-	-0.92624	-0.87241	carnitine 3-dehydrogenase && PF13279:Thioesterase-like superfamily|PF02737:3-hydroxyacyl-CoA dehydrogenase, NAD binding domain|PF00725:3-hydroxyacyl-CoA dehydrogenase, C-terminal domain	3HCDH_N
SM_RS11535	SMc01639	-	-0.981283	-1.32781	acyl-CoA dehydrogenase family protein && PF00441:Acyl-CoA dehydrogenase, C-terminal domain|PF02770:Acyl-CoA dehydrogenase, middle domain|PF02771:Acyl-CoA dehydrogenase, N-terminal domain	-
SM_RS11540	SMc01640	-	-1.10126	-1.31741	acetate--CoA ligase family protein && PF13380:CoA binding domain|PF13549:ATP-grasp domain|PF13607:Succinyl-CoA ligase like flavodoxin domain	-
SM_RS11550	SMc01642	-		-0.51283	ABC transporter substrate-binding protein && PF00496:Bacterial extracellular solute-binding proteins, family 5 Middle	-
SM_RS11560	SMc01644	-	-1.03028	-1.1187	ABC transporter permease && PF00528:Binding-protein-dependent transport system inner membrane component	BPD_transp_1
SM_RS11565	SMc01645	-	-0.396188	-0.706383	ABC transporter ATP-binding protein && PF00005:ABC transporter	ABC_tran
SM_RS11575	SMc01647	-	-0.542474		ABC transporter substrate-binding protein && PF00496:Bacterial extracellular solute-binding proteins, family 5 Middle	-
SM_RS11580	SMc01648	-	-0.582506	-0.695667	CocE/NonD family hydrolase && PF02129:X-Pro dipeptidyl-peptidase (S15 family)|PF08530:X-Pro dipeptidyl-peptidase C-terminal non-catalytic domain	-
SM_RS11600	SMc01652	-		-0.760248	ABC transporter substrate-binding protein && PF13416:Bacterial extracellular solute-binding protein	-
SM_RS11650	SMc01662	-	-0.686296	-0.725082	GcvT family protein && PF01266:FAD dependent oxidoreductase|PF01571:Aminomethyltransferase folate-binding domain|PF16350:FAD dependent oxidoreductase central domain|PF08669:Glycine cleavage T-protein C-terminal barrel domain	GCV_T
SM_RS11655	SMc01663	-	-0.497592	-0.979791	FAD-dependent oxidoreductase && PF01571:Aminomethyltransferase folate-binding domain|PF16350:FAD dependent oxidoreductase central domain|PF01266:FAD dependent oxidoreductase|PF08669:Glycine cleavage T-protein C-terminal barrel domain	GCV_T
SM_RS11665	SMc01665	-	-0.578774	-1.25702	alpha/beta-hydrolase family protein && PF15420:Alpha/beta-hydrolase family N-terminus|PF10081:Alpha/beta-hydrolase family	-
SM_RS11670	SMc01666	-		-0.822357	cystathionine gamma-synthase family protein && PF01053:Cys/Met metabolism PLP-dependent enzyme	Cys_Met_Meta_PP
SM_RS11675	SMc01667	-	-0.957198		VOC family protein && PF12681:Glyoxalase-like domain	-
SM_RS11785	SMc01549	-		-1.01687	hypothetical protein && -	-
SM_RS11860	SMc01560	-		-0.744105	DUF1428 domain-containing protein && PF07237:Protein of unknown function (DUF1428)	-
SM_RS11880	SMc01564	tdh	-0.385233		L-threonine 3-dehydrogenase && PF00107:Zinc-binding dehydrogenase|PF08240:Alcohol dehydrogenase GroES-like domain	ADH_N
SM_RS11940	SMc01583	-	-0.594265		PQQ-dependent sugar dehydrogenase && PF07995:Glucose / Sorbosone dehydrogenase	-
SM_RS11970	SMc01591	-		-0.838725	hypothetical protein && -	-
SM_RS11995	SMc02677	-	-0.543622	-0.86491	pyrroline-5-carboxylate reductase && PF03807:NADP oxidoreductase coenzyme F420-dependent|PF14748:Pyrroline-5-carboxylate reductase dimerisation	F420_oxidored
SM_RS12005	SMc03744	-	-0.452205	-0.672247	accessory factor UbiK family protein && -	-
SM_RS12020	SMc02683	pgeF	-0.659839	-0.529249	peptidoglycan editing factor PgeF && PF02578:Multi-copper polyphenol oxidoreductase laccase	-
SM_RS12040	SMc02687	-	-1.01983	-1.0129	oxaloacetate decarboxylase && PF13714:Phosphoenolpyruvate phosphomutase	-
SM_RS12050	SMc02689	-	-0.487343	-0.955936	aldehyde dehydrogenase family protein && PF00171:Aldehyde dehydrogenase family	Aldedh
SM_RS12055	SMc02690	-	-1.30935	-1.53084	sigma-54-dependent Fis family transcriptional regulator && PF02954:Bacterial regulatory protein, Fis family|PF01590:GAF domain	HTH_8
SM_RS12090	SMc02697	-	-0.538634		MaoC family dehydratase && PF01575:MaoC like domain	-
SM_RS12115	SMc02702	-	-0.5112		DUF1285 domain-containing protein && PF06938:Protein of unknown function (DUF1285)	-
SM_RS12180	SMc02715	-	-0.451293		type II toxin-antitoxin system VapC family toxin && PF01850:PIN domain	-
SM_RS12230	SMc02727	-		-0.933313	extensin family protein && PF06904:Extensin-like protein C-terminus	-
SM_RS12235	SMc02728	-	-0.903535	-0.975212	formate--tetrahydrofolate ligase && PF01268:Formate--tetrahydrofolate ligase	-
SM_RS12240	SMc02729	-	-0.291505		DUF2333 family protein && PF10095:Uncharacterized protein conserved in bacteria (DUF2333)	-
SM_RS12245	SMc02730	-	-0.307095	-0.699731	hypothetical protein && -	-
SM_RS12255	SMc02732	-	-0.856799		DUF559 domain-containing protein && PF04480:Protein of unknown function (DUF559)	-
SM_RS12290	SMc02739	choV	-0.585028	-0.448787	choline ABC transporter ATP-binding protein && PF00005:ABC transporter	ABC_tran
SM_RS12340	SMc01528	-	-0.613975		ABC transporter ATP-binding protein && PF00005:ABC transporter	ABC_tran
SM_RS12415	SMc01515	-	-0.903615		energy transducer TonB && PF03544:Gram-negative bacterial TonB protein C-terminal	-
SM_RS12480	SMc01503	-	-0.621308	-0.767639	FGGY-family carbohydrate kinase && PF00370:FGGY family of carbohydrate kinases, N-terminal domain|PF02782:FGGY family of carbohydrate kinases, C-terminal domain	FGGY_N
SM_RS12515	SMc01496	-	-1.49392	-1.89685	sugar ABC transporter substrate-binding protein && PF01547:Bacterial extracellular solute-binding protein	SBP_bac_1
SM_RS12520	SMc01495	-	-0.633917		sugar-binding transcriptional regulator && PF04198:Putative sugar-binding domain	Sugar-bind
SM_RS12525	SMc01814	-		-0.566782	NAD(P)-dependent oxidoreductase && PF14691:Dihydroprymidine dehydrogenase domain II, 4Fe-4S cluster|PF07992:Pyridine nucleotide-disulphide oxidoreductase	Pyr_redox_2
SM_RS12560	SMc01821	hydA	-0.548762		dihydropyrimidinase && PF01979:Amidohydrolase family	Amidohydro_1
SM_RS12565	SMc01822	-	-0.970791	-1.3654	cupin domain-containing protein && PF07883:Cupin domain	Cupin_2
SM_RS12590	SMc01827	-	-0.765402	-1.01521	ABC transporter substrate-binding protein && PF09084:NMT1/THI5 like	-
SM_RS12595	SMc01828	-	-0.770156	-1.04423	efflux RND transporter periplasmic adaptor subunit && PF13533:Biotin-lipoyl like|PF13437:HlyD family secretion protein	-
SM_RS12600	SMc01829	-	-0.734455	-0.786975	efflux RND transporter permease subunit && PF00873:AcrB/AcrD/AcrF family	ACR_tran
SM_RS12615	SMc01832	ureE	-0.940889	-0.67396	urease accessory protein UreE && PF02814:UreE urease accessory protein, N-terminal domain|PF05194:UreE urease accessory protein, C-terminal domain	-
SM_RS12640	SMc01837	ureC	-0.707167	-0.990837	urease subunit alpha && PF00449:Urease alpha-subunit, N-terminal domain|PF01979:Amidohydrolase family	Amidohydro_1
SM_RS12645	SMc01838	-	-0.558366		urease accessory protein && -	-
SM_RS12650	SMc02046	-	-0.688908	-0.834725	lysozyme inhibitor LprI family protein && PF07007:Protein of unknown function (DUF1311)	-
SM_RS12660	SMc01940	-	-0.510142	-0.984377	DUF1272 domain-containing protein && -	-
SM_RS12670	SMc01942	-	-0.768433		urease accessory protein UreD && PF01774:UreD urease accessory protein	-
SM_RS12675	SMc01943	-	-0.511366	-0.852375	D-glycerate dehydrogenase && PF00389:D-isomer specific 2-hydroxyacid dehydrogenase, catalytic domain|PF02826:D-isomer specific 2-hydroxyacid dehydrogenase, NAD binding domain	2-Hacid_dh_C
SM_RS12690	SMc01946	-	-1.23612	-1.24851	branched-chain amino acid ABC transporter substrate-binding protein && PF13458:Periplasmic binding protein	-
SM_RS12700	SMc01948	-	-0.593048	-0.707242	ABC transporter ATP-binding protein && PF00005:ABC transporter	ABC_tran
SM_RS12710	SMc01950	livM	-0.491692		high-affinity branched-chain amino acid ABC transporter permease LivM && PF02653:Branched-chain amino acid transport system / permease component|PF11862:Domain of unknown function (DUF3382)	BPD_transp_2
SM_RS12740	SMc01956	-	-0.457008		VOC family protein && PF00903:Glyoxalase/Bleomycin resistance protein/Dioxygenase superfamily	Glyoxalase
SM_RS12765	SMc01960	-	-0.539035		NAD(P)H-dependent oxidoreductase && PF03358:NADPH-dependent FMN reductase	FMN_red
SM_RS12770	SMc01961	-	-0.743512	-0.704613	ring-cleaving dioxygenase && PF00903:Glyoxalase/Bleomycin resistance protein/Dioxygenase superfamily	Glyoxalase
SM_RS12775	SMc01962	-	-0.556436		carbon-nitrogen hydrolase family protein && PF00795:Carbon-nitrogen hydrolase	CN_hydrolase
SM_RS12790	SMc01965	-	-0.950198	-1.09963	ABC transporter ATP-binding protein && PF08402:TOBE domain|PF00005:ABC transporter	ABC_tran
SM_RS12795	SMc01966	-	-0.281742	-0.509504	ABC transporter substrate-binding protein && PF13416:Bacterial extracellular solute-binding protein	-
SM_RS12820	SMc01971	-	-0.764353	-1.2771	aldehyde dehydrogenase family protein && PF00171:Aldehyde dehydrogenase family	Aldedh
SM_RS12875	SMc01982	-	-0.75406	-2.12618	cytochrome c oxidase subunit II && PF00116:Cytochrome C oxidase subunit II, periplasmic domain	-
SM_RS12880	SMc01983	ctaD		-3.07598	cytochrome c oxidase subunit I && PF00115:Cytochrome C and Quinol oxidase polypeptide I	-
SM_RS12920	SMc01991	-	-0.731388		SDR family oxidoreductase && PF00106:short chain dehydrogenase	adh_short
SM_RS12925	SMc01992	-	-0.526183		NAD(P)-dependent alcohol dehydrogenase && PF08240:Alcohol dehydrogenase GroES-like domain|PF00107:Zinc-binding dehydrogenase	ADH_N
SM_RS12960	SMc02021	-	-2.222		sugar ABC transporter substrate-binding protein && PF13407:Periplasmic binding protein domain	-
SM_RS12965	SMc02022	-		-0.966922	LacI family DNA-binding transcriptional regulator && PF13407:Periplasmic binding protein domain|PF00356:Bacterial regulatory proteins, lacI family	LacI
SM_RS13025	SMc02034	-	-1.0942		SDR family oxidoreductase && PF00106:short chain dehydrogenase	adh_short
SM_RS13030	SMc02035	-		-1.02556	Ldh family oxidoreductase && PF02615:Malate/L-lactate dehydrogenase	-
SM_RS13095	SMc02334	-	-0.801513		FGGY-family carbohydrate kinase && PF02782:FGGY family of carbohydrate kinases, C-terminal domain|PF00370:FGGY family of carbohydrate kinases, N-terminal domain	FGGY_N
SM_RS13120	SMc02338	-		-1.40486	substrate-binding domain-containing protein && PF13407:Periplasmic binding protein domain	-
SM_RS13185	SMc02352	-	-0.563542		glutamine synthetase && PF00120:Glutamine synthetase, catalytic domain|PF16952:Glutamine synthetase N-terminal domain	-
SM_RS13210	SMc02357	-	-1.12788		ABC transporter ATP-binding protein && PF12399:Branched-chain amino acid ATP-binding cassette transporter|PF00005:ABC transporter	ABC_tran
SM_RS13360	SMc02433	clpB	-0.622096		ATP-dependent chaperone ClpB && PF07724:AAA domain (Cdc48 subfamily)|PF00004:ATPase family associated with various cellular activities (AAA)|PF10431:C-terminal, D2-small domain, of ClpB protein|PF02861:Clp amino terminal domain, pathogenicity island component	Clp_N
SM_RS13510	SMc00736	-	-0.657511		DNA-3-methyladenine glycosylase 2 family protein && PF00730:HhH-GPD superfamily base excision DNA repair protein	HhH-GPD
SM_RS13565	SMc00726	-	-0.44648		TlpA family protein disulfide reductase && PF08534:Redoxin	-
SM_RS13650	SMc00709	-	-0.42094		class I SAM-dependent methyltransferase && PF08241:Methyltransferase domain	Methyltransf_11
SM_RS13655	SMc00708	gloB		-0.605552	hydroxyacylglutathione hydrolase && PF16123:Hydroxyacylglutathione hydrolase C-terminus|PF00753:Metallo-beta-lactamase superfamily	Lactamase_B
SM_RS13670	SMc00705	-	-0.504043	-0.643547	DUF3108 domain-containing protein && PF11306:Protein of unknown function (DUF3108)	-
SM_RS13730	SMc00693	-	-0.564565		type II toxin-antitoxin system ParD family antitoxin && -	-
SM_RS13765	SMc00684	-	-0.313203		GTP-binding protein && PF02492:CobW/HypB/UreG, nucleotide-binding domain|PF07683:Cobalamin synthesis protein cobW C-terminal domain	-
SM_RS13785	SMc00680	-	-0.52361		NAD(P)-dependent alcohol dehydrogenase && PF00107:Zinc-binding dehydrogenase|PF08240:Alcohol dehydrogenase GroES-like domain	ADH_N
SM_RS13800	SMc00677	-	-0.664951	-0.862533	aminotransferase class III-fold pyridoxal phosphate-dependent enzyme && PF01636:Phosphotransferase enzyme family|PF01551:Peptidase family M23|PF00202:Aminotransferase class-III	Aminotran_3
SM_RS13870	SMc00663	-	-1.06546	-2.26868	hypothetical protein && -	-
SM_RS13875	SMc00662	-	-0.605135	-1.23166	hypothetical protein && -	-
SM_RS13925	SMc00653	-		-0.935478	response regulator && PF00072:Response regulator receiver domain	Response_reg
SM_RS13930	SMc00652	-	-0.819251	-0.874957	histidine phosphotransferase && PF10090:Histidine phosphotransferase	-
SM_RS13940	SMc00650	-	-0.379082	-0.492587	hypothetical protein && -	-
SM_RS13960	SMc00646	rpoH	-0.407253	-0.364736	RNA polymerase sigma factor RpoH && PF04542:Sigma-70 region 2|PF00140:Sigma-70 factor, region 1,2|PF04545:Sigma-70, region 4	Sigma70_r2
SM_RS14000	SMc00637	-	-0.377049	-0.650298	phosphoglucosamine mutase && PF02880:Phosphoglucomutase/phosphomannomutase, alpha/beta/alpha domain III|PF02878:Phosphoglucomutase/phosphomannomutase, alpha/beta/alpha domain I|PF00408:Phosphoglucomutase/phosphomannomutase, C-terminal domain|PF02879:Phosphoglucomutase/phosphomannomutase, alpha/beta/alpha domain II	PGM_PMM_III
SM_RS14005	SMc04459	ftsH	-0.40266		ATP-dependent zinc metalloprotease FtsH && PF01434:Peptidase family M41|PF06480:FtsH Extracellular|PF00004:ATPase family associated with various cellular activities (AAA)	AAA
SM_RS14040	SMc03958	tolQ	-0.31506		protein TolQ && PF01618:MotA/TolQ/ExbB proton channel family	-
SM_RS14080	SMc03966	ruvA	-0.395308		Holliday junction branch migration protein RuvA && PF14520:Helix-hairpin-helix domain|PF01330:RuvA N terminal domain|PF07499:RuvA, C-terminal domain	-
SM_RS14100	SMc03970	-	-0.650249	-1.41603	MBL fold metallo-hydrolase && PF13483:Beta-lactamase superfamily domain	-
SM_RS14105	SMc03971	-	-0.725166	-0.702428	efflux RND transporter permease subunit && PF00873:AcrB/AcrD/AcrF family	ACR_tran
SM_RS14110	SMc03972	-	-0.968136	-1.2379	efflux RND transporter periplasmic adaptor subunit && PF16576:Barrel-sandwich domain of CusB or HlyD membrane-fusion	-
SM_RS14140	SMc03976	-	-0.501298	-0.58493	cell division protein ZapA && PF05164:Cell division protein ZapA	-
SM_RS14145	SMc03977	-	-0.506958	-0.731681	DUF4164 domain-containing protein && -	-
SM_RS14155	SMc03979	gap		-0.492205	type I glyceraldehyde-3-phosphate dehydrogenase && PF02800:Glyceraldehyde 3-phosphate dehydrogenase, C-terminal domain|PF00044:Glyceraldehyde 3-phosphate dehydrogenase, NAD binding domain	-
SM_RS14165	SMc03981	-	-0.803049	-0.934766	phosphoglycerate kinase && PF00162:Phosphoglycerate kinase	-
SM_RS14180	SMc03984	-	-0.640988		PhzF family phenazine biosynthesis protein && PF02567:Phenazine biosynthesis-like protein	-
SM_RS14215	SMc03992	-	-0.6139	-0.578837	peptidoglycan -binding protein && PF00691:OmpA family	-
SM_RS14250	SMc03999	-		-0.583891	YdcH family protein && -	-
SM_RS14275	SMc04004	-		-0.80085	hypothetical protein && PF13414:TPR repeat	-
SM_RS14280	SMc04005	pyk	-0.634084	-0.559446	pyruvate kinase && PF02887:Pyruvate kinase, alpha/beta domain|PF00224:Pyruvate kinase, barrel domain	PK
SM_RS14295	SMc04008	-	-0.612128		DUF1244 domain-containing protein && PF06844:Protein of unknown function (DUF1244)	-
SM_RS14310	SMc04011	-	-0.572664	-1.31715	sigma-54-dependent Fis family transcriptional regulator && PF00158:Sigma-54 interaction domain|PF00072:Response regulator receiver domain|PF02954:Bacterial regulatory protein, Fis family	Sigma54_activat
SM_RS14315	SMc04012	-	-0.325314		M3 family oligoendopeptidase && PF08439:Oligopeptidase F|PF01432:Peptidase family M3	Peptidase_M3
SM_RS14345	SMc04018	-	-0.265533	-0.59635	5'-nucleotidase C-terminal domain-containing protein && PF01476:LysM domain|PF00149:Calcineurin-like phosphoesterase|PF02872:5'-nucleotidase, C-terminal domain	Metallophos
SM_RS14355	SMc04020	-	-0.349077		SPFH/Band 7/PHB domain protein && PF01145:SPFH domain / Band 7 family	-
SM_RS14360	SMc04021	-		-0.826221	NfeD family protein && PF01957:NfeD-like C-terminal, partner-binding	-
SM_RS14375	SMc04024	-	-0.308798	-0.487139	lytic murein transglycosylase && PF01471:Putative peptidoglycan binding domain|PF13406:Transglycosylase SLT domain	PG_binding_1
SM_RS14380	SMc04025	-	-0.730726	-1.21223	DUF459 domain-containing protein && PF04311:Protein of unknown function (DUF459)	-
SM_RS14430	SMc04036	-		-1.26914	ABC transporter ATP-binding protein && PF00005:ABC transporter|PF08352:Oligopeptide/dipeptide transporter, C-terminal region	ABC_tran
SM_RS14435	SMc04037	-	-0.703363	-0.853033	ABC transporter substrate-binding protein && PF00496:Bacterial extracellular solute-binding proteins, family 5 Middle	-
SM_RS14490	SMc04047	-	-0.881849	-1.76022	pseudoazurin && PF00127:Copper binding proteins, plastocyanin/azurin family	-
SM_RS14495	SMc04048	-	-0.807643	-1.64699	cytochrome c && PF13442:Cytochrome C oxidase, cbb3-type, subunit III	-
SM_RS14500	SMc04049	-	-1.37258	-2.91656	sulfite oxidase && PF00174:Oxidoreductase molybdopterin binding domain|PF03404:Mo-co oxidoreductase dimerisation domain	-
SM_RS14505	SMc04050	-	-1.44364	-3.49488	anti-sigma factor && -	-
SM_RS14510	SMc04051	-		-2.28661	RNA polymerase sigma factor && PF04542:Sigma-70 region 2|PF08281:Sigma-70, region 4	Sigma70_r4_2
SM_RS14525	SMc04054	-	-0.641258	-1.07228	VOC family protein && PF12681:Glyoxalase-like domain	-
SM_RS14530	SMc04055	-	-0.550805	-1.07591	LysR family transcriptional regulator && PF00126:Bacterial regulatory helix-turn-helix protein, lysR family|PF03466:LysR substrate binding domain	LysR_substrate
SM_RS14535	SMc04056	-	-0.3843		aldo/keto reductase && PF00248:Aldo/keto reductase family	Aldo_ket_red
SM_RS14565	SMc03923	glgC	-0.739701	-1.02941	glucose-1-phosphate adenylyltransferase && PF00483:Nucleotidyl transferase	-
SM_RS14570	SMc03924	glgA	-0.340071		glycogen synthase GlgA && PF08323:Starch synthase catalytic domain|PF00534:Glycosyl transferases group 1	Glycos_transf_1
SM_RS14575	SMc03925	-	-0.290083		alpha-D-glucose phosphate-specific phosphoglucomutase && PF02878:Phosphoglucomutase/phosphomannomutase, alpha/beta/alpha domain I|PF02879:Phosphoglucomutase/phosphomannomutase, alpha/beta/alpha domain II|PF02880:Phosphoglucomutase/phosphomannomutase, alpha/beta/alpha domain III|PF00408:Phosphoglucomutase/phosphomannomutase, C-terminal domain	PGM_PMM_III
SM_RS14590	SMc03928	-	-0.508525		DUF2332 domain-containing protein && PF10094:Uncharacterized protein conserved in bacteria (DUF2332)	-
SM_RS14595	SMc03929	-	-0.581301		alcohol dehydrogenase catalytic domain-containing protein && PF08240:Alcohol dehydrogenase GroES-like domain|PF00107:Zinc-binding dehydrogenase	ADH_N
SM_RS14635	SMc03937	-		-0.662143	adenylate/guanylate cyclase domain-containing protein && PF00211:Adenylate and Guanylate cyclase catalytic domain	Guanylate_cyc
SM_RS14640	SMc03938	-	-0.70159	-1.19389	NAD(P)(+) transhydrogenase (Re/Si-specific) subunit beta && PF02233:NAD(P) transhydrogenase beta subunit	-
SM_RS14645	SMc03939	-	-1.14492	-1.46741	NAD(P) transhydrogenase subunit alpha && PF12769:4TM region of pyridine nucleotide transhydrogenase, mitoch	-
SM_RS14650	SMc03950	-	-1.12067	-1.42038	Re/Si-specific NAD(P)(+) transhydrogenase subunit alpha && PF01262:Alanine dehydrogenase/PNT, C-terminal domain|PF05222:Alanine dehydrogenase/PNT, N-terminal domain	-
SM_RS14670	SMc04462	-	-0.573572	-0.531676	2-hydroxyacid dehydrogenase && PF02826:D-isomer specific 2-hydroxyacid dehydrogenase, NAD binding domain|PF00389:D-isomer specific 2-hydroxyacid dehydrogenase, catalytic domain	2-Hacid_dh_C
SM_RS14675	SMc02975	-	-0.529562		LacI family DNA-binding transcriptional regulator && PF13377:Periplasmic binding protein-like domain|PF00356:Bacterial regulatory proteins, lacI family	LacI
SM_RS14680	SMc02976	-		-0.521598	MarR family transcriptional regulator && PF01047:MarR family	MarR
SM_RS14705	SMc02981	-		-1.06884	LysE family translocator && PF01810:LysE type translocator	-
SM_RS14725	SMc02985	-	-0.61652		DUF1007 family protein && PF06226:Protein of unknown function (DUF1007)	-
SM_RS14750	SMc03151	-	-0.400566		GNAT family N-acetyltransferase && PF13302:Acetyltransferase (GNAT) domain	-
SM_RS14755	SMc03152	-	-0.951647	-0.624379	tellurite resistance TerB family protein && PF04391:Protein of unknown function (DUF533)	-
SM_RS14760	SMc03153	-	-0.602305		2-dehydro-3-deoxy-phosphogluconate aldolase && PF01081:KDPG and KHG aldolase	-
SM_RS14770	SMc03155	-	-0.792363	-1.5775	CHAD domain-containing protein && PF05235:CHAD domain	-
SM_RS14800	SMc03161	-	-0.557252		Gfo/Idh/MocA family oxidoreductase && PF01408:Oxidoreductase family, NAD-binding Rossmann fold|PF02894:Oxidoreductase family, C-terminal alpha/beta domain	GFO_IDH_MocA
SM_RS14805	SMc03162	-	-1.24056	-1.5449	sugar phosphate isomerase/epimerase && PF01261:Xylose isomerase-like TIM barrel|PF07582:AP endonuclease family 2 C terminus	-
SM_RS14810	SMc03163	xylA	-0.59846	-0.735976	xylose isomerase && -	-
SM_RS14815	SMc03164	xylB	-1.17031	-0.871899	xylulokinase && PF00370:FGGY family of carbohydrate kinases, N-terminal domain|PF02782:FGGY family of carbohydrate kinases, C-terminal domain	FGGY_N
SM_RS14820	SMc03165	-	-0.909744		LacI family DNA-binding transcriptional regulator && PF00356:Bacterial regulatory proteins, lacI family|PF13407:Periplasmic binding protein domain	LacI
SM_RS14845	SMc03170	-		-0.685753	AraC family transcriptional regulator && PF06445:GyrI-like small molecule binding domain|PF12833:Helix-turn-helix domain	AraC_E_bind
SM_RS14865	SMc03174	-		-0.673913	hypothetical protein && -	-
SM_RS14915	SMc03184	-	-0.696294	-1.12336	cation:proton antiporter && PF03334:Na+/H+ antiporter subunit	-
SM_RS14970	SMc03195	ung		-0.718335	uracil-DNA glycosylase && PF03167:Uracil DNA glycosylase superfamily	UDG
SM_RS14975	SMc03196	modA		-0.867215	molybdate ABC transporter substrate-binding protein && PF13531:Bacterial extracellular solute-binding protein	-
SM_RS14995	SMc03200	-	-0.46528	-0.567707	FAD-binding oxidoreductase && PF01266:FAD dependent oxidoreductase	DAO
SM_RS15000	SMc03201	-	-1.08655	-2.22102	3-methyl-2-oxobutanoate dehydrogenase (2-methylpropanoyl-transferring) subunit alpha && PF12573:2-oxoisovalerate dehydrogenase E1 alpha subunit N terminal|PF00676:Dehydrogenase E1 component	-
SM_RS15005	SMc03202	-	-1.37138	-2.09951	alpha-ketoacid dehydrogenase subunit beta && PF02779:Transketolase, pyrimidine binding domain|PF02780:Transketolase, C-terminal domain	-
SM_RS15010	SMc03203	-	-0.975026	-1.72629	2-oxo acid dehydrogenase subunit E2 && PF00364:Biotin-requiring enzyme|PF02817:e3 binding domain|PF00198:2-oxoacid dehydrogenases acyltransferase (catalytic domain)	Biotin_lipoyl
SM_RS15015	SMc03204	lpdA	-1.25496	-2.23391	dihydrolipoyl dehydrogenase && PF07992:Pyridine nucleotide-disulphide oxidoreductase|PF02852:Pyridine nucleotide-disulphide oxidoreductase, dimerisation domain	Pyr_redox_2
SM_RS15025	SMc03206	maiA	-0.739535	-1.18798	maleylacetoacetate isomerase && PF02798:Glutathione S-transferase, N-terminal domain	GST_N
SM_RS15030	SMc03207	-	-0.828719	-1.17333	fumarylacetoacetate hydrolase family protein && PF01557:Fumarylacetoacetate (FAA) hydrolase family	FAA_hydrolase
SM_RS15035	SMc03208	hmgA		-1.09635	homogentisate 1%2C2-dioxygenase && PF04209:homogentisate 1,2-dioxygenase	-
SM_RS15045	SMc03210	-		-1.13809	Lrp/AsnC family transcriptional regulator && PF01037:AsnC family|PF13412:Winged helix-turn-helix DNA-binding	AsnC_trans_reg
SM_RS15050	SMc03211	hppD		-0.938838	4-hydroxyphenylpyruvate dioxygenase && PF14696:Hydroxyphenylpyruvate dioxygenase, HPPD, N-terminal|PF00903:Glyoxalase/Bleomycin resistance protein/Dioxygenase superfamily	Glyoxalase
SM_RS15125	SMc03135	-	-1.2275	-1.85375	amino acid ABC transporter ATP-binding protein && PF00005:ABC transporter	ABC_tran
SM_RS15130	SMc03134	-	-1.35087	-2.13313	DMT family transporter && PF00892:EamA-like transporter family	DUF6
SM_RS15135	SMc03133	-	-1.00913	-2.36853	amino acid ABC transporter permease && PF00528:Binding-protein-dependent transport system inner membrane component	BPD_transp_1
SM_RS15140	SMc03132	-	-1.23048	-2.2379	FAD-binding oxidoreductase && PF01266:FAD dependent oxidoreductase	DAO
SM_RS15145	SMc03131	-	-1.57315	-2.91277	transporter substrate-binding domain-containing protein && PF00497:Bacterial extracellular solute-binding proteins, family 3	-
SM_RS15225	SMc03121	-	-1.69063	-2.78412	ABC transporter substrate-binding protein && PF13458:Periplasmic binding protein	-
SM_RS15230	SMc03120	-	-1.47337		ABC transporter ATP-binding protein && PF00005:ABC transporter|PF12399:Branched-chain amino acid ATP-binding cassette transporter	ABC_tran
SM_RS15235	SMc03119	-	-1.81853	-2.78275	ABC transporter ATP-binding protein && PF00005:ABC transporter	ABC_tran
SM_RS15245	SMc03117	-	-0.926029		branched-chain amino acid ABC transporter permease && PF02653:Branched-chain amino acid transport system / permease component	BPD_transp_2
SM_RS15250	SMc03116	-		-2.4708	GMC family oxidoreductase N-terminal domain-containing protein && PF05199:GMC oxidoreductase|PF00732:GMC oxidoreductase	-
SM_RS15275	SMc03111	pmi	-0.68086		mannose-6-phosphate isomerase Pmi && PF07221:N-acylglucosamine 2-epimerase (GlcNAc 2-epimerase)	GlcNAc_2-epim
SM_RS15320	SMc03103	-	-0.918928	-2.09148	xanthine dehydrogenase family protein subunit M && PF00941:FAD binding domain in molybdopterin dehydrogenase	-
SM_RS15325	SMc03102	-	-1.25119	-2.70113	xanthine dehydrogenase family protein molybdopterin-binding subunit && PF01315:Aldehyde oxidase and xanthine dehydrogenase, a/b hammerhead domain|PF02738:Molybdopterin-binding domain of aldehyde dehydrogenase	-
SM_RS15330	SMc03101	-	-0.610936	-1.84178	(2Fe-2S)-binding protein && PF01799:[2Fe-2S] binding domain	-
SM_RS15355	SMc03096	-	-0.308303	-0.392351	translocation/assembly module TamB && PF04357:Family of unknown function (DUF490)	-
SM_RS15365	SMc03094	-	-0.779185		aminoglycoside 3'-phosphotransferase && PF01636:Phosphotransferase enzyme family	APH
SM_RS15380	SMc03091	rocF	-1.13914	-2.0814	arginase && PF00491:Arginase family	-
SM_RS15385	SMc03090	-	-1.03141	-1.26942	purine-binding chemotaxis protein CheW && PF01584:CheW-like domain	-
SM_RS15420	SMc02525	-	-0.728862	-0.825302	NADH-quinone oxidoreductase subunit NuoF && PF10589:NADH-ubiquinone oxidoreductase-F iron-sulfur binding region|PF01512:Respiratory-chain NADH dehydrogenase 51 Kd subunit	-
SM_RS15455	SMc02518	-	-0.511099		ABC transporter ATP-binding protein && PF00005:ABC transporter	ABC_tran
SM_RS15475	SMc02514	-	-0.869829		carbohydrate ABC transporter substrate-binding protein && PF01547:Bacterial extracellular solute-binding protein	SBP_bac_1
SM_RS15485	SMc02512	-	-1.33998	-1.94127	purine permease && PF00860:Permease family	-
SM_RS15495	SMc02510	-	-0.393198	-1.22351	transcriptional repressor && PF01475:Ferric uptake regulator family	FUR	Mur regulon (O'Brian, 2015). RegPrecise (Novichkov et el., 2013)
SM_RS15500	SMc02509	-		-1.29868	metal ABC transporter substrate-binding protein && PF01297:Zinc-uptake complex component A periplasmic	-	Mur regulon (O'Brian, 2015)
SM_RS15505	SMc02508	-		-2.37822	manganese/iron ABC transporter ATP-binding protein && PF00005:ABC transporter	ABC_tran	Mur regulon (O'Brian, 2015)
SM_RS15510	SMc02507	-		-2.04045	metal ABC transporter permease && PF00950:ABC 3 transport family	ABC-3	Mur regulon (O'Brian, 2015)
SM_RS15515	SMc02506	-	-0.308478	-2.12759	metal ABC transporter permease && PF00950:ABC 3 transport family	ABC-3	Mur regulon (O'Brian, 2015)
SM_RS15520	SMc02505	-	-0.633105	-1.94476	hypothetical protein && -	-
SM_RS15590	SMc02491	-	-0.416623		AAA family ATPase && PF13304:AAA domain, putative AbiEii toxin, Type IV TA system	-
SM_RS15595	SMc02490	-	-0.786361	-0.991985	1-acyl-sn-glycerol-3-phosphate acyltransferase && PF01553:Acyltransferase	Acyltransferase
SM_RS15600	SMc02489	-	-0.660705	-1.34163	tyrosine-type recombinase/integrase && PF00589:Phage integrase family|PF02899:Phage integrase, N-terminal SAM-like domain	Phage_integrase
SM_RS15610	SMc02487	-	-0.447437		dihydrolipoyl dehydrogenase && PF07992:Pyridine nucleotide-disulphide oxidoreductase|PF02852:Pyridine nucleotide-disulphide oxidoreductase, dimerisation domain	Pyr_redox_2
SM_RS15630	SMc02483	odhB	-0.472455		2-oxoglutarate dehydrogenase complex dihydrolipoyllysine-residue succinyltransferase && PF00198:2-oxoacid dehydrogenases acyltransferase (catalytic domain)|PF00364:Biotin-requiring enzyme|PF02817:e3 binding domain	Biotin_lipoyl
SM_RS15640	SMc02481	sucD	-0.710243		succinate--CoA ligase subunit alpha && PF02629:CoA binding domain|PF00549:CoA-ligase	CoA_binding
SM_RS15710	SMc02467	msrA	-0.733794	-1.33023	peptide-methionine (S)-S-oxide reductase MsrA && PF01625:Peptide methionine sulfoxide reductase	PMSR
SM_RS15740	SMc03226	-	-0.551426		methyltransferase && PF06325:Ribosomal protein L11 methyltransferase (PrmA)	-
SM_RS15775	SMc03233	-	-0.662689	-0.513398	COG4223 family protein && -	-
SM_RS15780	SMc03234	-	-0.512659	-0.664348	heme biosynthesis protein HemY && PF07219:HemY protein N-terminus	HemY_N
SM_RS15790	SMc03236	-	-0.642019	-0.795513	glutamine amidotransferase && PF00117:Glutamine amidotransferase class-I	GATase
SM_RS15810	SMc03240	-		-1.32833	hypothetical protein && -	-
SM_RS15815	SMc03241	-	-0.344577		GNAT family N-acetyltransferase && PF00583:Acetyltransferase (GNAT) family	Acetyltransf_1
SM_RS16110	SMc03298	-		-0.380216	IS66 family transposase && PF13007:Transposase C of IS166 homeodomain|PF13005:zinc-finger binding domain of transposase IS66|PF03050:Transposase IS66 family|PF13817:IS66 C-terminal element	-
SM_RS16130	SMc05018	-	-0.740014	-0.990453	DNA or RNA helicase && -	-
SM_RS16135	SMc03761	-	-0.63486	-0.895897	DEAD/DEAH box helicase && PF00271:Helicase conserved C-terminal domain|PF00270:DEAD/DEAH box helicase|PF09369:Domain of unknown function (DUF1998)	DEAD
SM_RS16140	SMc03762	-	-0.635639	-0.996854	hypothetical protein && -	-
SM_RS16235	SMc03782	-	-0.686073	-0.803608	murein hydrolase activator EnvC && PF01551:Peptidase family M23	Peptidase_M23
SM_RS16265	SMc03788	-	-0.634161	-0.526452	error-prone DNA polymerase && PF14579:Helix-hairpin-helix motif|PF07733:Bacterial DNA polymerase III alpha subunit|PF01336:OB-fold nucleic acid binding domain|PF02811:PHP domain	tRNA_anti
SM_RS16270	SMc03789	-	-0.768305	-0.739258	DNA polymerase Y family protein && PF00817:impB/mucB/samB family	IMS
SM_RS16275	SMc03790	-	-0.68266	-0.803132	ImuA family protein && -	-
SM_RS16290	SMc03793	-	-0.490128	-0.777599	CoA ester lyase && PF03328:HpcH/HpaI aldolase/citrate lyase family	-
SM_RS16395	SMc03813	-		-1.05011	sugar-binding protein && PF13407:Periplasmic binding protein domain	-
SM_RS16425	SMc03819	-	-0.46545	-1.21389	Crp/Fnr family transcriptional regulator && PF00027:Cyclic nucleotide-binding domain	cNMP_binding
SM_RS16440	SMc03822	-		-0.724157	histidine phosphatase family protein && PF00300:Histidine phosphatase superfamily (branch 1)	-
SM_RS16505	SMc03835	thpR		-0.823601	RNA 2'%2C3'-cyclic phosphodiesterase && PF02834:LigT like Phosphoesterase	-
SM_RS16550	SMc03844	-		-0.68233	DUF2794 domain-containing protein && PF10984:Protein of unknown function (DUF2794)	-
SM_RS16675	SMc03869	-	-0.491746		thiamine ABC transporter substrate binding subunit && PF13343:Bacterial extracellular solute-binding protein	-
SM_RS16700	SMc03874	-	-0.521111		CarD family transcriptional regulator && PF02559:CarD-like/TRCF domain	-
SM_RS16720	SMc03878	-	-1.1976	-1.61489	beta-ketoacyl-ACP reductase && PF00106:short chain dehydrogenase	adh_short
SM_RS16725	SMc03879	-		-0.77509	acetyl-CoA C-acetyltransferase && PF02803:Thiolase, C-terminal domain|PF00108:Thiolase, N-terminal domain	Thiolase_N
SM_RS16740	SMc03882	-	-0.383917		glutathione S-transferase family protein && PF13417:Glutathione S-transferase, N-terminal domain|PF13410:Glutathione S-transferase, C-terminal domain	-
SM_RS16745	SMc03883	mtgA	-0.558968		monofunctional biosynthetic peptidoglycan transglycosylase && PF00912:Transglycosylase	-
SM_RS16750	SMc03884	-	-0.45559	-0.503159	polyprenyl synthetase family protein && PF00348:Polyprenyl synthetase	-
SM_RS16755	SMc03885	-	-0.293517	-0.388534	histidinol-phosphate transaminase && PF00155:Aminotransferase class I and II	Aminotran_1_2
SM_RS16800	SMc03894	-	-0.836537		amino acid ABC transporter ATP-binding protein && PF00005:ABC transporter	ABC_tran
SM_RS16805	SMc03895	pyc	-0.601542	-0.575952	pyruvate carboxylase && PF00682:HMGL-like|PF00364:Biotin-requiring enzyme|PF02786:Carbamoyl-phosphate synthase L chain, ATP binding domain|PF00289:Carbamoyl-phosphate synthase L chain, N-terminal domain|PF02436:Conserved carboxylase domain|PF02785:Biotin carboxylase C-terminal domain	CPSase_L_D2
SM_RS16830	SMc03901	-	-0.441598	-0.582094	hypothetical protein && -	-
SM_RS16855	SMc04383	-	-0.479321	-1.00606	VOC family protein && PF07063:Domain of unknown function (DUF1338)	-
SM_RS16860	SMc04384	-	-0.555361	-0.894505	FAD-binding oxidoreductase && PF02913:FAD linked oxidases, C-terminal domain|PF01565:FAD binding domain	FAD_binding_4
SM_RS16885	SMc04389	-	-0.725198	-1.04381	glycerate kinase && PF05161:MOFRL family|PF13660:Domain of unknown function (DUF4147)	-
SM_RS16900	SMc04392	-		-1.41612	GMC family oxidoreductase && PF00732:GMC oxidoreductase|PF05199:GMC oxidoreductase	-
SM_RS16905	SMc04393	ugpC	-1.18139		sn-glycerol-3-phosphate ABC transporter ATP-binding protein UgpC && PF00005:ABC transporter	ABC_tran
SM_RS16920	SMc04396	-	-0.944395	-1.62804	carbohydrate ABC transporter substrate-binding protein && PF01547:Bacterial extracellular solute-binding protein	SBP_bac_1
SM_RS16925	SMc04397	-	-1.16009	-1.59957	aldehyde dehydrogenase family protein && PF00171:Aldehyde dehydrogenase family	Aldedh
SM_RS16930	SMc04398	-	-1.10422	-1.17757	enoyl-CoA hydratase/isomerase family protein && PF00378:Enoyl-CoA hydratase/isomerase	ECH
SM_RS16935	SMc04399	-	-0.96785	-0.842089	acyl CoA:acetate/3-ketoacid CoA transferase && PF01144:Coenzyme A transferase	-
SM_RS16940	SMc04400	-	-0.916386	-1.25928	1%2C5-anhydro-D-fructose reductase && PF01408:Oxidoreductase family, NAD-binding Rossmann fold|PF02894:Oxidoreductase family, C-terminal alpha/beta domain	GFO_IDH_MocA
SM_RS16945	SMc04401	-	-0.908278	-1.10217	LacI family DNA-binding transcriptional regulator && PF13377:Periplasmic binding protein-like domain|PF00356:Bacterial regulatory proteins, lacI family	LacI
SM_RS16950	SMc04402	-		-1.28524	dihydrodipicolinate synthase family protein && PF06187:Protein of unknown function (DUF993)	-
SM_RS16955	SMc04403	-	-0.353462		dipeptidyl carboxypeptidase II && PF01432:Peptidase family M3	Peptidase_M3
SM_RS16975	SMc04407	-	-1.32602	-2.54874	MHS family MFS transporter && PF00083:Sugar (and other) transporter	Sugar_tr
SM_RS17045	SMc04093	acs	-0.706892	-0.922814	acetate--CoA ligase && PF00501:AMP-binding enzyme|PF13193:AMP-binding enzyme C-terminal domain|PF16177:Acetyl-coenzyme A synthetase N-terminus	AMP-binding
SM_RS17055	SMc04095	-	-1.02318		AMP-binding protein && PF16177:Acetyl-coenzyme A synthetase N-terminus|PF00501:AMP-binding enzyme|PF13193:AMP-binding enzyme C-terminal domain	AMP-binding
SM_RS17115	SMb21652	-		-0.955703	sugar ABC transporter substrate-binding protein && PF13416:Bacterial extracellular solute-binding protein	-
SM_RS17130	SMb21655	-	-0.634234	-1.17303	glycoside hydrolase family 2 protein && PF02836:Glycosyl hydrolases family 2, TIM barrel domain|PF02837:Glycosyl hydrolases family 2, sugar binding domain|PF00703:Glycosyl hydrolases family 2	-
SM_RS17135	SMb20002	ugpC	-0.82195	-1.38065	sn-glycerol-3-phosphate ABC transporter ATP-binding protein UgpC && PF08402:TOBE domain|PF00005:ABC transporter	ABC_tran
SM_RS17190	SMb20013	-	-1.7162	-2.22239	Gfo/Idh/MocA family oxidoreductase && PF01408:Oxidoreductase family, NAD-binding Rossmann fold	GFO_IDH_MocA
SM_RS17195	SMb20014	-	-0.673467	-1.36116	LacI family DNA-binding transcriptional regulator && PF00356:Bacterial regulatory proteins, lacI family|PF13377:Periplasmic binding protein-like domain	LacI
SM_RS17200	SMb20015	-	-0.953452	-1.70717	ABC transporter permease && PF02653:Branched-chain amino acid transport system / permease component	BPD_transp_2
SM_RS17205	SMb20016	-	-0.724825		ABC transporter permease && PF02653:Branched-chain amino acid transport system / permease component	BPD_transp_2
SM_RS17210	SMb20017	-	-0.656704	-1.01824	sugar ABC transporter ATP-binding protein && PF00005:ABC transporter	ABC_tran
SM_RS17215	SMb20018	-	-1.32402	-2.43063	ABC transporter substrate-binding protein && PF13407:Periplasmic binding protein domain	-
SM_RS17220	SMb20019	-	-1.39598	-2.67072	2-oxo acid dehydrogenase subunit E2 && PF02817:e3 binding domain|PF00364:Biotin-requiring enzyme|PF00198:2-oxoacid dehydrogenases acyltransferase (catalytic domain)	Biotin_lipoyl
SM_RS17225	SMb20020	-	-1.49404	-2.8791	pyruvate dehydrogenase E1 subunit beta && PF02779:Transketolase, pyrimidine binding domain|PF02780:Transketolase, C-terminal domain|PF00676:Dehydrogenase E1 component	-
SM_RS17235	SMb20022	-	-0.831462	-1.02469	dienelactone hydrolase family protein && PF01738:Dienelactone hydrolase family	-
SM_RS17240	SMb20023	-	-0.447492	-0.411531	hydantoinase B/oxoprolinase family protein && PF05378:Hydantoinase/oxoprolinase N-terminal region|PF02538:Hydantoinase B/oxoprolinase|PF01968:Hydantoinase/oxoprolinase	Hydantoinase_B
SM_RS17250	SMb20025	-	-1.21367	-1.05294	hypothetical protein && PF03401:Tripartite tricarboxylate transporter family receptor	-
SM_RS17260	SMb20027	-		-0.98765	tripartite tricarboxylate transporter permease && PF01970:Tripartite tricarboxylate transporter TctA family	-
SM_RS17280	SMb20030	-	-0.794453	-0.831497	sigma-70 family RNA polymerase sigma factor && PF08281:Sigma-70, region 4|PF04542:Sigma-70 region 2	Sigma70_r2
SM_RS17335	SMb20042	-	-0.313794	-0.680546	DUF1612 and helix-turn-helix domain-containing protein && PF11972:HTH DNA binding domain|PF07756:Protein of unknown function (DUF1612)	-
SM_RS17360	SMb20047	-		-1.0604	hypothetical protein && -	-
SM_RS17370	SMb20049	-	-1.21798	-2.08134	elongation factor G && PF00009:Elongation factor Tu GTP binding domain|PF03764:Elongation factor G, domain IV|PF00679:Elongation factor G C-terminus|PF14492:Elongation Factor G, domain II	GTP_EFTU
SM_RS17380	SMb20054	-	-0.981415	-1.44262	alpha/beta hydrolase && PF00561:alpha/beta hydrolase fold	Abhydrolase_1
SM_RS17385	SMb20055	-	-0.574956	-0.860212	GlxA family transcriptional regulator && PF12833:Helix-turn-helix domain|PF01965:DJ-1/PfpI family	DJ-1_PfpI
SM_RS17395	SMb20056	-	-0.512201	-0.47968	ABC transporter substrate-binding protein && PF01497:Periplasmic binding protein	Peripla_BP_2
SM_RS17400	SMb20057	-	-0.982916	-1.21446	iron ABC transporter permease && PF01032:FecCD transport family	-
SM_RS17405	SMb20058	-	-0.747274	-0.650486	ABC transporter ATP-binding protein && PF00005:ABC transporter	ABC_tran
SM_RS17410	SMb20059	-	-0.800704	-0.680551	methyltransferase domain-containing protein && PF08241:Methyltransferase domain	Methyltransf_11
SM_RS17475	SMb20072	-	-1.35394	-1.48367	substrate-binding domain-containing protein && PF13407:Periplasmic binding protein domain	-
SM_RS17510	SMb20079	-		-1.81762	calcium-binding protein && -	-
SM_RS17590	SMb20097	-		-3.09227	FAD-binding protein && PF01565:FAD binding domain|PF04030:D-arabinono-1,4-lactone oxidase	ALO
SM_RS17600	SMb20099	-		-3.61276	alpha-amylase family protein && PF00128:Alpha amylase, catalytic domain	-
SM_RS17605	SMb20100	-	-1.48983	-1.6097	TIGR03885 family FMN-dependent LLM class oxidoreductase && PF00296:Luciferase-like monooxygenase	-
SM_RS17615	SMb20102	-	-0.686355	-1.50933	sigma-54-dependent Fis family transcriptional regulator && PF00158:Sigma-54 interaction domain|PF02954:Bacterial regulatory protein, Fis family	Sigma54_activat
SM_RS17620	SMb20103	-	-1.83105	-2.68858	NAD(P)/FAD-dependent oxidoreductase && PF13738:Pyridine nucleotide-disulphide oxidoreductase	-
SM_RS17645	SMb20108	-	-0.886498	-1.29467	peptide ABC transporter substrate-binding protein && PF00496:Bacterial extracellular solute-binding proteins, family 5 Middle	-
SM_RS17675	SMb20114	-	-1.16592		ribonuclease activity regulator RraA && PF03737:Demethylmenaquinone methyltransferase	-
SM_RS17685	SMb20116	-	-0.883118		amylo-alpha-1%2C6-glucosidase && PF06202:Amylo-alpha-1,6-glucosidase|PF14742:N-terminal domain of (some) glycogen debranching enzymes	-
SM_RS17725	SMb20123	-		-0.909652	LysR family transcriptional regulator && PF00126:Bacterial regulatory helix-turn-helix protein, lysR family|PF03466:LysR substrate binding domain	LysR_substrate
SM_RS17745	SMb20127	-		-1.98408	BMP family protein && PF02608:Basic membrane protein	-
SM_RS17750	SMb20128	-		-2.61438	amidohydrolase family protein && PF07969:Amidohydrolase family	-
SM_RS17770	SMb20132	-		-1.05679	xanthine dehydrogenase family protein molybdopterin-binding subunit && PF01315:Aldehyde oxidase and xanthine dehydrogenase, a/b hammerhead domain|PF02738:Molybdopterin-binding domain of aldehyde dehydrogenase	-
SM_RS17815	SMb20141	-		-1.05621	ABC transporter ATP-binding protein && PF00005:ABC transporter|PF08352:Oligopeptide/dipeptide transporter, C-terminal region	ABC_tran
SM_RS17825	SMb20143	-		-1.31316	ABC transporter permease && PF00528:Binding-protein-dependent transport system inner membrane component	BPD_transp_1
SM_RS17830	SMb20144	-	-1.17318	-1.95721	peptide ABC transporter substrate-binding protein && PF00496:Bacterial extracellular solute-binding proteins, family 5 Middle	-
SM_RS17835	SMb20145	-	-1.20194	-2.29321	exo-alpha-sialidase && PF13088:BNR repeat-like domain	-
SM_RS17840	SMb20146	pdxA		-1.27205	4-hydroxythreonine-4-phosphate dehydrogenase PdxA && PF04166:Pyridoxal phosphate biosynthetic protein PdxA	-
SM_RS17845	SMb20147	-	-1.13037	-1.32549	iron-containing alcohol dehydrogenase && PF00465:Iron-containing alcohol dehydrogenase	-
SM_RS17850	SMb20148	-		-1.09257	FadR family transcriptional regulator && PF00392:Bacterial regulatory proteins, gntR family|PF07729:FCD domain	FCD
SM_RS17880	SMb20154	-	-0.744668		LacI family DNA-binding transcriptional regulator && PF13377:Periplasmic binding protein-like domain|PF00356:Bacterial regulatory proteins, lacI family	LacI
SM_RS17885	SMb20155	-		-5.67744	iron ABC transporter permease && PF00528:Binding-protein-dependent transport system inner membrane component	BPD_transp_1
SM_RS17890	SMb20156	-	-1.97385	-1.92713	ABC transporter ATP-binding protein && PF00005:ABC transporter	ABC_tran
SM_RS17900	SMb20158	-	-1.11075		ABC transporter substrate-binding protein && PF13531:Bacterial extracellular solute-binding protein	-
SM_RS17905	SMb20159	-	-1.08112		inositol monophosphatase family protein && PF00459:Inositol monophosphatase family	-
SM_RS17930	SMb20163	-		-1.9607	FIST signal transduction protein && PF08495:FIST N domain|PF10442:FIST C domain	-
SM_RS17935	SMb20164	-	-1.14277	-2.03907	hybrid sensor histidine kinase/response regulator && PF12860:PAS fold|PF02518:Histidine kinase-, DNA gyrase B-, and HSP90-like ATPase|PF00512:His Kinase A (phospho-acceptor) domain|PF00072:Response regulator receiver domain	HATPase_c
SM_RS17950	SMb20167	-		-0.767757	quinoprotein dehydrogenase-associated SoxYZ-like carrier && PF08770:Sulphur oxidation protein SoxZ|PF13501:Sulfur oxidation protein SoxY	-
SM_RS17955	SMb20168	-		-1.35015	quinoprotein relay system zinc metallohydrolase 2 && PF00753:Metallo-beta-lactamase superfamily	Lactamase_B
SM_RS17975	SMb20172	-	-1.56694	-3.60132	cytochrome c family protein && PF00034:Cytochrome c	-
SM_RS17980	SMb20173	-	-0.775805	-1.47886	methanol/ethanol family PQQ-dependent dehydrogenase && PF01011:PQQ enzyme repeat|PF13360:PQQ-like domain	-
SM_RS18005	SMb20178	-	-1.59506	-2.79243	ABC transporter substrate-binding protein && PF13458:Periplasmic binding protein	-
SM_RS18045	SMb20186	gfa	-1.24916	-1.8847	S-(hydroxymethyl)glutathione synthase && PF04828:Glutathione-dependent formaldehyde-activating enzyme	-
SM_RS18070	SMb20198	-		-1.00219	form I ribulose bisphosphate carboxylase large subunit && PF00016:Ribulose bisphosphate carboxylase large chain, catalytic domain|PF02788:Ribulose bisphosphate carboxylase large chain, N-terminal domain	RuBisCO_large
SM_RS18075	SMb20199	fba	-1.04582	-2.54786	fructose-bisphosphate aldolase class II && PF01116:Fructose-bisphosphate aldolase class-II	F_bP_aldolase
SM_RS18080	SMb20200	tkt	-1.07522	-1.84789	transketolase && PF00456:Transketolase, thiamine diphosphate binding domain|PF02780:Transketolase, C-terminal domain|PF02779:Transketolase, pyrimidine binding domain	-
SM_RS18105	SMb20205	pqqB		-1.40025	pyrroloquinoline quinone biosynthesis protein PqqB && PF12706:Beta-lactamase superfamily domain	-
SM_RS18110	SMb20206	pqqC		-1.36892	pyrroloquinoline-quinone synthase PqqC && PF03070:TENA/THI-4/PQQC family	-
SM_RS18120	SMb20208	pqqE		-1.16786	pyrroloquinoline quinone biosynthesis protein PqqE && PF13186:Iron-sulfur cluster-binding domain|PF13353:4Fe-4S single cluster domain|PF04055:Radical SAM superfamily	Radical_SAM
SM_RS18145	SMb20213	-		-1.58026	cytochrome c biogenesis protein DipZ && PF00578:AhpC/TSA family|PF02683:Cytochrome C biogenesis protein transmembrane region	-
SM_RS18155	SMb20215	-	-0.817546	-1.10834	GlxA family transcriptional regulator && PF01965:DJ-1/PfpI family|PF12833:Helix-turn-helix domain	DJ-1_PfpI
SM_RS18210	SMb20228	-	-1.7829		phage holin family protein && PF07332:Putative Actinobacterial Holin-X, holin superfamily III	-
SM_RS18285	SMb20243	-		-2.8383	glycosyltransferase family 4 protein && PF00534:Glycosyl transferases group 1|PF13579:Glycosyl transferase 4-like domain	Glycos_transf_1
SM_RS18360	SMb20257	-		-0.862713	adenylate/guanylate cyclase domain-containing protein && PF00211:Adenylate and Guanylate cyclase catalytic domain	Guanylate_cyc
SM_RS18380	SMb20261	-	-0.695314	-0.671223	Ldh family oxidoreductase && PF02615:Malate/L-lactate dehydrogenase	-
SM_RS18385	SMb20262	-	-0.682227		aldehyde dehydrogenase (NADP(+)) && PF00171:Aldehyde dehydrogenase family	Aldedh
SM_RS18390	SMb20263	-	-0.564907	-0.410219	transporter substrate-binding domain-containing protein && PF00497:Bacterial extracellular solute-binding proteins, family 3	-
SM_RS18400	SMb20265	-	-0.76215	-0.497959	amino acid ABC transporter permease && PF00528:Binding-protein-dependent transport system inner membrane component	BPD_transp_1
SM_RS18405	SMb20266	-	-0.548175	-0.49867	amino acid ABC transporter ATP-binding protein && PF00005:ABC transporter	ABC_tran
SM_RS18410	SMb20267	-	-0.747063	-1.0204	FAD-dependent oxidoreductase && PF01266:FAD dependent oxidoreductase	DAO
SM_RS18420	SMb20269	-	-0.749142	-0.759473	DUF521 domain-containing protein && PF01989:Protein of unknown function DUF126|PF04412:Protein of unknown function (DUF521)	-
SM_RS18425	SMb20270	-	-0.78354	-0.779825	trans-3-hydroxy-L-proline dehydratase && PF05544:Proline racemase	-
SM_RS18430	SMb20271	-	-0.742195	-0.812997	OsmC family protein && PF02566:OsmC-like protein	-
SM_RS18460	SMb20277	-	-0.724462		aspartate aminotransferase family protein && PF00202:Aminotransferase class-III	Aminotran_3
SM_RS18475	SMb20280	-	-0.605876		NAD(P)/FAD-dependent oxidoreductase && PF13434:L-lysine 6-monooxygenase (NADPH-requiring)	-
SM_RS18515	SMb20288	-		-1.01585	amidohydrolase && PF01979:Amidohydrolase family	Amidohydro_1
SM_RS18530	SMb20291	-	-0.895158	-1.22208	TRAP transporter permease && PF06808:Tripartite ATP-independent periplasmic transporter, DctM component|PF11874:Domain of unknown function (DUF3394)	-
SM_RS18535	SMb20292	-	-0.659314	-0.476211	TAXI family TRAP transporter solute-binding subunit && PF16868:NMT1-like family	-
SM_RS18550	SMb20295	-	-0.81959		sialic acid TRAP transporter substrate-binding protein SiaP && PF03480:Bacterial extracellular solute-binding protein, family 7	-
SM_RS18595	SMb20307	dhaL	-0.964937	-0.940617	dihydroxyacetone kinase subunit L && PF02734:DAK2 domain	-
SM_RS18600	SMb20312	dhaK	-0.370509	-0.63475	dihydroxyacetone kinase subunit DhaK && PF02733:Dak1 domain|PF08281:Sigma-70, region 4|PF04198:Putative sugar-binding domain	Sugar-bind
SM_RS18610	SMb20314	-	-1.10697		dihydroxyacetone kinase subunit DhaK && PF02733:Dak1 domain	-
SM_RS18620	SMb20316	-	-0.711544		autoinducer 2 ABC transporter substrate-binding protein && PF13407:Periplasmic binding protein domain	-
SM_RS18640	SMb20320	-	-0.708069	-0.827586	TRAP transporter substrate-binding protein && PF03480:Bacterial extracellular solute-binding protein, family 7	-
SM_RS18665	SMb20325	-	-0.776796	-0.788354	ABC transporter substrate-binding protein && PF01547:Bacterial extracellular solute-binding protein	SBP_bac_1
SM_RS18720	SMb20335	-	-0.469502	-0.70271	alpha/beta hydrolase && PF05990:Alpha/beta hydrolase of unknown function (DUF900)	-
SM_RS18725	SMb20336	-	-0.73185	-0.727355	hypothetical protein && -	-
SM_RS18740	SMb20339	-	-2.35864		hypothetical protein && -	-
SM_RS18760	SMb20342	-	-0.803436	-1.48208	xanthine dehydrogenase family protein molybdopterin-binding subunit && PF02738:Molybdopterin-binding domain of aldehyde dehydrogenase	-
SM_RS18830	SMb20356	-		-1.82212	response regulator && PF00672:HAMP domain|PF00072:Response regulator receiver domain|PF02518:Histidine kinase-, DNA gyrase B-, and HSP90-like ATPase|PF12860:PAS fold|PF00512:His Kinase A (phospho-acceptor) domain	HATPase_c
SM_RS18845	SMb20359	-		-0.746976	hypothetical protein && -	-
SM_RS18850	SMb20360	-	-0.939744	-1.58056	hypothetical protein && -	-
SM_RS18920	SMb20374	-	-0.977311	-1.95119	TRAP transporter substrate-binding protein && PF03480:Bacterial extracellular solute-binding protein, family 7	-
SM_RS18945	SMb20379	-	-0.879618		aspartate aminotransferase family protein && PF00202:Aminotransferase class-III	Aminotran_3
SM_RS18965	SMb20383	-	-1.82838		extracellular solute-binding protein && PF13416:Bacterial extracellular solute-binding protein	-
SM_RS18975	SMb20385	-	-0.987638		hypothetical protein && -	-
SM_RS18985	SMb20387	-	-1.0018		IclR family transcriptional regulator && PF09339:IclR helix-turn-helix domain|PF01614:Bacterial transcriptional regulator	IclR
SM_RS19075	SMb20406	-		-0.732225	hydantoinase/oxoprolinase family protein && PF01968:Hydantoinase/oxoprolinase|PF05378:Hydantoinase/oxoprolinase N-terminal region	-
SM_RS19080	SMb20407	-	-0.729311	-0.850035	hydantoinase B/oxoprolinase family protein && PF02538:Hydantoinase B/oxoprolinase	Hydantoinase_B
SM_RS19085	SMb20408	-		-1.78188	acetone carboxylase subunit gamma && PF08882:Acetone carboxylase gamma subunit	-
SM_RS19090	SMb20409	-	-0.927585	-1.62113	SDR family oxidoreductase && PF00106:short chain dehydrogenase	adh_short
SM_RS19120	SMb20416	ugpB	-1.05911	-1.49853	sn-glycerol-3-phosphate ABC transporter substrate-binding protein UgpB && PF13416:Bacterial extracellular solute-binding protein	-
SM_RS19125	SMb20417	ugpA	-1.8242		sn-glycerol-3-phosphate ABC transporter permease UgpA && PF00528:Binding-protein-dependent transport system inner membrane component	BPD_transp_1
SM_RS19135	SMb20419	-	-1.05851	-2.04894	sn-glycerol-3-phosphate import ATP-binding protein UgpC && PF08402:TOBE domain|PF00005:ABC transporter	ABC_tran
SM_RS19180	SMb20428	ehuB		-1.4813	ectoine/hydroxyectoine ABC transporter substrate-binding protein EhuB && PF00497:Bacterial extracellular solute-binding proteins, family 3	-
SM_RS19210	SMb20434	doeA	-0.626011		ectoine hydrolase DoeA && PF00557:Metallopeptidase family M24|PF01321:Creatinase/Prolidase N-terminal domain	Peptidase_M24
SM_RS19215	SMb20435	doeB	-0.711045		N-alpha-acetyl diaminobutyric acid deacetylase DoeB && PF04952:Succinylglutamate desuccinylase / Aspartoacylase family	-
SM_RS19230	SMb20442	-	-0.902204	-0.87121	sialic acid TRAP transporter substrate-binding protein SiaP && PF03480:Bacterial extracellular solute-binding protein, family 7	-
SM_RS19240	SMb20444	-	-0.920573	-1.35988	TRAP transporter large permease && PF06808:Tripartite ATP-independent periplasmic transporter, DctM component	-
SM_RS19250	SMb20446	uxuA	-0.919179	-0.824177	mannonate dehydratase && PF03786:D-mannonate dehydratase (UxuA)	UxuA
SM_RS19255	SMb20447	-		-0.431962	EAL domain-containing protein && PF00563:EAL domain|PF00990:Diguanylate cyclase, GGDEF domain	EAL
SM_RS19270	SMb20450	-	-0.525774	-0.821044	SpoIIE family protein phosphatase && PF00672:HAMP domain|PF07228:Stage II sporulation protein E (SpoIIE)|PF02743:Cache domain	SpoIIE
SM_RS19425	SMb20482	ngg	-0.565697	-0.833052	N-acetylglutaminylglutamine synthetase && PF00583:Acetyltransferase (GNAT) family|PF13535:ATP-grasp domain	Acetyltransf_1
SM_RS19435	SMb20484	-		-1.69856	autoinducer 2 ABC transporter substrate-binding protein && PF13407:Periplasmic binding protein domain	-
SM_RS19440	SMb20485	-	-1.16187	-2.0644	sugar ABC transporter ATP-binding protein && PF00005:ABC transporter	ABC_tran
SM_RS19455	SMb20488	-	-1.18691	-2.31689	sugar phosphate isomerase/epimerase && PF01261:Xylose isomerase-like TIM barrel	-
SM_RS19460	SMb20489	-	-1.29987	-1.72127	FGGY-family carbohydrate kinase && PF00370:FGGY family of carbohydrate kinases, N-terminal domain	FGGY_N
SM_RS19465	SMb20490	-		-1.94502	class II aldolase/adducin family protein && PF00596:Class II Aldolase and Adducin N-terminal domain	Aldolase_II
SM_RS19510	SMb20496	-		-1.81143	GMC family oxidoreductase && PF05199:GMC oxidoreductase|PF00732:GMC oxidoreductase	-
SM_RS19545	SMb20503	-		-2.53986	sugar ABC transporter ATP-binding protein && PF00005:ABC transporter	ABC_tran
SM_RS19570	SMb20508	-	-1.06207		arabinose ABC transporter substrate-binding protein && PF00532:Periplasmic binding proteins and sugar binding domain of LacI family	Peripla_BP_1
SM_RS19675	SMb20530	-	-1.30103	-1.5111	DUF2282 domain-containing protein && PF10048:Predicted integral membrane protein (DUF2282)	-
SM_RS19720	SMb20538	-		-2.19824	carbohydrate ABC transporter substrate-binding protein && PF01547:Bacterial extracellular solute-binding protein	SBP_bac_1
SM_RS20455	SMb21090	-	-1.36019		carbohydrate ABC transporter substrate-binding protein && PF13416:Bacterial extracellular solute-binding protein	-
SM_RS20470	SMb21093	-		-0.881473	LysR family transcriptional regulator && PF03466:LysR substrate binding domain|PF00126:Bacterial regulatory helix-turn-helix protein, lysR family	LysR_substrate
SM_RS20505	SMb21101	-	-0.599901	-0.777012	amidohydrolase && PF04909:Amidohydrolase	Amidohydro_2
SM_RS20515	SMb21103	-	-1.21849		extracellular solute-binding protein && PF01547:Bacterial extracellular solute-binding protein	SBP_bac_1
SM_RS20565	SMb21113	-	-0.355943		L-fuconate dehydratase && PF02746:Mandelate racemase / muconate lactonizing enzyme, N-terminal domain|PF13378:Enolase C-terminal domain-like	MR_MLE_N
SM_RS20570	SMb21114	-	-0.686977	-0.862906	ABC transporter substrate-binding protein && PF13379:NMT1-like family	-
SM_RS20590	SMb21119	-	-1.04414	-1.40779	gluconokinase && PF01202:Shikimate kinase	SKI
SM_RS20595	SMb21121	-	-1.01511	-1.43996	isovaleryl-CoA dehydrogenase && PF02770:Acyl-CoA dehydrogenase, middle domain|PF00441:Acyl-CoA dehydrogenase, C-terminal domain|PF02771:Acyl-CoA dehydrogenase, N-terminal domain	-
SM_RS20600	SMb21122	-	-1.22617	-1.9963	methylcrotonoyl-CoA carboxylase && PF01039:Carboxyl transferase domain	Carboxyl_trans
SM_RS20605	SMb21123	-	-1.36019	-2.08033	RidA family protein && PF01042:Endoribonuclease L-PSP	Ribonuc_L-PSP
SM_RS20610	SMb21124	-	-1.34388	-2.04283	acetyl/propionyl/methylcrotonyl-CoA carboxylase subunit alpha && PF00289:Carbamoyl-phosphate synthase L chain, N-terminal domain|PF02785:Biotin carboxylase C-terminal domain|PF02786:Carbamoyl-phosphate synthase L chain, ATP binding domain|PF00364:Biotin-requiring enzyme	CPSase_L_D2
SM_RS20615	SMb21125	-	-1.60535	-2.54382	hydroxymethylglutaryl-CoA lyase && PF00682:HMGL-like	HMGL-like
SM_RS20620	SMb21126	-	-1.7655	-3.08557	crotonase/enoyl-CoA hydratase family protein && PF00378:Enoyl-CoA hydratase/isomerase	ECH
SM_RS20625	SMb21127	-	-0.635186		DUF2384 domain-containing protein && PF09722:Protein of unknown function (DUF2384)	-
SM_RS20640	SMb21130	-	-0.481944	-0.726354	sulfate/molybdate ABC transporter ATP-binding protein && PF12857:TOBE-like domain|PF00005:ABC transporter	ABC_tran
SM_RS20650	SMb21132	cysT		-0.947085	sulfate ABC transporter permease subunit CysT && PF00528:Binding-protein-dependent transport system inner membrane component	BPD_transp_1
SM_RS20655	SMb21133	-		-0.612129	sulfate ABC transporter substrate-binding protein && PF13531:Bacterial extracellular solute-binding protein	-
SM_RS20725	SMb21222	-		-0.972188	ROK family transcriptional regulator && PF13412:Winged helix-turn-helix DNA-binding|PF00480:ROK family	ROK
SM_RS20895	SMb21259	-	-0.40129		polysaccharide lyase && PF14099:Polysaccharide lyase	-
SM_RS20960	SMb21273	-	-0.53635	-0.837229	ABC transporter substrate-binding protein && PF13416:Bacterial extracellular solute-binding protein	-
SM_RS21000	SMb21281	-		-1.02964	NCS2 family permease && PF00860:Permease family	-
SM_RS21025	SMb21286	xdhA		-1.02273	xanthine dehydrogenase small subunit && PF01799:[2Fe-2S] binding domain|PF00941:FAD binding domain in molybdopterin dehydrogenase|PF03450:CO dehydrogenase flavoprotein C-terminal domain	-
SM_RS21030	SMb21287	xdhB		-0.688362	xanthine dehydrogenase molybdopterin binding subunit && PF01315:Aldehyde oxidase and xanthine dehydrogenase, a/b hammerhead domain|PF02738:Molybdopterin-binding domain of aldehyde dehydrogenase	-
SM_RS21035	SMb21288	xdhC		-0.905287	xanthine dehydrogenase accessory protein XdhC && PF02625:XdhC and CoxI family|PF13478:XdhC Rossmann domain	-
SM_RS21060	SMb21293	guaD		-0.688335	guanine deaminase && PF01979:Amidohydrolase family	Amidohydro_1
SM_RS21075	SMb21296	-	-0.92239	-0.498622	DUF982 domain-containing protein && PF06169:Protein of unknown function (DUF982)	-
SM_RS21080	SMb21297	pbpC	-0.808333	-1.0742	penicillin-binding protein 1C && PF06832:Penicillin-Binding Protein C-terminus Family|PF00912:Transglycosylase|PF00905:Penicillin binding protein transpeptidase domain	-
SM_RS21085	SMb21298	-	-0.874386	-1.38187	alpha-2-macroglobulin family protein && PF01835:MG2 domain|PF00024:PAN domain|PF11974:Alpha-2-macroglobulin MG1 domain|PF00207:Alpha-2-macroglobulin family|PF07703:Alpha-2-macroglobulin family N-terminal region	A2M_N
SM_RS21105	SMb21302	-	-0.836023	-1.31183	RbsD/FucU family protein && PF05025:RbsD / FucU transport protein family	-
SM_RS21110	SMb21303	-		-0.813739	OsmC family protein && PF02566:OsmC-like protein	-
SM_RS21115	SMb21304	-	-0.793145	-1.31897	dimethylarginine dimethylaminohydrolase family protein && PF02274:Amidinotransferase	-
SM_RS21120	SMb21143	-	-0.799004	-1.25901	FAD-containing oxidoreductase && PF02852:Pyridine nucleotide-disulphide oxidoreductase, dimerisation domain|PF07992:Pyridine nucleotide-disulphide oxidoreductase	Pyr_redox_2
SM_RS21125	SMb21144	-	-0.51507	-0.79552	ABC transporter substrate-binding protein && PF04069:Substrate binding domain of ABC-type glycine betaine transport system	-
SM_RS21130	SMb21145	-	-0.517952	-0.911041	ABC transporter permease && PF00528:Binding-protein-dependent transport system inner membrane component	BPD_transp_1
SM_RS21135	SMb21146	-	-0.726246	-0.746369	ABC transporter ATP-binding protein && PF00005:ABC transporter	ABC_tran
SM_RS21165	SMb21152	ugpC	-0.826596		sn-glycerol-3-phosphate ABC transporter ATP-binding protein UgpC && PF00005:ABC transporter|PF08402:TOBE domain	ABC_tran
SM_RS21205	SMb21160	-	-0.699408	-0.872111	beta-N-acetylhexosaminidase && PF02838:Glycosyl hydrolase family 20, domain 2|PF00728:Glycosyl hydrolase family 20, catalytic domain	Glyco_hydro_20
SM_RS21210	SMb21161	-	-0.684684	-0.975206	M81 family metallopeptidase && PF07171:MlrC C-terminus|PF07364:Metallopeptidase family M81	-
SM_RS21220	SMb21163	-	-0.366878		urocanate hydratase && PF01175:Urocanase	Urocanase
SM_RS21295	SMb21179	-	-0.475333	-0.665475	FAD-binding oxidoreductase && PF01266:FAD dependent oxidoreductase	DAO
SM_RS21305	SMb21181	-	-1.46121	-1.82243	acyl-CoA dehydrogenase && PF00441:Acyl-CoA dehydrogenase, C-terminal domain|PF02771:Acyl-CoA dehydrogenase, N-terminal domain|PF02770:Acyl-CoA dehydrogenase, middle domain	-
SM_RS21310	SMb21182	-	-0.684052	-0.988718	CoA transferase && PF02515:CoA-transferase family III	CoA_transf_3
SM_RS21315	SMb21183	htpG	-0.684141		molecular chaperone HtpG && PF02518:Histidine kinase-, DNA gyrase B-, and HSP90-like ATPase|PF00183:Hsp90 protein	HATPase_c
SM_RS21340	SMb21188	-		-0.783582	acyltransferase && PF01757:Acyltransferase family	-
SM_RS21360	SMb21192	-	-0.403104	-0.480603	fructose-bisphosphate aldolase class II && PF01116:Fructose-bisphosphate aldolase class-II	F_bP_aldolase
SM_RS21365	SMb21196	-	-0.827174	-1.44019	peptide ABC transporter substrate-binding protein && PF00496:Bacterial extracellular solute-binding proteins, family 5 Middle	-
SM_RS21370	SMb21197	oppB		-0.575268	oligopeptide ABC transporter permease OppB && PF00528:Binding-protein-dependent transport system inner membrane component	BPD_transp_1
SM_RS21375	SMb21198	-		-0.755173	ABC transporter permease subunit && PF00528:Binding-protein-dependent transport system inner membrane component|PF12911:N-terminal TM domain of oligopeptide transport permease C	BPD_transp_1
SM_RS21380	SMb21199	-	-0.530738	-1.19156	ABC transporter ATP-binding protein && PF00005:ABC transporter	ABC_tran
SM_RS21385	SMb21200	-	-0.783213	-1.00965	sigma-54-dependent Fis family transcriptional regulator && PF02954:Bacterial regulatory protein, Fis family|PF00158:Sigma-54 interaction domain|PF00072:Response regulator receiver domain	Sigma54_activat
SM_RS21390	SMb21201	-	-1.01539	-1.82694	sensor histidine kinase && PF02518:Histidine kinase-, DNA gyrase B-, and HSP90-like ATPase|PF00512:His Kinase A (phospho-acceptor) domain	HATPase_c
SM_RS21400	SMb21203	-	-0.94995		alpha/beta hydrolase && PF12695:Alpha/beta hydrolase family	-
SM_RS21450	SMb21212	-		-0.656275	hypothetical protein && -	-
SM_RS21480	SMb21309	-		-0.944148	hypothetical protein && -	-
SM_RS21505	SMb21314	-	-0.738994		calcium-binding protein && -	-
SM_RS21635	SMb21341	-	-1.54378	-2.28509	phytanoyl-CoA dioxygenase family protein && PF05721:Phytanoyl-CoA dioxygenase (PhyH)	PhyH
SM_RS21650	SMb21344	-		-2.31785	sugar ABC transporter ATP-binding protein && PF00005:ABC transporter	ABC_tran
SM_RS21655	SMb21345	-		-2.36422	ABC transporter substrate-binding protein && PF13407:Periplasmic binding protein domain	-
SM_RS21685	SMb21351	-		-2.90499	TRAP transporter large permease && PF06808:Tripartite ATP-independent periplasmic transporter, DctM component	-
SM_RS21695	SMb21353	-		-3.5848	TRAP transporter substrate-binding protein && PF03480:Bacterial extracellular solute-binding protein, family 7	-
SM_RS21700	SMb21354	uxaC	-1.21826	-3.78461	glucuronate isomerase && PF02614:Glucuronate isomerase	-
SM_RS21865	SMb21526	tauA		-1.32245	taurine ABC transporter substrate-binding protein && PF09084:NMT1/THI5 like	-
SM_RS21890	SMb21530	xsc		-1.00051	sulfoacetaldehyde acetyltransferase && PF02775:Thiamine pyrophosphate enzyme, C-terminal TPP binding domain|PF00205:Thiamine pyrophosphate enzyme, central domain|PF02776:Thiamine pyrophosphate enzyme, N-terminal TPP binding domain	TPP_enzyme_N
SM_RS21915	SMb21535	-	-1.45507	-1.41278	LysR family transcriptional regulator && PF03466:LysR substrate binding domain|PF00126:Bacterial regulatory helix-turn-helix protein, lysR family	LysR_substrate
SM_RS21955	SMb21543	-		-0.974744	M10 family metallopeptidase C-terminal domain-containing protein && PF08548:Peptidase M10 serralysin C terminal|PF04151:Bacterial pre-peptidase C-terminal domain	PPC
SM_RS22010	SMb21556	-	-0.800712	-1.0518	xanthine dehydrogenase family protein molybdopterin-binding subunit && PF02738:Molybdopterin-binding domain of aldehyde dehydrogenase|PF01315:Aldehyde oxidase and xanthine dehydrogenase, a/b hammerhead domain	-
SM_RS22050	SMb21565	-		-1.50725	DUF899 family protein && PF05988:Bacterial protein of unknown function (DUF899)	-
SM_RS22055	SMb21566	groL	-1.3201	-0.910367	chaperonin GroEL && PF00118:TCP-1/cpn60 chaperonin family	-
SM_RS22060	SMb22023	groES	-1.00477		co-chaperone GroES && PF00166:Chaperonin 10 Kd subunit	-
SM_RS22070	SMb21569	-	-0.706226	-0.990049	dimethylsulfoniopropionate lyase && PF16867:Dimethlysulfonioproprionate lyase	-
SM_RS22120	SMb21578	-		-0.803489	copper-translocating P-type ATPase && PF00122:E1-E2 ATPase|PF00403:Heavy-metal-associated domain|PF00702:haloacid dehalogenase-like hydrolase	E1-E2_ATPase
SM_RS22250	SMb21604	-		-1.29602	ABC transporter substrate-binding protein && PF13416:Bacterial extracellular solute-binding protein	-
SM_RS22255	SMb21605	ugpC	-0.821298		sn-glycerol-3-phosphate ABC transporter ATP-binding protein UgpC && PF08402:TOBE domain|PF00005:ABC transporter	ABC_tran
SM_RS22265	SMb20925	-		-1.84745	site-2 protease family protein && PF02163:Peptidase family M50|PF00571:CBS domain	Peptidase_M50
SM_RS22280	SMb20928	-		-1.05079	S41 family peptidase && PF13180:PDZ domain|PF03572:Peptidase family S41	Peptidase_S41
SM_RS22320	SMb20937	-	-0.894989	-1.65768	ABC transporter ATP-binding protein/permease && PF00005:ABC transporter|PF06472:ABC transporter transmembrane region 2	ABC_tran
SM_RS22450	SMb20962	thiD	-0.723259		bifunctional hydroxymethylpyrimidine kinase/phosphomethylpyrimidine kinase && PF08543:Phosphomethylpyrimidine kinase	-
SM_RS22500	SMb20973	-	-0.620328		aminotransferase class III-fold pyridoxal phosphate-dependent enzyme && PF01551:Peptidase family M23|PF01636:Phosphotransferase enzyme family|PF00202:Aminotransferase class-III	Aminotran_3
SM_RS22510	SMb20975	-		-1.17435	amino acid ABC transporter permease && PF00528:Binding-protein-dependent transport system inner membrane component	BPD_transp_1
SM_RS22515	SMb20976	-	-1.40598	-2.28938	transporter substrate-binding domain-containing protein && PF00497:Bacterial extracellular solute-binding proteins, family 3	-
SM_RS22560	SMb20987	-		-3.82855	siroheme synthase && PF13241:Putative NAD(P)-binding|PF14824:Sirohaem biosynthesis protein central|PF00590:Tetrapyrrole (Corrin/Porphyrin) Methylases|PF10414:Sirohaem synthase dimerisation region	-
SM_RS22585	SMb20992	-	-0.367097	-0.91758	FAD/NAD(P)-binding protein && PF13454:FAD-NAD(P)-binding	-
SM_RS22635	SMb21003	-	-0.668712		LLM class flavin-dependent oxidoreductase && PF00296:Luciferase-like monooxygenase	-
SM_RS22670	SMb21010	-	-0.698949	-0.658042	3-hydroxybutyrate dehydrogenase && PF00106:short chain dehydrogenase	adh_short
SM_RS22675	SMb21011	xdhA	-0.794552	-1.12499	xanthine dehydrogenase small subunit && PF03450:CO dehydrogenase flavoprotein C-terminal domain|PF00941:FAD binding domain in molybdopterin dehydrogenase|PF01799:[2Fe-2S] binding domain	-
SM_RS22680	SMb20846	xdhB	-0.604389	-0.974257	xanthine dehydrogenase molybdopterin binding subunit && PF01315:Aldehyde oxidase and xanthine dehydrogenase, a/b hammerhead domain|PF02738:Molybdopterin-binding domain of aldehyde dehydrogenase	-
SM_RS22780	SMb20866	-		-1.72451	MBL fold metallo-hydrolase && PF00753:Metallo-beta-lactamase superfamily	Lactamase_B
SM_RS22900	SMb20890	-	-0.449704		dihydroxy-acid dehydratase && PF00920:Dehydratase family	ILVD_EDD
SM_RS22905	SMb20891	-	-0.856457	-0.756096	aldehyde dehydrogenase family protein && PF00171:Aldehyde dehydrogenase family	Aldedh
SM_RS22910	SMb20892	-	-0.388214		hypothetical protein && -	-
SM_RS22925	SMb20895	-	-0.888997	-1.17832	sugar ABC transporter substrate-binding protein && PF13407:Periplasmic binding protein domain	-
SM_RS22945	SMb20899	iolG	-0.594719		inositol 2-dehydrogenase && PF02894:Oxidoreductase family, C-terminal alpha/beta domain|PF01408:Oxidoreductase family, NAD-binding Rossmann fold	GFO_IDH_MocA
SM_RS22960	SMb20902	xylF	-0.573083		D-xylose ABC transporter substrate-binding protein && PF13407:Periplasmic binding protein domain	-
SM_RS23120	SMb21410	-	-0.400172	-0.583907	class I SAM-dependent methyltransferase && PF08241:Methyltransferase domain	Methyltransf_11
SM_RS23140	SMb21414	-	-1.31672	-1.97552	aspartate aminotransferase family protein && PF00282:Pyridoxal-dependent decarboxylase conserved domain	-
SM_RS23145	SMb21415	-		-1.43001	FAD-binding oxidoreductase && PF01565:FAD binding domain|PF08031:Berberine and berberine like	FAD_binding_4
SM_RS23230	SMb21433	-	-0.622773	-0.621639	class I SAM-dependent methyltransferase && PF08241:Methyltransferase domain	Methyltransf_11
SM_RS23305	SMb21448	-		-2.17027	UdgX family uracil-DNA binding protein && PF03167:Uracil DNA glycosylase superfamily	UDG
SM_RS23340	SMb21456	-		-2.09279	hypothetical protein && -	-
SM_RS23410	SMb21471	-		-1.47682	DUF982 domain-containing protein && -	-
SM_RS23475	SMb21486	-		-0.920836	MFS transporter && PF00083:Sugar (and other) transporter	Sugar_tr
SM_RS23520	SMb21494	-	-0.311659	-1.35727	ornithine cyclodeaminase && PF02423:Ornithine cyclodeaminase/mu-crystallin family	OCD_Mu_crystall
SM_RS23530	SMb21497	-		-0.960651	efflux RND transporter periplasmic adaptor subunit && PF13533:Biotin-lipoyl like|PF16576:Barrel-sandwich domain of CusB or HlyD membrane-fusion	-
SM_RS23535	SMb21498	-		-1.21754	efflux RND transporter permease subunit && PF00873:AcrB/AcrD/AcrF family	ACR_tran
SM_RS23540	SMb21499	-	-0.720336		hypothetical protein && -	-
SM_RS23555	SMb21502	-		-1.10605	glycosyltransferase family 4 protein && PF00534:Glycosyl transferases group 1|PF13579:Glycosyl transferase 4-like domain	Glycos_transf_1
SM_RS23635	SMb21520	-	-0.624394	-1.07881	response regulator transcription factor && PF00072:Response regulator receiver domain|PF00196:Bacterial regulatory proteins, luxR family	Response_reg
SM_RS23645	SMb21522	minE	-0.507686		cell division topological specificity factor MinE && -	-
SM_RS23650	SMb21523	minD	-0.578291	-0.465981	septum site-determining protein MinD && PF01656:CobQ/CobB/MinD/ParA nucleotide binding domain	CbiA
SM_RS23655	SMb21524	minC	-0.553926		septum site-determining protein MinC && PF03775:Septum formation inhibitor MinC, C-terminal domain	-
SM_RS23675	SMb20649	nadE	-0.477175	-0.76686	NAD(+) synthase && PF02540:NAD synthase	NAD_synthase
SM_RS23680	SMb20650	-	-0.36732	-0.849227	acyl--CoA ligase && PF00501:AMP-binding enzyme|PF13193:AMP-binding enzyme C-terminal domain	AMP-binding
SM_RS23710	SMb20658	-	-1.06641	-1.72493	carbohydrate ABC transporter permease && PF00528:Binding-protein-dependent transport system inner membrane component	BPD_transp_1
SM_RS23720	SMb20660	-	-1.19293	-2.49493	carbohydrate ABC transporter substrate-binding protein && PF13416:Bacterial extracellular solute-binding protein	-
SM_RS23725	SMb20661	ugpC		-2.23617	sn-glycerol-3-phosphate ABC transporter ATP-binding protein UgpC && PF03459:TOBE domain|PF00005:ABC transporter	ABC_tran
SM_RS23735	SMb20663	-		-1.59988	SDR family oxidoreductase && PF01370:NAD dependent epimerase/dehydratase family	Epimerase
SM_RS23770	SMb20670	-	-0.561809	-0.779892	four-carbon acid sugar kinase family protein && PF07005:Putative sugar-binding N-terminal domain|PF17042:Putative nucleotide-binding of sugar-metabolising enzyme	-
SM_RS23795	SMb20675	-	-1.03614	-1.14777	DUF1349 domain-containing protein && PF07081:Protein of unknown function (DUF1349)	-
SM_RS23800	SMb20676	-	-0.887895	-0.764882	DUF930 domain-containing protein && PF06059:Domain of Unknown Function (DUF930)	-
SM_RS23840	SMb20684	-	-0.494361	-1.25173	(S)-ureidoglycine aminohydrolase && PF07883:Cupin domain	Cupin_2
SM_RS23845	SMb20685	ligD	-0.452673	-1.1215	DNA ligase D && PF13298:DNA polymerase Ligase (LigD)|PF04679:ATP dependent DNA ligase C terminal region|PF01068:ATP dependent DNA ligase domain	DNA_ligase_A_M
SM_RS23850	SMb20686	-		-0.799235	Ku protein && PF02735:Ku70/Ku80 beta-barrel domain	-
SM_RS23855	SMb20687	-		-1.15227	tetratricopeptide repeat protein && PF13414:TPR repeat|PF13424:Tetratricopeptide repeat	-
SM_RS23950	SMb20706	-		-0.87606	ABC transporter substrate-binding protein && PF00497:Bacterial extracellular solute-binding proteins, family 3	-
SM_RS23955	SMb20707	-	-0.552634	-0.640566	adenylate/guanylate cyclase domain-containing protein && PF00211:Adenylate and Guanylate cyclase catalytic domain	Guanylate_cyc
SM_RS23960	SMb20708	-	-0.973451	-0.855617	methylated-DNA--[protein]-cysteine S-methyltransferase && PF01035:6-O-methylguanine DNA methyltransferase, DNA binding domain	DNA_binding_1
SM_RS23970	SMb20710	-	-0.621841	-0.896994	NAD(P)-dependent oxidoreductase && PF14833:NAD-binding of NADP-dependent 3-hydroxyisobutyrate dehydrogenase|PF03446:NAD binding domain of 6-phosphogluconate dehydrogenase	NAD_binding_2
SM_RS23980	SMb20712	-	-1.03063	-1.79968	sugar ABC transporter substrate-binding protein && PF13407:Periplasmic binding protein domain	-
SM_RS23985	SMb20713	-	-1.10057	-2.02673	sugar ABC transporter ATP-binding protein && PF00005:ABC transporter	ABC_tran
SM_RS23990	SMb20714	-	-0.729463	-1.68515	ABC transporter permease && PF02653:Branched-chain amino acid transport system / permease component	BPD_transp_2
SM_RS24010	SMb20718	-		-1.87366	sugar ABC transporter ATP-binding protein && PF00005:ABC transporter	ABC_tran
SM_RS24020	SMb20720	-	-1.16528		substrate-binding domain-containing protein && PF13407:Periplasmic binding protein domain	-
SM_RS24025	SMb20721	-	-0.775524		sensor histidine kinase && PF00512:His Kinase A (phospho-acceptor) domain|PF02518:Histidine kinase-, DNA gyrase B-, and HSP90-like ATPase|PF08521:Two-component sensor kinase N-terminal	HATPase_c
SM_RS24040	SMb20724	-	-0.409583		tripartite tricarboxylate transporter substrate binding protein && PF03401:Tripartite tricarboxylate transporter family receptor	-
SM_RS24045	SMb20725	-	-0.697269		tripartite tricarboxylate transporter TctB family protein && PF07331:Tripartite tricarboxylate transporter TctB family	-
SM_RS24075	SMb20746	-	-0.623926	-1.47697	DUF2735 domain-containing protein && -	-
SM_RS24090	SMb20749	-	-1.02365	-0.901492	mannitol dehydrogenase family protein && PF01232:Mannitol dehydrogenase Rossmann domain|PF08125:Mannitol dehydrogenase C-terminal domain	Mannitol_dh_C
SM_RS24095	SMb20750	-	-0.774102	-1.14102	SDR family oxidoreductase && PF00106:short chain dehydrogenase	adh_short
SM_RS24100	SMb20751	mmsB	-1.61412	-2.40288	3-hydroxyisobutyrate dehydrogenase && PF14833:NAD-binding of NADP-dependent 3-hydroxyisobutyrate dehydrogenase|PF03446:NAD binding domain of 6-phosphogluconate dehydrogenase	NAD_binding_2
SM_RS24105	SMb20752	-	-1.44259	-1.9877	enoyl-CoA hydratase/isomerase family protein && PF16113:Enoyl-CoA hydratase/isomerase	-
SM_RS24110	SMb20753	-	-1.68535	-2.73707	acyl-CoA dehydrogenase family protein && PF00441:Acyl-CoA dehydrogenase, C-terminal domain|PF02771:Acyl-CoA dehydrogenase, N-terminal domain|PF02770:Acyl-CoA dehydrogenase, middle domain	-
SM_RS24120	SMb20755	-	-0.447441	-1.57692	acyl-CoA carboxylase subunit beta && PF01039:Carboxyl transferase domain	Carboxyl_trans
SM_RS24125	SMb20756	-	-0.849968	-2.00051	acetyl/propionyl/methylcrotonyl-CoA carboxylase subunit alpha && PF00289:Carbamoyl-phosphate synthase L chain, N-terminal domain|PF00364:Biotin-requiring enzyme|PF02785:Biotin carboxylase C-terminal domain|PF02786:Carbamoyl-phosphate synthase L chain, ATP binding domain	CPSase_L_D2
SM_RS24130	SMb20757	scpA	-0.713693	-1.70831	methylmalonyl-CoA mutase && PF01642:Methylmalonyl-CoA mutase|PF02310:B12 binding domain	MM_CoA_mutase
SM_RS24180	SMb20767	-	-0.900027	-0.643708	dihydroxyacetone kinase family protein && PF02733:Dak1 domain|PF02734:DAK2 domain	-
SM_RS24205	SMb20772	-	-1.05924		4-hydroxythreonine-4-phosphate dehydrogenase PdxA && PF04166:Pyridoxal phosphate biosynthetic protein PdxA	-
SM_RS24250	SMb20784	-	-1.46482	-2.13012	ABC transporter ATP-binding protein && PF00005:ABC transporter	ABC_tran
SM_RS24255	SMb20785	-	-1.22102	-2.37061	ABC transporter ATP-binding protein && PF12399:Branched-chain amino acid ATP-binding cassette transporter|PF00005:ABC transporter	ABC_tran
SM_RS24260	SMb20786	-		-2.59363	branched-chain amino acid ABC transporter permease && PF02653:Branched-chain amino acid transport system / permease component	BPD_transp_2
SM_RS24270	SMb20568	-		-0.888728	ABC transporter substrate-binding protein && PF13458:Periplasmic binding protein	-
SM_RS24305	SMb20575	-	-0.948247	-1.04398	3-carboxy-cis%2Ccis-muconate cycloisomerase && PF00206:Lyase	-
SM_RS24315	SMb20577	pcaH		-0.842343	protocatechuate 3%2C4-dioxygenase subunit beta && PF00775:Dioxygenase|PF12391:Protocatechuate 3,4-dioxygenase beta subunit N terminal	-
SM_RS24320	SMb20578	pcaC		-1.30963	4-carboxymuconolactone decarboxylase && PF02627:Carboxymuconolactone decarboxylase family	CMD
SM_RS24345	SMb20583	pobA		-1.26897	4-hydroxybenzoate 3-monooxygenase && PF01494:FAD binding domain	FAD_binding_3
SM_RS24350	SMb20584	-		-0.674671	sulfite oxidase-like oxidoreductase && PF00174:Oxidoreductase molybdopterin binding domain	-
SM_RS24355	SMb20585	ggt	-0.501954	-1.01738	gamma-glutamyltransferase && PF01019:Gamma-glutamyltranspeptidase	-
SM_RS24365	SMb20587	-	-0.86276		CoA transferase subunit A && PF01144:Coenzyme A transferase	-
SM_RS24375	SMb20589	pcaF	-0.623254		3-oxoadipyl-CoA thiolase && PF00108:Thiolase, N-terminal domain|PF02803:Thiolase, C-terminal domain	Thiolase_N
SM_RS24415	SMb20599	repB	-0.41691		plasmid partitioning protein RepB && PF07506:RepB plasmid partitioning protein|PF02195:ParB-like nuclease domain	RepB
SM_RS24420	SMb20600	-	-0.773583	-1.32909	hypothetical protein && -	-
SM_RS24440	SMb20604	urtB		-1.56206	urea ABC transporter permease subunit UrtB && PF02653:Branched-chain amino acid transport system / permease component	BPD_transp_2
SM_RS24445	SMb20605	urtA		-1.31223	urea ABC transporter substrate-binding protein && PF13433:Periplasmic binding protein domain	-
SM_RS24450	SMb20606	-	-0.739799		GFA family protein && PF04828:Glutathione-dependent formaldehyde-activating enzyme	-
SM_RS24475	SMb20611	-	-0.508293		dicarboxylate/amino acid:cation symporter && PF00375:Sodium:dicarboxylate symporter family	SDF
SM_RS24480	SMb20612	-		-0.832927	sensor histidine kinase && PF02518:Histidine kinase-, DNA gyrase B-, and HSP90-like ATPase|PF00512:His Kinase A (phospho-acceptor) domain	HATPase_c
SM_RS24495	SMb20615	thiC	-0.716326	-0.589947	phosphomethylpyrimidine synthase ThiC && PF01964:Radical SAM ThiC family|PF13667:ThiC-associated domain	-
SM_RS24500	SMb20616	thiO	-0.960756	-1.23533	glycine oxidase ThiO && PF01266:FAD dependent oxidoreductase	DAO
SM_RS24510	SMb20617	-	-1.0483	-1.51308	thiazole synthase && PF05690:Thiazole biosynthesis protein ThiG	-
SM_RS24515	SMb20618	-	-0.736361	-0.660925	thiamine phosphate synthase && PF02581:Thiamine monophosphate synthase/TENI	-
SM_RS24525	SMb20620	-	-1.14799	-2.1983	substrate-binding domain-containing protein && PF13407:Periplasmic binding protein domain	-
SM_RS24550	SMb20625	-	-0.875563		MFS transporter && PF07690:Major Facilitator Superfamily	MFS_1
SM_RS24625	SMb21633	paaB		-1.34057	2-(1%2C2-epoxy-1%2C2-dihydrophenyl)acetyl-CoA isomerase && PF00378:Enoyl-CoA hydratase/isomerase	ECH
SM_RS24635	SMb21635	paaZ	-0.588509	-2.07725	phenylacetic acid degradation bifunctional protein PaaZ && PF01575:MaoC like domain|PF00171:Aldehyde dehydrogenase family	Aldedh
SM_RS24640	SMb21636	paaK	-0.622561	-2.28363	phenylacetate-CoA oxygenase/reductase subunit PaaK && PF00970:Oxidoreductase FAD-binding domain|PF00175:Oxidoreductase NAD-binding domain|PF00111:2Fe-2S iron-sulfur cluster binding domain	NAD_binding_1
SM_RS24645	SMb21637	paaJ	-1.0171	-2.02407	phenylacetate-CoA oxygenase subunit PaaJ && PF01883:Domain of unknown function DUF59	-
SM_RS24650	SMb21638	paaC		-1.32058	phenylacetate-CoA oxygenase subunit PaaC && PF05138:Phenylacetic acid catabolic protein	-
SM_RS24660	SMb21640	paaA		-1.52719	1%2C2-phenylacetyl-CoA epoxidase subunit A && PF05138:Phenylacetic acid catabolic protein	-
SM_RS24675	SMb21643	-	-0.642144		alpha-glucosidase/alpha-galactosidase && PF02056:Family 4 glycosyl hydrolase|PF11975:Family 4 glycosyl hydrolase C-terminal domain	-
SM_RS24680	SMb21644	-	-0.665257	-1.60431	ABC transporter ATP-binding protein && PF00005:ABC transporter	ABC_tran
SM_RS24695	SMb21647	-	-1.04914	-2.17171	ABC transporter substrate-binding protein && PF00496:Bacterial extracellular solute-binding proteins, family 5 Middle	-
SM_RS24700	SMb21648	-	-0.76601	-1.6023	alpha-glucosidase/alpha-galactosidase && PF11975:Family 4 glycosyl hydrolase C-terminal domain|PF02056:Family 4 glycosyl hydrolase	-
SM_RS24725	SMa0002	fdnG	-0.424199	-1.06689	formate dehydrogenase-N subunit alpha && -	-
SM_RS24730	SMa0005	fdxH		-1.10237	formate dehydrogenase subunit beta && PF13247:4Fe-4S dicluster domain|PF09163:Formate dehydrogenase N, transmembrane	-
SM_RS24735	SMa0007	-		-1.62821	formate dehydrogenase subunit gamma && PF00033:Cytochrome b/b6/petB	-
SM_RS24745	SMa0011	-	-0.521232	-0.740309	L-seryl-tRNA(Sec) selenium transferase && PF12390:Selenocysteine synthase N terminal|PF03841:L-seryl-tRNA selenium transferase	-
SM_RS24800	SMa0025	-		-1.24044	transglutaminase family protein && PF01841:Transglutaminase-like superfamily	Transglut_core
SM_RS24840	SMa0044	-	-1.05972	-1.40033	DUF2277 domain-containing protein && -	-
SM_RS24905	SMa0065	-		-1.85203	GntR family transcriptional regulator && PF07729:FCD domain|PF00392:Bacterial regulatory proteins, gntR family	FCD
SM_RS24910	SMa0067	-	-1.211	-1.46707	sugar ABC transporter substrate-binding protein && PF13407:Periplasmic binding protein domain	-
SM_RS24915	SMa0070	-		-3.92736	ABC transporter permease && PF02653:Branched-chain amino acid transport system / permease component	BPD_transp_2
SM_RS24920	SMa0072	-	-1.60631	-1.5715	sugar ABC transporter ATP-binding protein && PF00005:ABC transporter	ABC_tran
SM_RS24955	SMa0083	-		-1.37253	amino acid ABC transporter ATP-binding protein && PF00005:ABC transporter	ABC_tran
SM_RS24980	SMa0093	-	-0.269242		D-amino-acid transaminase && PF01063:Amino-transferase class IV	-
SM_RS24995	SMa0101	-	-0.9359	-1.70399	amidohydrolase && PF07969:Amidohydrolase family	-
SM_RS25000	SMa0104	-		-0.945898	ABC transporter substrate-binding protein && PF00496:Bacterial extracellular solute-binding proteins, family 5 Middle	-
SM_RS25005	SMa0105	-	-0.879206	-1.65685	ABC transporter permease && PF00528:Binding-protein-dependent transport system inner membrane component	BPD_transp_1
SM_RS25010	SMa0106	-	-1.35853	-2.33573	ABC transporter permease && PF00528:Binding-protein-dependent transport system inner membrane component	BPD_transp_1
SM_RS25015	SMa0108	-	-1.11224	-2.08611	ABC transporter ATP-binding protein && PF00005:ABC transporter	ABC_tran
SM_RS25020	SMa0110	-	-0.855943	-1.66502	ATP-binding cassette domain-containing protein && PF08352:Oligopeptide/dipeptide transporter, C-terminal region|PF00005:ABC transporter	ABC_tran
SM_RS25110	SMa0137	-	-0.571094		EAL domain-containing protein && PF05228:CHASE4 domain|PF00563:EAL domain|PF00990:Diguanylate cyclase, GGDEF domain	EAL
SM_RS25120	SMa0142	-	-0.910136	-1.29055	S8 family serine peptidase && PF00082:Subtilase family	Peptidase_S8
SM_RS25130	SMa0144	-	-0.690116	-1.45214	anti-sigma factor && -	-
SM_RS25150	SMa0150	matB	-1.3915	-2.09311	malonyl-CoA synthase && PF13193:AMP-binding enzyme C-terminal domain|PF00501:AMP-binding enzyme	AMP-binding
SM_RS25160	SMa0155	-		-2.8695	TRAP transporter small permease && PF04290:Tripartite ATP-independent periplasmic transporters, DctQ component	-
SM_RS25165	SMa0157	dctP	-2.15089	-3.58165	TRAP transporter substrate-binding protein DctP && PF03480:Bacterial extracellular solute-binding protein, family 7	-
SM_RS25170	SMa0160	-	-1.15525	-2.29016	GntR family transcriptional regulator && PF07729:FCD domain|PF00392:Bacterial regulatory proteins, gntR family	FCD
SM_RS25175	SMa0163	-		-1.19234	type II and III secretion system protein family protein && PF13629:Pilus formation protein N terminal region|PF00263:Bacterial type II and III secretion system protein|PF04972:BON domain	BON
SM_RS25230	SMa0180	-	-0.950229		PhzF family phenazine biosynthesis protein && PF02567:Phenazine biosynthesis-like protein	-
SM_RS25240	SMa0185	-	-0.837342		MFS transporter && PF07690:Major Facilitator Superfamily	MFS_1
SM_RS25370	SMa0229	rnk		-1.41078	nucleoside diphosphate kinase regulator && PF01272:Transcription elongation factor, GreA/GreB, C-term	-
SM_RS25375	SMa0232	-		-0.484178	GreA/GreB family elongation factor && -	-
SM_RS25390	SMa0237	-	-0.793578		NAD(P)-dependent oxidoreductase && PF14833:NAD-binding of NADP-dependent 3-hydroxyisobutyrate dehydrogenase|PF03446:NAD binding domain of 6-phosphogluconate dehydrogenase	NAD_binding_2
SM_RS25395	SMa0241	-	-0.932342		SDR family oxidoreductase && PF01370:NAD dependent epimerase/dehydratase family	Epimerase
SM_RS25400	SMa0244	-	-0.739514		FAD-binding oxidoreductase && PF02913:FAD linked oxidases, C-terminal domain|PF01565:FAD binding domain	FAD_binding_4
SM_RS25425	SMa0252	-	-0.957147		TRAP transporter substrate-binding protein && PF03480:Bacterial extracellular solute-binding protein, family 7	-
SM_RS25430	SMa0254	-	-0.493518	-0.674377	DUF2161 domain-containing phosphodiesterase && PF09929:Putative PD-(D/E)XK phosphodiesterase (DUF2161)	-
SM_RS25450	SMa0260	-	-0.601886		NAD-dependent succinate-semialdehyde dehydrogenase && PF00171:Aldehyde dehydrogenase family	Aldedh
SM_RS25475	SMa0271	-	-0.979919		ABC transporter permease && PF02653:Branched-chain amino acid transport system / permease component	BPD_transp_2
SM_RS25480	SMa0273	-	-0.955096		substrate-binding domain-containing protein && PF13407:Periplasmic binding protein domain	-
SM_RS25595	SMa0312	-		-1.57032	hypothetical protein && -	-
SM_RS25600	SMa0314	-	-0.997075	-2.82439	Atu4866 domain-containing protein && -	-
SM_RS25605	SMa0316	-	-0.625404	-1.27752	carboxymuconolactone decarboxylase family protein && PF02627:Carboxymuconolactone decarboxylase family	CMD
SM_RS26130	SMa0520	-	-0.59822	-0.882998	MurR/RpiR family transcriptional regulator && PF01418:Helix-turn-helix domain, rpiR family|PF01380:SIS domain	HTH_6
SM_RS26180	SMa0545	-	-0.690575		type II toxin-antitoxin system VapC family toxin && -	-
SM_RS26320	SMa0601	-		-1.61781	adenylate cyclase && -	-
SM_RS26355	SMa0615	ccoO		-1.53068	cytochrome-c oxidase%2C cbb3-type subunit II && PF02433:Cytochrome C oxidase, mono-heme subunit/FixO	-
SM_RS26365	SMa0617	ccoP	-0.784574	-1.47153	cytochrome-c oxidase%2C cbb3-type subunit III && PF14715:N-terminal domain of cytochrome oxidase-cbb3, FixP|PF00034:Cytochrome c|PF13442:Cytochrome C oxidase, cbb3-type, subunit III	-
SM_RS26380	SMa0621	cadA	-0.894837	-1.52899	cadmium-translocating P-type ATPase && PF00702:haloacid dehalogenase-like hydrolase|PF00122:E1-E2 ATPase|PF00403:Heavy-metal-associated domain	E1-E2_ATPase
SM_RS26420	SMa0636	-	-0.431363	-0.757635	CBS domain-containing protein && PF04972:BON domain|PF00571:CBS domain	CBS
SM_RS26475	SMa5027	-	-1.18596	-2.38735	hypothetical protein && -	-
SM_RS26550	SMa0677	-		-1.00613	amino acid ABC transporter substrate-binding protein && PF00497:Bacterial extracellular solute-binding proteins, family 3	-
SM_RS26585	SMa0689	-		-0.826671	DUF2950 domain-containing protein && PF11453:Protein of unknown function (DUF2950)	-
SM_RS26635	SMa0709	-	-1.2638	-1.21986	sugar ABC transporter substrate-binding protein && PF01547:Bacterial extracellular solute-binding protein	SBP_bac_1
SM_RS26810	SMa0766	ccoO		-0.607951	cytochrome-c oxidase%2C cbb3-type subunit II && PF02433:Cytochrome C oxidase, mono-heme subunit/FixO	-
SM_RS26820	SMa0769	ccoP		-0.715239	cytochrome-c oxidase%2C cbb3-type subunit III && PF13442:Cytochrome C oxidase, cbb3-type, subunit III|PF14715:N-terminal domain of cytochrome oxidase-cbb3, FixP	-
SM_RS27480	SMa1013	-		-1.42206	copper-translocating P-type ATPase && PF00122:E1-E2 ATPase|PF00702:haloacid dehalogenase-like hydrolase|PF00403:Heavy-metal-associated domain	E1-E2_ATPase
SM_RS27640	SMa1076	-		-0.828678	cupin domain-containing protein && PF07883:Cupin domain|PF12844:Helix-turn-helix domain	Cupin_2
SM_RS27645	SMa1077	-	-1.24221	-1.3549	fasciclin domain-containing protein && PF02469:Fasciclin domain	-
SM_RS27660	SMa1082	-	-0.417297		Spy/CpxP family protein refolding chaperone && PF07813:LTXXQ motif family protein	-
SM_RS27665	SMa1084	-		-0.532917	phosphoketolase family protein && PF09363:XFP C-terminal domain|PF03894:D-xylulose 5-phosphate/D-fructose 6-phosphate phosphoketolase|PF09364:XFP N-terminal domain	-
SM_RS27670	SMa1086	-	-0.734227	-0.960328	CBS domain-containing protein && PF04972:BON domain|PF00571:CBS domain	CBS
SM_RS27675	SMa1087	-	-0.37777	-0.905404	heavy metal translocating P-type ATPase && PF00702:haloacid dehalogenase-like hydrolase|PF00122:E1-E2 ATPase	E1-E2_ATPase
SM_RS27710	SMa1100	-		-0.791591	universal stress protein && PF00582:Universal stress protein family	Usp
SM_RS27745	SMa1120	-		-0.601033	ABC transporter ATP-binding protein && PF00005:ABC transporter	ABC_tran
SM_RS27760	SMa1126	-		-0.722737	site-2 protease family protein && PF00571:CBS domain|PF02163:Peptidase family M50	Peptidase_M50
SM_RS27765	SMa1128	-		-0.582987	trypsin-like peptidase domain-containing protein && PF13180:PDZ domain|PF13365:Trypsin-like peptidase domain	-
SM_RS27780	SMa1134	-		-0.76735	hypothetical protein && -	-
SM_RS27805	SMa1146	-		-0.529255	bifunctional acetate--CoA ligase family protein/GNAT family N-acetyltransferase && PF13607:Succinyl-CoA ligase like flavodoxin domain|PF13302:Acetyltransferase (GNAT) domain|PF13380:CoA binding domain|PF13549:ATP-grasp domain	-
SM_RS27835	SMa1155	-		-0.561404	HAD-IC family P-type ATPase && PF00122:E1-E2 ATPase|PF00689:Cation transporting ATPase, C-terminus|PF00690:Cation transporter/ATPase, N-terminus|PF00702:haloacid dehalogenase-like hydrolase	E1-E2_ATPase
SM_RS27840	SMa1156	-	-0.426027	-0.97895	NAD(P)-dependent alcohol dehydrogenase && PF08240:Alcohol dehydrogenase GroES-like domain|PF00107:Zinc-binding dehydrogenase	ADH_zinc_N
SM_RS27845	SMa1158	-		-0.859884	universal stress protein && PF00582:Universal stress protein family	Usp
SM_RS27860	SMa1163	-		-0.609344	heavy metal translocating P-type ATPase && PF01814:Hemerythrin HHE cation binding domain|PF00122:E1-E2 ATPase|PF00702:haloacid dehalogenase-like hydrolase	E1-E2_ATPase
SM_RS27885	SMa1176	-	-0.437257	-0.81965	GNAT family N-acetyltransferase && -	-
SM_RS27890	SMa1178	-	-0.708919	-1.26673	ferritin family protein && PF02915:Rubrerythrin	-
SM_RS27895	SMa1179	-	-0.403858	-0.711396	regulatory protein NosR && PF12801:4Fe-4S binding domain|PF04205:FMN-binding domain	-
SM_RS27910	SMa1184	-	-0.338985	-0.521958	ABC transporter ATP-binding protein && PF00005:ABC transporter	ABC_tran
SM_RS27915	SMa1185	-	-0.476439	-0.585606	ABC transporter permease && PF12679:ABC-2 family transporter protein	-
SM_RS27920	SMa1186	-	-0.84834	-0.975588	nitrous oxide reductase accessory protein NosL && PF05573:NosL	-
SM_RS27925	SMa1188	-	-0.660147	-0.874654	FAD:protein FMN transferase && PF02424:ApbE family	-
SM_RS27940	SMa1194	-	-0.638939		NnrS family protein && PF05940:NnrS protein	-
SM_RS27950	SMa1198	-		-0.808253	CopD family protein && PF05425:Copper resistance protein D|PF04234:CopC domain	-
SM_RS27955	SMa1200	-		-0.682876	DUF1775 domain-containing protein && PF07987:Domain of unkown function (DUF1775)	-
SM_RS27975	SMa1209	cadA	-0.586085	-0.914157	cadmium-translocating P-type ATPase && PF00122:E1-E2 ATPase|PF00702:haloacid dehalogenase-like hydrolase	E1-E2_ATPase
SM_RS27980	SMa1210	-		-0.720561	FixH family protein && PF05751:FixH	-
SM_RS27985	SMa1211	ccoG	-0.32985	-0.569676	cytochrome c oxidase accessory protein CcoG && PF13746:4Fe-4S dicluster domain|PF11614:IG-like fold at C-terminal of FixG, putative oxidoreductase|PF12801:4Fe-4S binding domain	-
SM_RS27990	SMa1213	ccoP	-0.585955	-0.943364	cytochrome-c oxidase%2C cbb3-type subunit III && PF13442:Cytochrome C oxidase, cbb3-type, subunit III|PF14715:N-terminal domain of cytochrome oxidase-cbb3, FixP	-
SM_RS28000	SMa1216	ccoO		-0.631798	cytochrome-c oxidase%2C cbb3-type subunit II && PF02433:Cytochrome C oxidase, mono-heme subunit/FixO	-
SM_RS28010	SMa1223	-	-0.935936	-0.969203	pyridoxamine 5'-phosphate oxidase family protein && PF12900:Pyridoxamine 5'-phosphate oxidase	-
SM_RS28015	SMa1225	-	-0.661465		helix-turn-helix domain-containing protein && PF00027:Cyclic nucleotide-binding domain|PF00325:Bacterial regulatory proteins, crp family	Crp
SM_RS28045	SMa1233	-		-1.02848	nitrate reductase cytochrome c-type subunit && PF03892:Nitrate reductase cytochrome c-type subunit (NapB)	-
SM_RS28050	SMa1236	napA		-1.02724	periplasmic nitrate reductase subunit alpha && PF04879:Molybdopterin oxidoreductase Fe4S4 domain|PF01568:Molydopterin dinucleotide binding domain|PF00384:Molybdopterin oxidoreductase	-
SM_RS28055	SMa1239	-		-1.38869	chaperone NapD && -	-
SM_RS28110	SMa1259	-		-0.544382	hypothetical protein && -	-
SM_RS28115	SMa1261	-	-0.800005	-0.662512	DUF2249 domain-containing protein && -	-
SM_RS28140	SMa1272	-	-0.762475	-0.591339	AAA family ATPase && PF07728:AAA domain (dynein-related subfamily)|PF08406:CbbQ/NirQ/NorQ C-terminal	AAA_5
SM_RS28150	SMa1276	-	-0.811771		cytochrome c && PF00034:Cytochrome c	-
SM_RS28200	SMa1296	adhP	-0.390392	-0.552027	alcohol dehydrogenase AdhP && PF08240:Alcohol dehydrogenase GroES-like domain|PF00107:Zinc-binding dehydrogenase	ADH_zinc_N
SM_RS28370	SMa1349	-		-0.936206	FadR family transcriptional regulator && PF00392:Bacterial regulatory proteins, gntR family|PF07729:FCD domain	FCD
SM_RS28375	SMa1351	-		-1.93406	mandelate racemase/muconate lactonizing enzyme family protein && PF02746:Mandelate racemase / muconate lactonizing enzyme, N-terminal domain|PF13378:Enolase C-terminal domain-like	MR_MLE_N
SM_RS28380	SMa1353	-	-1.26792	-1.59909	sugar phosphate isomerase/epimerase && PF01261:Xylose isomerase-like TIM barrel	-
SM_RS28385	SMa1354	-	-0.97349	-1.80063	sugar phosphate isomerase/epimerase && PF01261:Xylose isomerase-like TIM barrel	-
SM_RS28620	SMa1434	-	-1.00891	-1.44663	ABC transporter ATP-binding protein && PF00005:ABC transporter|PF08352:Oligopeptide/dipeptide transporter, C-terminal region	ABC_tran
SM_RS28630	SMa1437	-	-1.32979	-1.44174	ABC transporter permease && PF00528:Binding-protein-dependent transport system inner membrane component	BPD_transp_1
SM_RS28635	SMa1438	-	-1.61789	-1.83557	ABC transporter substrate-binding protein && PF00496:Bacterial extracellular solute-binding proteins, family 5 Middle	-
SM_RS28640	SMa1440	kdgD	-0.642221	-1.01225	5-dehydro-4-deoxyglucarate dehydratase && PF00701:Dihydrodipicolinate synthetase family	-
SM_RS28645	SMa1442	-	-0.726225	-1.58493	FadR family transcriptional regulator && PF07729:FCD domain|PF00392:Bacterial regulatory proteins, gntR family	FCD
SM_RS28655	SMa1447	-	-0.573352	-1.70414	MFS transporter && PF07690:Major Facilitator Superfamily	MFS_1
SM_RS28660	#N/A	-	-0.753033	-1.66857	hypothetical protein && -	-
SM_RS28665	SMa1450	-	-0.885933	-2.16582	acetyl-CoA C-acyltransferase && PF02803:Thiolase, C-terminal domain|PF00108:Thiolase, N-terminal domain	Thiolase_N
SM_RS28670	SMa1452	-		-1.43558	3-hydroxyacyl-CoA dehydrogenase && PF00106:short chain dehydrogenase	adh_short
SM_RS28720	SMa1471	-		-2.28486	isochorismatase family protein && PF00857:Isochorismatase family	Isochorismatase
SM_RS28730	SMa1476	-		-1.44225	GlxA family transcriptional regulator && PF12833:Helix-turn-helix domain|PF01965:DJ-1/PfpI family	DJ-1_PfpI
SM_RS28785	SMa1495	-		-0.749896	alanine--glyoxylate aminotransferase family protein && PF00266:Aminotransferase class-V	Aminotran_5
SM_RS28800	SMa1501	-	-0.640999		aromatic ring-hydroxylating dioxygenase subunit alpha && -	-
SM_RS28960	SMa1561	-		-1.36865	chemotaxis protein CheB && PF01339:CheB methylesterase	CheB_methylest
SM_RS29030	SMa1586	-	-0.484541	-1.03218	transposase && PF01527:Transposase	Transposase_8
SM_RS29135	SMa1630	-	-0.942069		nuclear transport factor 2 family protein && PF12680:SnoaL-like domain	-
SM_RS29200	SMa1651	-	-1.74009		nickel ABC transporter substrate-binding protein && PF00496:Bacterial extracellular solute-binding proteins, family 5 Middle	-
SM_RS29385	SMa1715	ade		-0.849579	adenine deaminase && PF01979:Amidohydrolase family|PF13382:Adenine deaminase C-terminal domain	Amidohydro_1
SM_RS29500	SMa1750	-		-1.07765	hypothetical protein && -	-
SM_RS29510	SMa1753	-		-1.27412	ABC transporter permease && PF00528:Binding-protein-dependent transport system inner membrane component	BPD_transp_1
SM_RS29515	SMa1754	-	-0.719755	-1.26091	ABC transporter ATP-binding protein && PF00005:ABC transporter|PF08402:TOBE domain	ABC_tran
SM_RS29520	SMa1755	-	-0.978872	-1.71	ABC transporter substrate-binding protein && PF13416:Bacterial extracellular solute-binding protein	-
SM_RS29535	SMa1760	-		-0.866522	phosphotransferase enzyme family protein && PF01636:Phosphotransferase enzyme family	APH
SM_RS29540	SMa1761	-	-0.506214	-1.26754	aspartate aminotransferase family protein && PF00202:Aminotransferase class-III	Aminotran_3
SM_RS29545	SMa1765	-	-0.765896	-1.47451	YidB family protein && PF06078:Bacterial protein of unknown function (DUF937)	-
SM_RS29560	SMa1769	-		-1.14969	hypothetical protein && -	-
SM_RS29635	#N/A	-		-1.27041	hypothetical protein && -	-
SM_RS29700	SMa1821	-	-0.76883	-0.54834	hydrolase && PF00857:Isochorismatase family	Isochorismatase
SM_RS29735	SMa1833	-		-1.19467	sorbosone dehydrogenase family protein && PF07995:Glucose / Sorbosone dehydrogenase	-
SM_RS29785	SMa1853	-		-4.02412	GNAT family N-acetyltransferase && PF13508:Acetyltransferase (GNAT) domain	-
SM_RS29800	SMa1860	-		-1.60523	ABC transporter substrate-binding protein && PF00496:Bacterial extracellular solute-binding proteins, family 5 Middle	-
SM_RS29895	SMa1896	msrA	-0.870777		peptide-methionine (S)-S-oxide reductase MsrA && PF01625:Peptide methionine sulfoxide reductase	PMSR
SM_RS29980	SMa1924	-	-0.46584	-0.855055	XRE family transcriptional regulator && -	-
SM_RS29990	SMa1927	-	-0.61761	-1.0242	tripartite tricarboxylate transporter substrate binding protein && PF03401:Tripartite tricarboxylate transporter family receptor	-
SM_RS30285	SMa2037	-	-0.869162	-1.50682	xanthine dehydrogenase family protein molybdopterin-binding subunit && PF02738:Molybdopterin-binding domain of aldehyde dehydrogenase|PF01315:Aldehyde oxidase and xanthine dehydrogenase, a/b hammerhead domain	-
SM_RS30290	SMa5011	-	-0.899714	-1.3228	(2Fe-2S)-binding protein && PF01799:[2Fe-2S] binding domain	-
SM_RS30295	SMa2041	-	-1.00134	-1.60987	xanthine dehydrogenase family protein subunit M && PF03450:CO dehydrogenase flavoprotein C-terminal domain|PF00941:FAD binding domain in molybdopterin dehydrogenase	-
SM_RS30355	SMa2069	-		-0.794137	sulfate ABC transporter substrate-binding protein && PF13531:Bacterial extracellular solute-binding protein	-
SM_RS30505	SMa2127	-		-1.85935	ABC transporter ATP-binding protein && PF00005:ABC transporter	ABC_tran
SM_RS30530	SMa2137	-	-1.9973		D-glycerate dehydrogenase && PF00389:D-isomer specific 2-hydroxyacid dehydrogenase, catalytic domain|PF02826:D-isomer specific 2-hydroxyacid dehydrogenase, NAD binding domain	2-Hacid_dh_C
SM_RS30550	SMa2145	-		-1.33552	aminomethyltransferase family protein && PF08669:Glycine cleavage T-protein C-terminal barrel domain|PF01571:Aminomethyltransferase folate-binding domain	GCV_T
SM_RS30690	SMa2211	-	-0.87832	-1.29806	thiamine pyrophosphate-binding protein && PF00205:Thiamine pyrophosphate enzyme, central domain|PF02776:Thiamine pyrophosphate enzyme, N-terminal TPP binding domain|PF02775:Thiamine pyrophosphate enzyme, C-terminal TPP binding domain	TPP_enzyme_N
SM_RS30695	SMa2213	-	-0.67159		aldehyde dehydrogenase && PF00171:Aldehyde dehydrogenase family	Aldedh
SM_RS30795	#N/A	-	-0.641577	-1.33207	hypothetical protein && -	-
SM_RS30815	SMa2257	-	-0.520846	-0.684689	tyrosine-type recombinase/integrase && PF00589:Phage integrase family	Phage_integrase
SM_RS30820	SMa2259	-		-0.854044	hypothetical protein && -	-
SM_RS31080	SMa2351	-	-0.915778		xanthine dehydrogenase family protein subunit M && PF03450:CO dehydrogenase flavoprotein C-terminal domain|PF00941:FAD binding domain in molybdopterin dehydrogenase	-
SM_RS31085	SMa2353	-		-1.06376	xanthine dehydrogenase family protein molybdopterin-binding subunit && PF01315:Aldehyde oxidase and xanthine dehydrogenase, a/b hammerhead domain|PF02738:Molybdopterin-binding domain of aldehyde dehydrogenase	-
SM_RS31105	SMa2361	-	-0.575502	-0.724116	BMP family protein && PF02608:Basic membrane protein	-
SM_RS31135	SMa5034	-	-0.728996	-0.657749	cupin domain-containing protein && PF12973:ChrR Cupin-like domain	-
SM_RS31150	SMa2379	katG	-0.791706	-1.07042	catalase/peroxidase HPI && PF00141:Peroxidase	-
SM_RS31215	SMc00764	-		-0.952205	hypothetical protein && -	-
SM_RS31295	SMc04335	-		-0.880271	membrane protein && -	-
SM_RS31570	#N/A	-	-1.27841	-2.66698	malonyl-CoA decarboxylase && PF05292:Malonyl-CoA decarboxylase (MCD)	-
		-
		-
		-
		-
		-
