# Supplementary material for: Transcriptomic response of Sinorhizobium meliloti to the predatory attack of Myxococcus xanthus
Source: Front Microbiol. 2023 Jun 19;14:1213659. doi: 10.3389/fmicb.2023.1213659 (PMC10315480; doi:10.3389/fmicb.2023.1213659)
Supplement: Supplementary file 1 [file Data_Sheet_1.zip › Supplementary Table S3.XLSX]

## Sheet: Table S3
Table S3. Distribution of defensome genes on the S. meliloti replicons. In this table only the genes with old tags have been considered. The novel genes and sRNAs have also been excluded.
Time	Chromosome (total/%)	pSymA (total/%)	pSymB (total/%)	Total
UP
t2	432/77,5%	22/8,6%	59/13,9%	513
t6	810/83,3%	54/5,6%	109/11,2%	973
DOWN
t2	541/63,7%	90/10,6%	217/25,7%	848
t6	466/55,1%	125/14,8%	254/30,1%	845
