# Supplementary material for: Transcriptomic response of Sinorhizobium meliloti to the predatory attack of Myxococcus xanthus
Source: Front Microbiol. 2023 Jun 19;14:1213659. doi: 10.3389/fmicb.2023.1213659 (PMC10315480; doi:10.3389/fmicb.2023.1213659)
Supplement: Supplementary file 1 [file Data_Sheet_1.zip › Supplementary Table S4.XLSX]

## Sheet: Table S4A
Table S4A. Comparison of S. meliloti defensome (up-regulated genes) with the genes differentially expressed in response to iron starvation (Chao et al., 2005) and genes regulated by rirA (Novichkov et al., 2013). In bold, Log2 Fold Change > 1
old locus tag	Log2 Fold Change 2 hours	Log2 Fold Change 6 hours	Low Fe	RiA regulated	gene name	gene_description
SMa1746		0.886611	Up	RirA regulated (Novichkov et al., 2013)	fepB	ABC transporter, periplasmic solute-binding protein, Fe3+-siderophore transport system
SMa2337		1.19754	Up	RirA regulated (Novichkov et al., 2013)	rhtX	RhtX rhizobactin transporter
SMa2339		0.758072	Up	RirA regulated (Novichkov et al., 2013)		Siderophore biosynthesis protein
SMa2400		0.975951	Up	RirA regulated (Novichkov et al., 2013)	rhbA	Diaminobutyrate--2-oxoglutarate aminotransferase involved in rhizobactin biosynthesis
SMa2402		0.837568	Up	RirA regulated (Novichkov et al., 2013)	rhbB	L-2,4-diaminobutyrate decarboxylase
SMa2406		1.32607	Up	RirA regulated (Novichkov et al., 2013)	rhbD	RhbD rhizobactin biosynthesis protein
SMa2408		1.1543	Up	RirA regulated (Novichkov et al., 2013)	rhbE	RhbE rhizobactin biosynthesis protein
SMa2410		0.956575	Up	RirA regulated (Novichkov et al., 2013)	rhbF	RhbF rhizobactin biosynthesis protein
SMa2412		1.59419	Up	RirA regulated (Novichkov et al., 2013)	rhrA	RhrA transcriptional activator
SMa2414		1.47838	Up	RirA regulated (Novichkov et al., 2013)	rhtA	RhtA rhizobactin transporter
SMb20946	0.291183	0.437088	Up		exoY	Exopolysaccharide production protein, probable sugar transferase involved in lipopolysaccharide synthesis, regulated by ExoR
SMb20949		0.726443	Up		exoV	Putative pyruvyltransferase
SMb20960		0.53168	Up		exoN	UDPglucose pyrophosphorylase
SMb21487	0.372925	0.701492	Up		cyoA	Putative cytochrome o ubiquinol oxidase chain II
SMb21488	0.406675	0.58018	Up		cyoB	Putative cytochrome o ubiquinol oxidase chain I
SMb21489	0.687726	0.777607	Up		cyoC	Putative cytochrome o ubiquinol oxidase chain III
SMb21690		0.414414	Up		exoW	Glucosyltransferase
SMc00401		1.0809	Up			Conserved hypothetical protein
SMc00402		1.27152	Up		iprA	Hypothetical signal peptide protein
SMc00537	1.35963	1.39632	Up			MFS-type transport protein
SMc00592	0.421111	1.24739	Up			Hypothetical, transmembrane protein
SMc01095		0.51588	Up		mexF1	Probable multidrug-efflux system transmembrane protein
SMc01169	0.538512	1.43788	Up		ald	Probable alanine dehydrogenase oxidoreductase
SMc01471	1.10537	1.16118	Up		senC	Putative electron transport protein SCO1/SenC, cytochrome C oxidase assembly factor
SMc01512		0.731919	Up	RirA regulated (Novichkov et al., 2013)	hmuT	Putative hemin binding periplasmic transmembrane protein
SMc01513		0.616427	Up	RirA regulated (Novichkov et al., 2013)	hmuS	Putative hemin transport protein
SMc01516		1.29674	Up			Conserved hypothetical protein
SMc01517		1.11133	Up			Conserved hypothetical protein
SMc01658	0.778344	1.19225	Up	RirA regulated (Novichkov et al., 2013)	fhuF	FhuF; Ferrioxamine B specific ferric iron reductase
SMc01659	0.732001	1.38464	Up	RirA regulated (Novichkov et al., 2013)	fhuP	Putative ABC transporter, periplasmic component
SMc01747	1.0451	1.09105	Up	RirA regulated (Novichkov et al., 2013)	hemP
SMc02084		1.04664	Up	RirA regulated (Novichkov et al., 2013)	exbD	Probable biopolymer transport transmembrane protein
SMc02266	0.864981	1.20447	Up			Conserved hypothetical protein
SMc02726		2.1103	Up	RirA regulated (Novichkov et al., 2013)	shmR	Hemin-binding outer membrane receptor
SMb21170		0.631677	Down		phnN-nitR	Guanylate kinase, regulates hmgA
SMb21174	0.689982	1.51122	Down		phoT	Phosphate uptake ABC transporter permease
SMb21175	1.08938	1.83744	Down		phoE	Phosphate uptake ABC transporter permease
SMb21177	1.25928	1.71376	Down		phoC	Phosphate uptake ABC transporter ATP-binding protein
SMc00565	1.31851	2.43871	Down		rplI	Probable 50S ribosomal protein L9
SMc00986		0.868568	Down			Hypothetical protein
SMc01104		0.629222	Down		mcpX	Probable chemoreceptor (methyl-accepting chemotaxis) transmembrane protein
SMc01842	0.967215	1.07726	Down			Probable transcriptional regulator
SMc01847	0.491835	1.20209	Down		btaB	S-adenosylmethionine : diacylgycerolhomoserine-N-methyltransferase
SMc02634	0.814296	1.44644	Down		phoX	Monomeric alkaline phosphatase
SMc03008		0.954095	Down		cheW1	Chemotaxis protein
SMc03017		0.948072	Down			Conserved hypothetical protein
SMc03023		0.931372	Down			Conserved hypothetical protein
SMc03027		0.948166	Down		flgB	Flagellar basal-body rod protein
SMc03029		0.881757	Down		fliE	Flagellar hook-basal body complex protein
SMc03034		1.16794	Down		flgH	Flagellar L-ring protein precursor (basal body L-ring protein)
SMc03037	1.53398	2.38466	Down		flaA	Flagellin A
SMc03038	1.53334	2.3655	Down		flaB	Flagellin B
SMc03040		1.01157	Down		flaC	Flagellin C
SMc03051		0.786708	Down		flbT	Putative flagellin synthesis repressor protein
SMc03242	1.04376	2.58411	Down		typA	Predicted membrane GTPase
SMc03857	0.496469	1.32427	Down		ffh	Probable signal recognition particle protein (fifty-four homolog)
SMc04009	0.498905	1.37537	Down			Conserved hypothetical protein
SMc04300	0.718003	1.06484	Down			ABC transport protein, ATP-binding component
SMc04317	0.670531	1.96022	Down			ABC transporter, periplasmic solute-binding component
Novichkov PS, Kazakov AE, Ravcheev DA, Leyn SA, Kovaleva GY, Sutormin RA, Kazanov MD, Riehl W, Arkin AP, Dubchak I, Rodionov DA. (2013). BMC Genomics. 14: 745 RegPrecise 3.0 - A resource for genome-scale exploration of transcriptional regulation in bacteria.

## Sheet: Table S4B
Table S4B. Comparison of S. meliloti defensome (down-regulated genes) with the the genes differentially expressed in response to iron starvation (Chao et al., 2005). In bold, Log2 Fold Change < -1
old locus tag	Log2 Fold Change 2 hours	Log2 Fold Change 6 hours	Iron starvation	gene name	gene_description
SMa0314	-0.997075	-2.82439	Up		Conserved hypothetical protein
SMa0316	-0.625404	-1.27752	Up		Hypothetical protein
SMa0617	-0.784574	-1.47153	Up	fixP3	FixP3 Diheme c-type cytochrome
SMa0621	-0.894837	-1.52899	Up	fixI2	FixI2 E1-E2 type cation ATPase
SMa1860		-1.60523	Up		ABC transporter, periplasmic solute-binding protein
SMa2259		-0.854044	Up		conserved hypothetical protein
SMb20022	-0.831462	-1.02469	Up		Conserved hypothetical protein
SMb20072	-1.35394	-1.48367	Up		ABC transporter, periplasmic solute-binding protein, induced by myo-inositol
SMb20099		-3.61276	Up		Putative trehalose synthase
SMb20127		-1.98408	Up		Putative xanthine and xanthosine ABC transporter, periplasmic solute-binding protein
SMb20600	-0.773583	-1.32909	Up		Hypothetical protein
SMb20755	-0.447441	-1.57692	Up	pccB	Putative propionyl-CoA carboxylase beta chain
SMb20757	-0.713693	-1.70831	Up	bhbA	Methylmalonyl-CoA mutase
SMb21456		-2.09279	Up		Conserved hypothetical protein
SMc00062	-0.602886		Up		Hypothetical protein
SMc00086	-0.827793	-1.27794	Up	cycG	Putative diheme cytochrome C-type signal peptide protein
SMc00136	-0.704379	-0.950841	Up		Dehydrogenase
SMc00338		-0.731259	Up		Conserved hypothetical protein
SMc00764		-0.952205	Up		Hypothetical/unknown transmembrane protein
SMc00832		-0.861858	Up	glcD	Probable glycolate oxidase subunit
SMc00922	-0.502547	-0.84201	Up		Probable cytosine/uracil/thiamine/allantoin permease
SMc01016	-0.457433	-1.08875	Up		Hypothetical protein
SMc01022		-2.88428	Up		Putative cytochrome B transmembrane protein
SMc01095	-0.425965		Up	mexF1	Probable multidrug-efflux system transmembrane protein
SMc01266	-0.718685	-1.81404	Up		Conserved hypothetical protein
SMc01267	-0.495392	-1.53162	Up		Conserved hypothetical protein
SMc01489		-3.08242	Up		Conserved hypothetical signal peptide protein containing calcium-binding EF-hand regions
SMc01814		-0.566782	Up		Probable glutamate synthase small chain
SMc02047	-0.466856	-0.49904	Up	gcvT	Probable aminomethyltransferase (glycine cleavage system T protein)
SMc02254	-0.820868	-1.42041	Up	qxtB	Putative quinol oxidase subunit II transmembrane protein
SMc02255	-0.54335	-1.27285	Up	qxtA	Putative quinol oxidase subunit I transmembrane protein
SMc02727		-0.933313	Up		Hypothetical protein
SMc03971	-0.725166	-0.702428	Up	mexF2	Probable multidrug-efflux system transmembrane protein
SMc04049	-1.37258	-2.91656	Up	sorT	Putative sulfite oxidase
SMa0252	-0.957147		Down	gntC	TRAP-type periplasmic solute-binding protein, required for growth on gluconate
SMb20649	-0.477175	-0.76686	Down	nadE1	NH(3)-dependent NAD(+) synthetase
SMb20650	-0.36732	-0.849227	Down		Long-chain-fatty-acid-CoA ligase
SMc00765	-0.465754		Down	mcpZ	Probable methyl-accepting chemotaxis protein
SMc00975	-0.364492		Down
SMc00998	-0.73641	-1.73004	Down		Conserved hypothetical signal peptide protein
SMc02392		-0.864433	Down		Hypothetical protein
SMc03007	-0.393574		Down	cheA	Chemotaxis protein (sensory transduction histidine kinase)
SMc03012	-0.509473		Down	cheD	Probable chemotaxis protein
SMc03030	-0.528727		Down	flgG	Flagellar basal-body rod protein
SMc03044	-0.873282		Down	fliK	FliK hook length control protein
SMc03048	-0.376346		Down	flgK	Putative flagellar hook-associated protein

## Sheet: Table S4C
Table S4C. Comparison of S. meliloti defensome (up-regulated genes) with the transcriptomic response to phosphate starvation (Krol and Becker, 2004). In bold, Log2 Fold Change > 1
old locus tag	Log2 Fold Change 2 hours	Log2 Fold Change 6 hours	Phosphate starvation	cluster Pi	gene name	gene_description
SMa1746		0.886611	Down	Cluster III		iron-siderophore ABC transporter substrate-binding protein && PF01497:Periplasmic binding protein
SMa2337		1.19754	Down	Cluster III	rhtX	MFS transporter && PF07690:Major Facilitator Superfamily
SMa2339		0.758072	Down	Cluster III		acetyltransferase && PF13523:Acetyltransferase (GNAT) domain
SMa2400		0.975951	Down	Cluster III	rhbA	diaminobutyrate--2-oxoglutarate transaminase && PF00202:Aminotransferase class-III
SMa2402		0.837568	Down	Cluster III	rhbB	diaminobutyrate decarboxylase && PF00282:Pyridoxal-dependent decarboxylase conserved domain
SMa2406		1.32607	Down	Cluster III	rhbD	rhizobactin siderophore biosynthesis protein RhbD && PF13523:Acetyltransferase (GNAT) domain
SMa2408		1.1543	Down	Cluster III	rhbE	putative histamine N-monooxygenase && PF13434:L-lysine 6-monooxygenase (NADPH-requiring)
SMa2410		0.956575	Down	Cluster III	rhbF	rhizobactin siderophore biosynthesis protein RhbF && PF06276:Ferric iron reductase FhuF-like transporter|PF04183:IucA / IucC family
SMa2412		1.59419	Down	Cluster III	rhrA	rhizobactin biosynthesis transcriptional regulator RhrA && PF12833:Helix-turn-helix domain
SMa2414		1.47838	Down	Cluster III	rhtA	TonB-dependent receptor && PF00593:TonB dependent receptor|PF07715:TonB-dependent Receptor Plug Domain
SMb20745		1.6302	Down	Cluster III	glnII	glutamine synthetase beta-grasp domain-containing protein && PF00120:Glutamine synthetase, catalytic domain|PF03951:Glutamine synthetase, beta-Grasp domain
SMb20876	0.564457	1.07302	2.59	Cluster I		DUF1045 domain-containing protein && PF06299:Protein of unknown function (DUF1045)
SMb20945	0.356232	0.488075	2.3	Cluster II	exoF1	exopolysaccharide production protein ExoF && PF02563:Polysaccharide biosynthesis/export protein
SMb20946	0.291183	0.437088	1.78	Cluster II	exoY	exopolysaccharide production protein ExoY && PF02397:Bacterial sugar transferase
SMb20947	0.78375	0.77431	1.74	Cluster II	exoX	exopolysaccharide production repressor ExoX && -
SMb20949		0.726443	2.41	Cluster II	exoV	succinoglycan biosynthesis protein ExoV && PF04230:Polysaccharide pyruvyl transferase
SMb20955	0.804062	1.41091	2.33	Cluster II	exoK	endo-1%2C3-1%2C4-beta-glycanase ExoK && PF00722:Glycosyl hydrolases family 16
SMb20957	0.554584	0.5436	2.22	Cluster II	exoA	succinoglycan biosynthesis glycosyltransferase ExoA && PF00535:Glycosyl transferase family 2
SMb21170		0.631677	1.57	Cluster I	phnN-nitR	phosphonate metabolism protein/1%2C5-bisphosphokinase (PRPP-forming) PhnN && PF00625:Guanylate kinase
SMb21171	0.675556	1.54811	1.73	Cluster I	phnM	alpha-D-ribose 1-methylphosphonate 5-triphosphate diphosphatase && PF07969:Amidohydrolase family
SMb21175	1.08938	1.83744	1.81	Cluster I	phoE	phosphonate ABC transporter%2C permease protein PhnE && PF00528:Binding-protein-dependent transport system inner membrane component
SMb21176	0.669791	1.46638	1.5	Cluster I	phoD	phosphonate ABC transporter substrate-binding protein && PF12974:ABC transporter, phosphonate, periplasmic substrate-binding protein
SMb21177	1.25928	1.71376	2.56	Cluster I	phoC	phosphonate ABC transporter ATP-binding protein && PF00005:ABC transporter
SMb21270	0.714274	0.78448	3.12	Cluster I		Crp/Fnr family transcriptional regulator && PF00027:Cyclic nucleotide-binding domain
SMb21271	0.834369	1.63422	1.95	Cluster I		FkbM family methyltransferase && -
SMb21440	0.776608	0.814971	2.53	Cluster II		DUF4168 domain-containing protein && PF13767:Domain of unknown function (DUF4168)
SMb21690		0.414414	3.13	Cluster II	exoW	succinoglycan biosynthesis glycosyltransferase ExoW && PF00535:Glycosyl transferase family 2
SMc00081	0.927532	1.32266	1.56	Cluster I		HAD family phosphatase && PF13419:Haloacid dehalogenase-like hydrolase
SMc00094	0.764092	0.955893	1.7	Cluster I	betB	betaine-aldehyde dehydrogenase && PF00171:Aldehyde dehydrogenase family
SMc00171	0.590641	0.776204	2.68	Cluster I		UDP-2%2C3-diacylglucosamine diphosphatase && PF12850:Calcineurin-like phosphoesterase superfamily domain
SMc00320	2.28372	3.32433	Down	Cluster III	rbfA	30S ribosome-binding factor RbfA && PF02033:Ribosome-binding factor A
SMc00414	0.611725	0.447253	0.94	Cluster I	pmtA	methyltransferase domain-containing protein && PF13847:Methyltransferase domain
SMc00620	0.950057	2.58639	1.51	Cluster I		esterase-like activity of phytase family protein && PF13449:Esterase-like activity of phytase
SMc01127	0.520287	1.28419	2.93	Cluster I	olsB	GNAT family N-acetyltransferase && PF13444:Acetyltransferase (GNAT) domain
SMc01300	1.54799	2.58871	Down	Cluster III	rpsQ	30S ribosomal protein S17 && -
SMc01510		1.54396	Down	Cluster III	hmuV	heme ABC transporter ATP-binding protein && PF00005:ABC transporter
SMc01512		0.731919	Down	Cluster III	hmuT	hemin ABC transporter substrate-binding protein && PF01497:Periplasmic binding protein
SMc01513		0.616427	Down	Cluster III	hmuS	hemin-degrading factor && PF05171:Haemin-degrading HemS.ChuX domain
SMc01580	0.90482	0.737523	3.52	Cluster II		hypothetical protein && -
SMc01605	1.52041	3.14808	2.3	Cluster I		ABC transporter substrate-binding protein && PF13343:Bacterial extracellular solute-binding protein
SMc01606	0.729048	1.74056	1.5	Cluster I		ABC transporter permease subunit && PF00528:Binding-protein-dependent transport system inner membrane component
SMc01747	1.0451	1.09105	Down	Cluster III		hemin uptake protein HemP && -
SMc01842	0.967215	1.07726	Down	Cluster III		metalloregulator ArsR/SmtB family transcription factor && PF01022:Bacterial regulatory protein, arsR family|PF13847:Methyltransferase domain
SMc01847	0.491835	1.20209	3.18	Cluster I	btaB	class I SAM-dependent methyltransferase && PF13489:Methyltransferase domain
SMc01848		1.01971	2.41	Cluster I	btaA	DUF3419 family protein && PF11899:Protein of unknown function (DUF3419)
SMc01907	0.948086	1.77239	1.73	Cluster I		esterase-like activity of phytase family protein && PF13449:Esterase-like activity of phytase
SMc02052	2.20763	2.78176	1.91	Cluster II		DUF1127 domain-containing protein && -
SMc02111	1.30691	1.37068	2.1	Cluster I		phasin family protein && PF09361:Phasin protein
SMc02141		0.520083	0.75	Cluster I	phoU	phosphate signaling complex protein PhoU && PF01895:PhoU domain
SMc02143	0.446935	0.651401	1.15	Cluster I	pstA	phosphate ABC transporter permease PstA && PF11812:Domain of unknown function (DUF3333)|PF00528:Binding-protein-dependent transport system inner membrane component
SMc02373	0.982616	1.0136	1.81	Cluster II		hypothetical protein && -
SMc02438	0.774739	1.7601	Down	Cluster III	lysC	aspartate kinase && PF00696:Amino acid kinase family|PF01842:ACT domain|PF13840:ACT domain
SMc02634	0.814296	1.44644	2.62	Cluster I	phoX	PhoX family phosphatase && PF05787:Bacterial protein of unknown function (DUF839)
SMc02726		2.1103	Down	Cluster III	shmR	TonB-dependent hemoglobin/transferrin/lactoferrin family receptor && PF07715:TonB-dependent Receptor Plug Domain|PF00593:TonB dependent receptor
SMc02755	1.00075	1.92709	Down	Cluster III	ahcY	adenosylhomocysteinase && PF05221:S-adenosyl-L-homocysteine hydrolase|PF00670:S-adenosyl-L-homocysteine hydrolase, NAD binding domain
SMc03027		0.948166	Down	Cluster III	flgB	flagellar basal body rod protein FlgB && -
SMc03029		0.881757	Down	Cluster III	fliE	flagellar hook-basal body complex protein FliE && PF02049:Flagellar hook-basal body complex protein FliE
SMc03051		0.786708	Down	Cluster III	flbT	flagellar biosynthesis repressor FlbT && PF07378:Flagellar protein FlbT
SMc03124	0.957671	2.22862	0.67	Cluster I		ABC transporter substrate-binding protein && PF00496:Bacterial extracellular solute-binding proteins, family 5 Middle
SMc03125	0.690911	1.82564	1.75	Cluster I		ABC transporter ATP-binding protein && PF08352:Oligopeptide/dipeptide transporter, C-terminal region|PF00005:ABC transporter
SMc03126	0.816623	1.98125	3.16	Cluster I		ABC transporter ATP-binding protein && PF00005:ABC transporter|PF08352:Oligopeptide/dipeptide transporter, C-terminal region
SMc03127		1.87896	3.5	Cluster I		ABC transporter permease && PF00528:Binding-protein-dependent transport system inner membrane component
SMc03129	1.51736	2.61329	2.54	Cluster I		glycerophosphoryl diester phosphodiesterase && PF03009:Glycerophosphoryl diester phosphodiesterase family
SMc03130	1.08771	2.40875	2.23	Cluster I		TIM barrel protein && PF01261:Xylose isomerase-like TIM barrel
SMc03157	0.980424	2.37526	Down	Cluster III	metQ	MetQ/NlpA family ABC transporter substrate-binding protein && PF03180:NLPA lipoprotein
SMc03243	1.72357	2.79183	5.95	Cluster I		alkaline phosphatase && PF09423:PhoD-like phosphatase|PF16655:PhoD-like phosphatase, N-terminal domain
SMc03780	1.87377	1.62924	1.6	Cluster II		ribosome silencing factor && PF02410:Ribosomal silencing factor during starvation
SMc03853		0.731813	2.19	Cluster I	ispZ	septation protein A && PF04279:Intracellular septation protein A
SMc03859	2.0171	3.93919	Down	Cluster III	rpsP	30S ribosomal protein S16 && PF00886:Ribosomal protein S16
SMc03961	0.379702	0.559932	3.19	Cluster I	sqdB	NAD-dependent epimerase/dehydratase family protein && PF01370:NAD dependent epimerase/dehydratase family
SMc04239	1.42129	0.909568	1.66	Cluster II		hypothetical protein && -
SMc04300	0.718003	1.06484	2.24	Cluster I		ABC transporter ATP-binding protein && PF00005:ABC transporter
SMc04317	0.670531	1.96022	2.33	Cluster I		ABC transporter substrate-binding protein && PF13343:Bacterial extracellular solute-binding protein

## Sheet: Table S4D
Table S4D. Comparison of S. meliloti defensome (down-regulated genes) with the transcriptomic response to phosphate starvation (Krol and Becker, 2004). In bold, Log2 Fold Change <- 1
old locus tag	Log2 Fold Change 2 hours	Log2 Fold Change 6 hours	Phosphate starvation	cluster Pi	gene name	gene_description
SMb20263	-0.564907	-0.410219	Down	Cluster III		transporter substrate-binding domain-containing protein && PF00497:Bacterial extracellular solute-binding proteins, family 3
SMb21114	-0.686977	-0.862906	Down	Cluster III		ABC transporter substrate-binding protein && PF13379:NMT1-like family
SMc00271		-5.66535	Down	Cluster III		TRAP transporter substrate-binding protein && PF03480:Bacterial extracellular solute-binding protein, family 7
SMc01911	-0.62515	-1.00761	Down	Cluster III		cupin domain-containing protein && PF07883:Cupin domain
SMc01929	-0.521329		Down	Cluster III		ribonuclease J && PF07521:RNA-metabolising metallo-beta-lactamase|PF00753:Metallo-beta-lactamase superfamily
SMc01948	-0.593048	-0.707242	Down	Cluster III	livF	ABC transporter ATP-binding protein && PF00005:ABC transporter
SMc01950	-0.491692		Down	Cluster III	livM	high-affinity branched-chain amino acid ABC transporter permease LivM && PF02653:Branched-chain amino acid transport system / permease component|PF11862:Domain of unknown function (DUF3382)
SMc01961	-0.743512	-0.704613	Down	Cluster III		ring-cleaving dioxygenase && PF00903:Glyoxalase/Bleomycin resistance protein/Dioxygenase superfamily
SMc01965	-0.950198	-1.09963	Down	Cluster III		ABC transporter ATP-binding protein && PF08402:TOBE domain|PF00005:ABC transporter
SMc03014	-0.502714		Down	Cluster III	fliF	flagellar M-ring protein FliF && PF01514:Secretory protein of YscJ/FliF family|PF08345:Flagellar M-ring protein C-terminal
SMc03030	-0.528727		Down	Cluster III	flgG	flagellar basal-body rod protein FlgG && PF06429:Flagellar basal body rod FlgEFG protein C-terminal|PF00460:Flagella basal body rod protein
SMc03048	-0.376346		Down	Cluster III	flgK	flagellar hook-associated protein FlgK && PF06429:Flagellar basal body rod FlgEFG protein C-terminal
SMc04346	-0.426001		Down	Cluster III	ilvC	ketol-acid reductoisomerase && PF01450:Acetohydroxy acid isomeroreductase, catalytic domain|PF07991:Acetohydroxy acid isomeroreductase, NADPH-binding domain
SMb20342	-0.803436	-1.48208	3.72	Cluster II		xanthine dehydrogenase family protein molybdopterin-binding subunit && PF02738:Molybdopterin-binding domain of aldehyde dehydrogenase
SMc03971	-0.725166	-0.702428	3.27	Cluster I	mexF2	efflux RND transporter permease subunit && PF00873:AcrB/AcrD/AcrF family
SMc03970	-0.650249	-1.41603	2.51	Cluster II		MBL fold metallo-hydrolase && PF13483:Beta-lactamase superfamily domain
SMb20686		-0.799235	2.43	Cluster I		Ku protein && PF02735:Ku70/Ku80 beta-barrel domain
SMc00045	-0.894198	-1.26751	2.41	Cluster II	cycF	cytochrome c && PF01322:Cytochrome C'
SMc01266	-0.718685	-1.81404	2.41	Cluster II		DUF444 family protein && PF04285:Protein of unknown function (DUF444)
SMc03999		-0.583891	2.38	Cluster II		YdcH family protein && -
SMc02490	-0.786361	-0.991985	2.36	Cluster I		1-acyl-sn-glycerol-3-phosphate acyltransferase && PF01553:Acyltransferase
SMb20753	-1.68535	-2.73707	2.34	Cluster II		acyl-CoA dehydrogenase family protein && PF00441:Acyl-CoA dehydrogenase, C-terminal domain|PF02771:Acyl-CoA dehydrogenase, N-terminal domain|PF02770:Acyl-CoA dehydrogenase, middle domain
SMa2037	-0.869162	-1.50682	2.3	Cluster I		xanthine dehydrogenase family protein molybdopterin-binding subunit && PF02738:Molybdopterin-binding domain of aldehyde dehydrogenase|PF01315:Aldehyde oxidase and xanthine dehydrogenase, a/b hammerhead domain
SMb20687		-1.15227	2.22	Cluster I		tetratricopeptide repeat protein && PF13414:TPR repeat|PF13424:Tetratricopeptide repeat
SMb21212		-0.656275	2.22	Cluster II		hypothetical protein && -
SMb20846	-0.604389	-0.974257	2.17	Cluster II	xdhB2	xanthine dehydrogenase molybdopterin binding subunit && PF01315:Aldehyde oxidase and xanthine dehydrogenase, a/b hammerhead domain|PF02738:Molybdopterin-binding domain of aldehyde dehydrogenase
SMc00506		-1.24046	2.17	Cluster II		DUF2189 domain-containing protein && PF09955:Predicted integral membrane protein (DUF2189)
SMc01267	-0.495392	-1.53162	2.08	Cluster II		PrkA family serine protein kinase && PF08298:PrkA AAA domain|PF06798:PrkA serine protein kinase C-terminal domain
SMc04171	-1.00464	-1.64431	2	Cluster II		calcium-binding protein && -
SMa0005		-1.10237	1.97	Cluster II	fdoH	formate dehydrogenase subunit beta && PF13247:4Fe-4S dicluster domain|PF09163:Formate dehydrogenase N, transmembrane
SMc03972	-0.968136	-1.2379	1.96	Cluster II	mexE2	efflux RND transporter periplasmic adaptor subunit && PF16576:Barrel-sandwich domain of CusB or HlyD membrane-fusion
SMa0617	-0.784574	-1.47153	1.93	Cluster II	fixP3	cytochrome-c oxidase%2C cbb3-type subunit III && PF14715:N-terminal domain of cytochrome oxidase-cbb3, FixP|PF00034:Cytochrome c|PF13442:Cytochrome C oxidase, cbb3-type, subunit III
SMa2379	-0.791706	-1.07042	1.82	Cluster I	katB	catalase/peroxidase HPI && PF00141:Peroxidase
SMc01165	-0.823826	-1.50658	1.81	Cluster I	iolC	5-dehydro-2-deoxygluconokinase && PF00294:pfkB family carbohydrate kinase|PF09863:Uncharacterized protein conserved in bacteria (DUF2090)
SMc00170		-0.866309	1.74	Cluster I	sinR	autoinducer binding domain-containing protein && PF03472:Autoinducer binding domain|PF00196:Bacterial regulatory proteins, luxR family
SMc01780	-1.25348	-1.93676	1.73	Cluster II	hppA	sodium-translocating pyrophosphatase && PF03030:Inorganic H+ pyrophosphatase
SMb20600	-0.773583	-1.32909	1.67	Cluster I		hypothetical protein && -
SMc02277		-1.45691	1.6	Cluster II		hypothetical protein && -
SMc02633	-0.306295	-0.674657	1.6	Cluster I		DUF2339 domain-containing protein && PF10101:Predicted membrane protein (DUF2339)
SMc03925	-0.290083		1.51	Cluster I	pgm	alpha-D-glucose phosphate-specific phosphoglucomutase && PF02878:Phosphoglucomutase/phosphomannomutase, alpha/beta/alpha domain I|PF02879:Phosphoglucomutase/phosphomannomutase, alpha/beta/alpha domain II|PF02880:Phosphoglucomutase/phosphomannomutase, alpha/beta/alpha domain III|PF00408:Phosphoglucomutase/phosphomannomutase, C-terminal domain
SMc00137		-1.41197	1.26	Cluster I	usg1	usg protein && -
SMb20257		-0.862713	1.07	Cluster I	cyaM	adenylate/guanylate cyclase domain-containing protein && PF00211:Adenylate and Guanylate cyclase catalytic domain
SMc03050	-0.547486		0.74	Cluster I	flaF	flagellar biosynthesis regulator FlaF && PF07309:Flagellar protein FlaF
