# Supplementary material for: Transcriptomic response of Sinorhizobium meliloti to the predatory attack of Myxococcus xanthus
Source: Front Microbiol. 2023 Jun 19;14:1213659. doi: 10.3389/fmicb.2023.1213659 (PMC10315480; doi:10.3389/fmicb.2023.1213659)
Supplement: Supplementary file 1 [file Data_Sheet_1.zip › Supplementary Table S5.XLSX]

## Sheet: Table S5A
Table S5A. Transcriptional regulatory proteins up-regulated in S. meliloti in cocultures with M. xanthus. Blue, PhoB dependent regulation; green, cell surface polysaccharides biosynthesis related; orange, genes related to nitrogen assimilation; red, iron uptake related genes; purple, induced in bacteriods or symbiosis related; dark green, histidine utilization. In bold, Log2 Fold Change > 1 in pr…
old locus tag	gene name	Log2 Fold Change 2 hours	Log2 Fold Change 6 hours	Description Rm1021	New annotation	tf_family	comments and references
SMa0190		2.21677	3.32985	putative transcriptional regulator, tetR family	TetR/AcrR family transcriptional regulator && PF00440:Bacterial regulatory proteins, tetR family	TetR_N	Induced in semisolid media (Nogales et al., 2010)
SMc03258		1.63858	1.38453		GntR family transcriptional regulator && PF07729:FCD domain|PF00392:Bacterial regulatory proteins, gntR family	FCD	Represed when overexpressed cyaJ. This resulted in high accumulation of cAMP in the culture supernatant, decreased swimming motility and increased production of succinoglycan, an exopolysaccharide involved in host invasion (Krol et al., 2016)
SMc01908		1.58553	0.924539	Transcription regulator MarR family	MarR family transcriptional regulator && PF01047:MarR family	MarR	Nodule Occupancy and Stress Adaptation (Djordjevic et al., 2003)
SMc01428	cspA2	1.56635	1.71765	Probable cold shock transcription regulator	cold-shock protein && -	-	Deletion mutants produced less exopolysaccharide and succinoglycan (Ogden et al., 2019)
SMc01768		1.50719	0.92802	Transcription regulator MarR family	winged helix-turn-helix transcriptional regulator && PF13463:Winged helix DNA-binding domain	-	Decreased expression in the ΔpodJ1 mutant.The conserved polarity factor PodJ1 impacts multiple cell envelope‐associated function (Fields et al., 2012)
SMb20935	exsI	1.30714	1.71559	Putative transcriptional regulator	helix-turn-helix transcriptional regulator && -	-	Synthesis of EPS (D'Alessio et al., 2017)
SMc03998		1.08524	1.25631	Hypothetical transcription regulator protein	winged helix-turn-helix transcriptional regulator && -	-
SMc01842	sahR	0.967215	1.07726	Probable transcriptional regulator	metalloregulator ArsR/SmtB family transcription factor && PF01022:Bacterial regulatory protein, arsR family|PF13847:Methyltransferase domain	HTH_5	SahR regulon: Methionine metabolism. Repressor: effector S-adenosylhomocysteine. SahR was shown to activate several genes of the methionine cycle, including itself upon biding to a SAH, which releases its binding from their promoter, thus enabling their transcriptional activation (Novichkov et al., 2014). S. meliloti genes significantly repressed under iron-limiting conditions and in the rirA mut…
SMb21169		0.899824	0.801636	Putative transcriptional regulator, arsR family protein	helix-turn-helix transcriptional regulator && PF12840:Helix-turn-helix domain	-
SMa1654		0.893262	1.51774		GntR family transcriptional regulator && PF00392:Bacterial regulatory proteins, gntR family|PF07729:FCD domain	FCD	Nodule formation induced by the mutants SMa1654 advanced during the scoring period in which all plants inoculated with wild type strain got nodulated. These results suggested that disruption of gntR genes might affect the nodulation kinetics on alfalfa (Yu et al., 2008)
SMc00329	irr	0.887822	1.4092	Putative iron response regulator	transcriptional repressor && PF01475:Ferric uptake regulator family	FUR	Iron uptake
SMc00095	betI	0.835428	0.961193	Transcriptional repressor of bet operon, TetR family	transcriptional regulator BetI && PF00440:Bacterial regulatory proteins, tetR family|PF13977:Bacterial transcriptional repressor	TetR_N
SMc01974		0.826222	0.87891	Transcription regulator GntR family	GntR family transcriptional regulator && PF00392:Bacterial regulatory proteins, gntR family|PF07729:FCD domain	FCD
SMa2107		0.791696	0.744276	Transcriptional regulator, LysR family	LysR family transcriptional regulator && PF00126:Bacterial regulatory helix-turn-helix protein, lysR family|PF03466:LysR substrate binding domain	LysR_substrate
SMb20947	exoX	0.78375	0.77431	Post-transcriptional regulator, repressor protein ExoX	exopolysaccharide production repressor ExoX && -	-	Implicated in cell surface exopolysaccharides (Barnett and Long 2018)
SMb21270		0.714274	0.78448	Putative cyclic nucleotide-binding protein	Crp/Fnr family transcriptional regulator && PF00027:Cyclic nucleotide-binding domain	cNMP_binding	PhoB protein (Yuan et al., 2006). Modulated in response to the external concentration of inorganic phosphate
SMc00131		0.698845	0.847527	Transcription regulator AsnC family	Lrp/AsnC family transcriptional regulator && PF13412:Winged helix-turn-helix DNA-binding|PF01037:AsnC family	AsnC_trans_reg	Nodule Occupancy and Stress Adaptation (Djordjevic et al., 2003)
SMc01110	phrR	0.691411	1.05975	Transcription regulator	helix-turn-helix transcriptional regulator && PF01381:Helix-turn-helix	HTH_3	pH regulator. Nodule Occupancy and Stress Adaptation (Djordjevic et al., 2003)
SMa0113		0.632045	0.638785	Sensor histidine kinase	PAS domain S-box protein && PF00989:PAS fold|PF13426:PAS domain|PF07536:HWE histidine kinase	PAS	Regulates succinate-mediated catabolite repression (García et al., 2010)
SMc02181	putA	0.61701	1.192	Bifunctional: proline dehydrogenase and delta-1-pyrroline-5-carboxylate dehydrogenase	trifunctional transcriptional regulator/proline dehydrogenase/L-glutamate gamma-semialdehyde dehydrogenase && PF00171:Aldehyde dehydrogenase family|PF01619:Proline dehydrogenase|PF14850:DNA-binding domain of Proline dehydrogenase	Aldedh
SMc01043	ntrC	0.580025	0.812391	Nitrogen assimilation regulatory protein	nitrogen regulation protein NR(I) && PF00072:Response regulator receiver domain|PF02954:Bacterial regulatory protein, Fis family|PF00158:Sigma-54 interaction domain	Sigma54_activat	Regulator of Nitrogen assimilation. RegPrecise: Nitrogen assimilation (Novichkov et al. 2013).
SMc01504	rsiB1	0.532534	0.593992	RsiB1; Anti-anti-sigma factor	response regulator && PF00072:Response regulator receiver domain	Response_reg	Involved in RpoE2 activation by stress (Bastiat et el., 2010). RpoE2 is an extracytoplasmic function (ECF) sigma factor involved in the general stress response.
SMc04044	cpdR1	0.528044	0.851612	Single domain response regulator, mediates the coordination of cell-cycle progression	response regulator && PF00072:Response regulator receiver domain	Response_reg	Critical for coordinating cell-cycle progression and the symbiotic chronic infection (Kobayashi et al., 2009)
SMb20961	exoP	0.482114	0.795873	Protein-tyrosine kinase	succinoglycan biosynthesis transport protein ExoP && PF13807:G-rich domain on putative tyrosine kinase|PF02706:Chain length determinant protein|PF13614:AAA domain	-	Implicated in cell surface exopolysaccharides (Barnett and Long 2018)
SMc01225	lsrB	0.39309	0.454328	Transcription regulator LysR family	LysR family transcriptional regulator && PF03466:LysR substrate binding domain|PF00126:Bacterial regulatory helix-turn-helix protein, lysR family	LysR_substrate	Required for Nodulation (Luo et al., 2005)
SMc02521	glpR		2.04333	Glycerol-3-phosphate regulon repressor	DeoR/GlpR transcriptional regulator && PF00455:DeoR C terminal sensor domain|PF08220:DeoR-like helix-turn-helix domain	DeoR	Glycerol-3-phosphate regulon repressor
SMa2412	rhrA		1.59419	RhrA transcriptional activator	rhizobactin biosynthesis transcriptional regulator RhrA && PF12833:Helix-turn-helix domain	-	Iron uptake (Chao et al., 2005)
SMc03011	cheY2		1.43276	Response regulator consisting of a CheY-like receiver domain and a winged-helix DNA-binding domain	response regulator && PF00072:Response regulator receiver domain	Response_reg	Chemotaxis regulator protein
SMc03969			1.3014	Conserved hypothetical protein	YebC/PmpR family DNA-binding transcriptional regulator && PF01709:Transcriptional regulator	-	sinI- and expR-dependent (Gao et al., 2005)
SMc04260			1.22151	Probable transcriptional regulator	substrate-binding domain-containing protein && PF00356:Bacterial regulatory proteins, lacI family|PF00532:Periplasmic binding proteins and sugar binding domain of LacI family	Peripla_BP_1	Reg Precise: Sugar utilization(Novichkov et al. 2013)
SMc00947	glnB		1.06701	Nitrogen regulatory protein PII	P-II family nitrogen regulator && PF00543:Nitrogen regulatory protein P-II	-	NtrC regulated. RegPrecise: Nitrogen assimilation (Novichkov et al. 2013)
SMb21102			0.986178	Putative transcriptional regulator	IclR family transcriptional regulator && PF09339:IclR helix-turn-helix domain|PF01614:Bacterial transcriptional regulator	IclR
SMb21317	wggR/expG		0.980414	Transcriptional activator of exopolysaccharide II synthesis, binding to expA1, expG/expD1 and expE1 promotors, (formerly ExpG)	MarR family transcriptional regulator && PF12802:MarR family	-	PhoB protein (Yuan et al., 2006). Modulated in response to the external concentration of inorganic phosphate
SMc00929			0.980286	Probable transcriptional regulator	LysR family transcriptional regulator && PF00126:Bacterial regulatory helix-turn-helix protein, lysR family|PF03466:LysR substrate binding domain	LysR_substrate	Required for Nodulation (Luo et al., 2005)
SMa0748			0.939476		MucR family transcriptional regulator && PF05443:ROS/MUCR transcriptional regulator protein	ROS_MUCR	Dependent on ExpR (Hoang et el., 2004)
SMc02866	smER		0.903587	Putative transcriptional regulator	TetR family transcriptional regulator && PF00440:Bacterial regulatory proteins, tetR family|PF08361:MAATS-type transcriptional repressor, C-terminal region	TetR_N	Regulates SmeAB Multidrug Efflux Pump in Resistance to Plant Antimicrobials and Contribution to Nodulation Competitiveness (Eda et al., 2011)
SMa2151			0.897992		DNA-binding transcriptional regulator && PF01381:Helix-turn-helix	HTH_3
SMb21272			0.855039	Putative lacI family transcritional regulator	LacI family DNA-binding transcriptional regulator && PF13377:Periplasmic binding protein-like domain|PF00356:Bacterial regulatory proteins, lacI family	LacI	RegPrecise: Adenosine utilization (Novichkov et al. 2013)
SMc02267			0.84084	Conserved hypothetical protein	Rrf2 family transcriptional regulator && PF02082:Transcriptional regulator	Rrf2
SMa0789			0.824024	Transcriptional regulator, GntR family	GntR family transcriptional regulator && PF00392:Bacterial regulatory proteins, gntR family|PF07729:FCD domain	FCD	Involved in competitiveness during NCR247 stress (Arnold et al., 2017)
SMa0717			0.805013	conserved hypothetical protein	SMP-30/gluconolactonase/LRE family protein && PF01614:Bacterial transcriptional regulator|PF09339:IclR helix-turn-helix domain|PF08450:SMP-30/Gluconolaconase/LRE-like region	IclR
SMc02140	phoB		0.804608	Phosphate regulon transcriptional regulatory protein	phosphate regulon transcriptional regulator PhoB && PF00072:Response regulator receiver domain|PF00486:Transcriptional regulatory protein, C terminal	Trans_reg_C	PhoB regulon (Yuan et al., 2006). Represed in bacteroids (Becker et al., 2004)
SMa1227	fixJ		0.767555	FixJ response regulator	response regulator transcription factor FixJ && PF00072:Response regulator receiver domain|PF00196:Bacterial regulatory proteins, luxR family	Response_reg	Major regulator of the oxygen limitation response and late symbiotic functions (Bobick et al., 2006). FixL/FixJ two-component regulatory system regulates fixK1 transcriptionally in S. meliloti and is central to a signal cascade leading to nitrogen fixation
SMc00674	hutC		0.662824	Putative histidine utilization repressor transcription regulator	histidine utilization repressor && PF00392:Bacterial regulatory proteins, gntR family|PF07702:UTRA domain	UTRA	Regulates histidine transport (Mauchline et al., 2006)
SMc01042	ntrB		0.646881	Nitrogen assimilation regulatory protein	nitrogen regulation protein NR(II) && PF02518:Histidine kinase-, DNA gyrase B-, and HSP90-like ATPase|PF00989:PAS fold|PF00512:His Kinase A (phospho-acceptor) domain	HATPase_c	NtrC regulated. RegPrecise: Nitrogen assimilation (Novichkov et al. 2013)
SMc04446	chvG-exoS		0.637051	Signal transduction histidine kinase, regulator of succinoglycan synthesis	stimulus-sensing domain-containing protein && PF13755:Sensor N-terminal transmembrane domain|PF00512:His Kinase A (phospho-acceptor) domain|PF00672:HAMP domain|PF02518:Histidine kinase-, DNA gyrase B-, and HSP90-like ATPase|PF13756:Stimulus-sensing domain	HATPase_c	Implicated in cell surface exopolysaccharides (Barnett and Long 2018)
SMc00058	mucR		0.633441	Transcriptional regulator of exopolysaccharide biosynthesis	MucR family transcriptional regulator && PF05443:ROS/MUCR transcriptional regulator protein	ROS_MUCR	Couples exopolysaccharide synthesis and motility (Bahlawane et al. 2008)
SMc01044	ntrY		0.584093	Probable nitrogen regulation transmembrane protein	PAS domain-containing sensor histidine kinase && PF00512:His Kinase A (phospho-acceptor) domain|PF00672:HAMP domain|PF02518:Histidine kinase-, DNA gyrase B-, and HSP90-like ATPase	HATPase_c	Succinoglycan Production, Motility, and Symbiotic Nodulation (Wang et el., 2013)
SMc01045	ntrX		0.56914	Probable nitrogen regulation protein	sigma-54-dependent Fis family transcriptional regulator && PF00158:Sigma-54 interaction domain|PF02954:Bacterial regulatory protein, Fis family|PF00072:Response regulator receiver domain	Sigma54_activat	Succinoglycan Production, Motility, and Symbiotic Nodulation (Wang et el., 2013)

## Sheet: Table S5B
Table S5B. Transcriptional regulatory proteins up-regulated in S. meliloti in cocultures with M. xanthus. Brown, manganese uptake; red, iron uptake related genes; green, cell surface polysaccharides biosynthesis related; orange, genes related to nirogen assimilation; dark blue, nitrogen fixation; purple, induced in bacteroids or symbiosis related; pink, ramnose utilization. In bold, Log2 Fold Cha…
old locus tag	gene name	Log2 Fold Change 2 hours	Log2 Fold Change 6 hours	Description Rm1021	gene_description	tf_family	comments and references
SMb21535		-1.45507	-1.41278	Putative transcriptional regulator, lysR family protein	LysR family transcriptional regulator && PF03466:LysR substrate binding domain|PF00126:Bacterial regulatory helix-turn-helix protein, lysR family	LysR_substrate
SMc02690		-1.30935	-1.53084	Putative transcription regulator	sigma-54-dependent Fis family transcriptional regulator && PF02954:Bacterial regulatory protein, Fis family|PF01590:GAF domain	HTH_8
SMa0160	grtA	-1.15525	-2.29016	Transcriptional regulator, GntR family	GntR family transcriptional regulator && PF07729:FCD domain|PF00392:Bacterial regulatory proteins, gntR family	FCD	Affects cell growth and nodulation (Wang et al., 2008)
SMb20164		-1.14277	-2.03907	Putative two-component sensor histidine kinase containing a receiver domain	hybrid sensor histidine kinase/response regulator && PF12860:PAS fold|PF02518:Histidine kinase-, DNA gyrase B-, and HSP90-like ATPase|PF00512:His Kinase A (phospho-acceptor) domain|PF00072:Response regulator receiver domain	HATPase_c
SMc02248		-1.08065	-1.47519	Transcriptional regulatory protein	response regulator transcription factor && PF00072:Response regulator receiver domain|PF00196:Bacterial regulatory proteins, luxR family	Response_reg
SMb21201		-1.01539	-1.82694	Putative two-component sensor histidine kinase	sensor histidine kinase && PF02518:Histidine kinase-, DNA gyrase B-, and HSP90-like ATPase|PF00512:His Kinase A (phospho-acceptor) domain	HATPase_c
SMc04401	afrR	-0.908278	-1.10217	Putative transcription regulator	LacI family DNA-binding transcriptional regulator && PF13377:Periplasmic binding protein-like domain|PF00356:Bacterial regulatory proteins, lacI family	LacI	RegPrecise: fructose utilization (Novichkov et al. 2013)
SMb20215		-0.817546	-1.10834	Putative transcriptional regulator	GlxA family transcriptional regulator && PF01965:DJ-1/PfpI family|PF12833:Helix-turn-helix domain	DJ-1_PfpI	Induced in bacteroids (Becker et al., 2004)
SMb21200		-0.783213	-1.00965		sigma-54-dependent Fis family transcriptional regulator && PF02954:Bacterial regulatory protein, Fis family|PF00158:Sigma-54 interaction domain|PF00072:Response regulator receiver domain	Sigma54_activat
SMc00241		-0.749783	-1.3083	Putative transcriptional regulator	FadR family transcriptional regulator && PF00392:Bacterial regulatory proteins, gntR family|PF07729:FCD domain	FCD	Induced in bacteroids (Becker et al., 2004)
SMa1442		-0.726225	-1.58493	Transcriptional regulator, GntR family	FadR family transcriptional regulator && PF07729:FCD domain|PF00392:Bacterial regulatory proteins, gntR family	FCD
SMb20102	acoR	-0.686355	-1.50933	Putative acetoin catabolism regulatory protein	sigma-54-dependent Fis family transcriptional regulator && PF00158:Sigma-54 interaction domain|PF02954:Bacterial regulatory protein, Fis family	Sigma54_activat	Induced in bacteroids (Becker et al., 2004)
SMb20014		-0.673467	-1.36116	Probable transcriptional regulator	LacI family DNA-binding transcriptional regulator && PF00356:Bacterial regulatory proteins, lacI family|PF13377:Periplasmic binding protein-like domain	LacI	Induced during symbiosis with Alfalfa (Capela et al., 2006)
SMc00380	pecS	-0.655765	-0.866775	Transcriptional regulator, MarR family	MarR family transcriptional regulator && PF12802:MarR family	-
SMb21520	emmC	-0.624394	-1.07881	Putative two-component response regulator	response regulator transcription factor && PF00072:Response regulator receiver domain|PF00196:Bacterial regulatory proteins, luxR family	Response_reg	A mutant in this gene leads to defects in exopolysaccharide production, motility, and membrane stress sensitivity, as well as a decrease in the efficiency of symbiosis with alfalfa (Morris and González, 2009).
SMa0520		-0.59822	-0.882998		MurR/RpiR family transcriptional regulator && PF01418:Helix-turn-helix domain, rpiR family|PF01380:SIS domain	HTH_6
SMc02069	scpB	-0.586254	-0.844466	Putative segregation and condensation protein B	SMC-Scp complex subunit ScpB && PF04079:Putative transcriptional regulators (Ypuh-like)	DUF387
SMb20055		-0.574956	-0.860212	Putative transcriptional regulator	GlxA family transcriptional regulator && PF12833:Helix-turn-helix domain|PF01965:DJ-1/PfpI family	DJ-1_PfpI
SMc04011	tacA	-0.572664	-1.31715	Putative sigma-54-dependent transcription regulator	sigma-54-dependent Fis family transcriptional regulator && PF00158:Sigma-54 interaction domain|PF00072:Response regulator receiver domain|PF02954:Bacterial regulatory protein, Fis family	Sigma54_activat	Decreased expression in the ΔpodJ1 mutant (Fields et al., 2012)
SMc00879		-0.553276	-0.704569	Putative transcriptional regulator	IclR family transcriptional regulator && PF09339:IclR helix-turn-helix domain|PF01614:Bacterial transcriptional regulator	IclR
SMc04055		-0.550805	-1.07591	Transcription regulator LysR family	LysR family transcriptional regulator && PF00126:Bacterial regulatory helix-turn-helix protein, lysR family|PF03466:LysR substrate binding domain	LysR_substrate
SMc01141	ptsN	-0.538803	-0.696596	Probable nitrogen regulatory IIA protein	PTS IIA-like nitrogen regulatory protein PtsN && PF00359:Phosphoenolpyruvate-dependent sugar phosphotransferase system, EIIA 2	PTS_EIIA_2	Phosphotransferase System Enzyme
SMb20450		-0.525774	-0.821044	Putative regulatory protein	SpoIIE family protein phosphatase && PF00672:HAMP domain|PF07228:Stage II sporulation protein E (SpoIIE)|PF02743:Cache domain	SpoIIE	Negative regulator of ML β-glucan production in S. meliloti (Baena et al., 2019)
SMc02175		-0.509245	-0.837865	Putative cAMP-binding protein-catabolite gene activator	Crp/Fnr family transcriptional regulator && PF13545:Crp-like helix-turn-helix domain|PF00027:Cyclic nucleotide-binding domain	cNMP_binding	Mutant increases in the total number of epidermal ITs formed(specific tubular structures called “infection threads”) (Tian et al., 2012)
SMc01267		-0.495392	-1.53162	Conserved hypothetical protein	PrkA family serine protein kinase && PF08298:PrkA AAA domain|PF06798:PrkA serine protein kinase C-terminal domain	-	Nitric oxide (NO) upregulated gene (Meilhoc, et al., 2010)
SMc02139		-0.489732	-0.382045	Conserved hypothetical protein	GcrA family cell cycle regulator && PF07750:GcrA cell cycle regulator	GcrA
SMc01762		-0.479557	-1.46138	Putative transcription regulator	helix-turn-helix transcriptional regulator && PF12840:Helix-turn-helix domain	-
SMa1924		-0.46584	-0.855055		XRE family transcriptional regulator && -	-
SMc03819		-0.46545	-1.21389	Conserved hypothetical protein	Crp/Fnr family transcriptional regulator && PF00027:Cyclic nucleotide-binding domain	cNMP_binding
SMa1179	nosR	-0.403858	-0.711396	NosR regulatory protein	regulatory protein NosR && PF12801:4Fe-4S binding domain|PF04205:FMN-binding domain	-	RegPrecise: FixK regulon (Novichkov et al. 2013)
SMc02510	mur	-0.393198	-1.22351	Iron/manganese-dependent transcriptional regulator, repressor of the sitABCD operon in the presence of Mn(II)	transcriptional repressor && PF01475:Ferric uptake regulator family	FUR	Manganese homeostasis (O'Brian, 2015)
SMc01857	mraZ	-0.379621	-0.742278	Conserved hypothetical protein, may be a DNA-binding transcription factor	division/cell wall cluster transcriptional repressor MraZ && PF02381:MraZ protein, putative antitoxin-like	-
SMc00776	cbrA	-0.379039	-0.761065	Two-component histidine kinase, stationary-phase regulator of cell surface physiology and symbiosis	PAS domain S-box protein && PF00512:His Kinase A (phospho-acceptor) domain|PF00989:PAS fold|PF02518:Histidine kinase-, DNA gyrase B-, and HSP90-like ATPase	HATPase_c	cbrA::Tn5 mutation causes overproduction of succinoglycan and results in increased accumulation of low-molecular-weight forms of this exopolysaccharide (Gibson et al., 2006)
SMc01143	hrcA	-0.334882	-0.783919	Probable heat-inducible transcription repressor protein	heat-inducible transcriptional repressor HrcA && PF01628:HrcA protein C terminal domain	HrcA
SMc00089		≥0	-2.32818	Conserved hypothetical protein, DNA binding domain	helix-turn-helix transcriptional regulator && PF12844:Helix-turn-helix domain	-
SMa0065		≥0	-1.85203	Transcriptional regulator, GntR family	GntR family transcriptional regulator && PF07729:FCD domain|PF00392:Bacterial regulatory proteins, gntR family	FCD	Genes for Nodule Occupancy and Stress Adaptation (Djordjevic et al., 2006)
SMb20356		≥0	-1.82212	Putative two-component sensor histidine kinase	response regulator && PF00672:HAMP domain|PF00072:Response regulator receiver domain|PF02518:Histidine kinase-, DNA gyrase B-, and HSP90-like ATPase|PF12860:PAS fold|PF00512:His Kinase A (phospho-acceptor) domain	HATPase_c
SMa1476		≥0	-1.44225	Transcriptional regulator, AraC family	GlxA family transcriptional regulator && PF12833:Helix-turn-helix domain|PF01965:DJ-1/PfpI family	DJ-1_PfpI
SMa0229	rnk2	≥0	-1.41078	Putative regulator of nucleoside diphosphate kinase	nucleoside diphosphate kinase regulator && PF01272:Transcription elongation factor, GreA/GreB, C-term	-
SMc00829		≥0	-1.3706	Probable transcriptional regulator	FCD domain-containing protein && PF07729:FCD domain|PF00392:Bacterial regulatory proteins, gntR family	FCD	Repressed in symbiosis (Ampe et al., 2003)
SMa1561	cheB2	≥0	-1.36865	Chemotaxis response regulator protein-glutamate methylesterase	chemotaxis protein CheB && PF01339:CheB methylesterase	CheB_methylest
SMc02249		≥0	-1.32092	Putative sensory transduction histidine kinase transmembrane protein	hybrid sensor histidine kinase/response regulator && PF00072:Response regulator receiver domain|PF02518:Histidine kinase-, DNA gyrase B-, and HSP90-like ATPase|PF00512:His Kinase A (phospho-acceptor) domain|PF12860:PAS fold	HATPase_c
SMc02876	nagQ	≥0	-1.27665	Probable transcriptional regulator	GntR family transcriptional regulator && PF00392:Bacterial regulatory proteins, gntR family|PF07702:UTRA domain	UTRA	RegPrecise: N-acetylglucosamine utilization (Novichkov et al. 2013)
SMc03210	hpdR	≥0	-1.13809	Transcription regulator, AsnC family	Lrp/AsnC family transcriptional regulator && PF01037:AsnC family|PF13412:Winged helix-turn-helix DNA-binding	AsnC_trans_reg	Regulates hpdA which transcription occurs in the presence of 4-hydroxyphenylpyruvate, tyrosine, and phenylalanine, as well as during starvation (Loprasert et al., 2007)
SMb20148		≥0	-1.09257	Probable transcriptional regulator	FadR family transcriptional regulator && PF00392:Bacterial regulatory proteins, gntR family|PF07729:FCD domain	FCD
SMb21222		≥0	-0.972188	Putative transcriptional regulator	ROK family transcriptional regulator && PF13412:Winged helix-turn-helix DNA-binding|PF00480:ROK family	ROK
SMc02022		≥0	-0.966922	Transcription regulator LacI family	LacI family DNA-binding transcriptional regulator && PF13407:Periplasmic binding protein domain|PF00356:Bacterial regulatory proteins, lacI family	LacI
SMa1349		≥0	-0.936206	Transcriptional regulator, GntR family	FadR family transcriptional regulator && PF00392:Bacterial regulatory proteins, gntR family|PF07729:FCD domain	FCD
SMc00653		≥0	-0.935478	Putative 2-component receiver domain protein	response regulator && PF00072:Response regulator receiver domain	Response_reg	Represed when overexpressed cyaJ. This resulted in high accumulation of cAMP in the culture supernatant, decreased swimming motility and increased production of succinoglycan, an exopolysaccharide involved in host invasion (Krol et al., 2016)
SMb20123		≥0	-0.909652	Putative transcriptional regulator	LysR family transcriptional regulator && PF00126:Bacterial regulatory helix-turn-helix protein, lysR family|PF03466:LysR substrate binding domain	LysR_substrate
SMb21093		≥0	-0.881473	Putative transcriptional regulator, LysR family protein	LysR family transcriptional regulator && PF03466:LysR substrate binding domain|PF00126:Bacterial regulatory helix-turn-helix protein, lysR family	LysR_substrate
SMc00170	sinR	≥0	-0.866309	Quorum sensing system, AHL autoinducer-binding, luxR family, regulator of sinI	autoinducer binding domain-containing protein && PF03472:Autoinducer binding domain|PF00196:Bacterial regulatory proteins, luxR family	GerE	Quorum sensing
SMb20612	dctB	≥0	-0.832927	C4-dicarboxylate transport sensor protein	sensor histidine kinase && PF02518:Histidine kinase-, DNA gyrase B-, and HSP90-like ATPase|PF00512:His Kinase A (phospho-acceptor) domain	HATPase_c
SMa1076		≥0	-0.828678	Putative transcription regulator	cupin domain-containing protein && PF07883:Cupin domain|PF12844:Helix-turn-helix domain	Cupin_2
SMc00785	rirA	≥0	-0.790823	Transcriptional regulator of the iron limitation response	iron-responsive transcriptional regulator RirA && PF02082:Transcriptional regulator	Rrf2	Iron homesotasis (O'Brian, 2015)
SMc04143		≥0	-0.7466	Transcription regulator	FadR family transcriptional regulator && PF07729:FCD domain|PF00392:Bacterial regulatory proteins, gntR family	FCD	Induced in bacteroids (Becker et al., 2004)
SMc03170		≥0	-0.685753	Transcription regulator AraC family	AraC family transcriptional regulator && PF06445:GyrI-like small molecule binding domain|PF12833:Helix-turn-helix domain	AraC_E_bind	Repressed by EmrR (Santos et al., 2014)
SMc00471		≥0	-0.521868	Putative sensor histidine kinase transmembrane protein	PAS domain-containing hybrid sensor histidine kinase/response regulator && PF02518:Histidine kinase-, DNA gyrase B-, and HSP90-like ATPase|PF00072:Response regulator receiver domain	Response_reg	PhoB regulon (Yuan et al., 2006)
SMc02976		≥0	-0.521598	Transcription regulator MarR family	MarR family transcriptional regulator && PF01047:MarR family	MarR	PhoB regulon (Yuan et al., 2006)
SMc00289	cspA5	≥0	-0.493818	Putative cold shock transcription regulator	cold shock domain-containing protein && PF00313:'Cold-shock' DNA-binding domain	CSD
SMc00878		≥0	-0.401085	Putative transcriptional regulator	LuxR family transcriptional regulator && PF00196:Bacterial regulatory proteins, luxR family|PF03472:Autoinducer binding domain	Autoind_bind	LuxR homologous
SMb20114		-1.16592	≥0	Conserved hypothetical protein	ribonuclease activity regulator RraA && PF03737:Demethylmenaquinone methyltransferase	-
SMc02323	rhaR	-1.14723	≥0	Transcription regulator, DeoR family	DeoR/GlpR transcriptional regulator && PF08220:DeoR-like helix-turn-helix domain|PF00455:DeoR C terminal sensor domain	DeoR	RegPrecise: Rhamnose utilization (Novichkov et al. 2013)
SMb20387		-1.0018	≥0	Putative transcriptional regulator	IclR family transcriptional regulator && PF09339:IclR helix-turn-helix domain|PF01614:Bacterial transcriptional regulator	IclR
SMc03165		-0.909744	≥0	Transcription regulator LacI family	LacI family DNA-binding transcriptional regulator && PF00356:Bacterial regulatory proteins, lacI family|PF13407:Periplasmic binding protein domain	LacI
SMc00182	soxR	-0.851322	≥0	Probable transcriptional regulator	redox-sensitive transcriptional activator SoxR && PF09278:MerR, DNA binding|PF00376:MerR family regulatory protein	MerR	RegPrecise: Superoxide stress response (Novichkov et al. 2013)
SMb20721		-0.775524	≥0	Putative two-component sensor histidine kinase	sensor histidine kinase && PF00512:His Kinase A (phospho-acceptor) domain|PF02518:Histidine kinase-, DNA gyrase B-, and HSP90-like ATPase|PF08521:Two-component sensor kinase N-terminal	HATPase_c
SMb20154		-0.744668	≥0	Probable transcriptional regulator	LacI family DNA-binding transcriptional regulator && PF13377:Periplasmic binding protein-like domain|PF00356:Bacterial regulatory proteins, lacI family	LacI
SMa1225	fixK1	-0.661465	≥0	FixK1 transcriptional regulator	helix-turn-helix domain-containing protein && PF00027:Cyclic nucleotide-binding domain|PF00325:Bacterial regulatory proteins, crp family	Crp	FixK is central to a signal cascade leading to nitrogen fixation. FixK are regulators of microoxic respiration and nitrogen-fixation genes whose activity is cAMP independent (Tian et al., 2012). Its regulator FixJ is upregulated (Reyrat et al., 1993)
SMc01495	smoC	-0.633917	≥0	Probable transcription regulator	sugar-binding transcriptional regulator && PF04198:Putative sugar-binding domain	Sugar-bind	Tagatose catabolism (Kohlmeier et al., 2019)
SMc02366	ragA	-0.610763	≥0	Probable response regulator	response regulator transcription factor && PF00486:Transcriptional regulatory protein, C terminal|PF00072:Response regulator receiver domain	Trans_reg_C
SMc03050	flaF	-0.547486	≥0	Putative flagellin synthesis regulator	flagellar biosynthesis regulator FlaF && PF07309:Flagellar protein FlaF	-
SMc02975	pckR	-0.529562	≥0	Putative phosphoenolpyruvate carboxykinase regulator transcription regulator	LacI family DNA-binding transcriptional regulator && PF13377:Periplasmic binding protein-like domain|PF00356:Bacterial regulatory proteins, lacI family	LacI
SMc03874		-0.521111	≥0	Hypothetical protein	CarD family transcriptional regulator && PF02559:CarD-like/TRCF domain	-
SMc01771	nrdR	-0.43319	≥0	Putative transcriptional repressor	transcriptional repressor NrdR && PF03477:ATP cone domain	-	Regulator of rRNA transcription
SMc03007	cheA	-0.393574	≥0	Chemotaxis protein (sensory transduction histidine kinase)	chemotaxis protein CheA && PF01584:CheW-like domain|PF02518:Histidine kinase-, DNA gyrase B-, and HSP90-like ATPase|PF02895:Signal transducing histidine kinase, homodimeric domain|PF01627:Hpt domain	Hpt
