# Supplementary material for: Transcriptomic response of Sinorhizobium meliloti to the predatory attack of Myxococcus xanthus
Source: Front Microbiol. 2023 Jun 19;14:1213659. doi: 10.3389/fmicb.2023.1213659 (PMC10315480; doi:10.3389/fmicb.2023.1213659)
Supplement: Supplementary file 1 [file Data_Sheet_1.zip › Supplementary Table S6.XLSX]

## Sheet: Table S6A
Table S6A. Comparison of S. meliloti defensome (up-regulated genes) with the transcriptome in response to osmotic stress (Domínguez-Ferreras et al., 2006). In bold in predatosome data, Log2 Fold Change > 1
old locus tag	Log2 Fold Change 2 hours	Log2 Fold Change 6 hours	osmotic stress	gene name	gene_description
SMa0391		1.01175	Down		ABC transporter ATP-binding protein && PF00005:ABC transporter|PF08402:TOBE domain
SMa2400		0.975951	Down	rhbA	diaminobutyrate--2-oxoglutarate transaminase && PF00202:Aminotransferase class-III
SMa2402		0.837568	Down	rhbB	diaminobutyrate decarboxylase && PF00282:Pyridoxal-dependent decarboxylase conserved domain
SMc00293	0.750021	1.37254	Down	thrA	homoserine dehydrogenase && PF00742:Homoserine dehydrogenase|PF03447:Homoserine dehydrogenase, NAD binding domain
SMc00294		0.722718	Down	aatC	LL-diaminopimelate aminotransferase && PF00155:Aminotransferase class I and II
SMc01343		0.719318	Down	aroQ	type II 3-dehydroquinate dehydratase && PF01220:Dehydroquinase class II
SMc01770	0.446453	1.07295	Down	glyA1	serine hydroxymethyltransferase && PF00464:Serine hydroxymethyltransferase
SMc01843	0.833199	0.567538	Down	metF	methylenetetrahydrofolate reductase [NAD(P)H] && PF02219:Methylenetetrahydrofolate reductase
SMc01882	0.776725	1.9527	Down		AzlC family ABC transporter permease && PF03591:AzlC protein
SMc02048	1.11147	1.30129	Down	gcvH	glycine cleavage system protein GcvH && PF01597:Glycine cleavage H-protein
SMc02217		0.895617	Down	metZ	O-succinylhomoserine sulfhydrylase && PF01053:Cys/Met metabolism PLP-dependent enzyme
SMc02983		2.54665	Down		type III PLP-dependent enzyme && PF02784:Pyridoxal-dependent decarboxylase, pyridoxal binding domain|PF00278:Pyridoxal-dependent decarboxylase, C-terminal sheet domain
SMc03112	0.848416	1.49051	Down	metH	methionine synthase && PF02574:Homocysteine S-methyltransferase|PF02607:B12 binding domain|PF00809:Pterin binding enzyme|PF02310:B12 binding domain|PF02965:Vitamin B12 dependent methionine synthase, activation domain
SMc03797	0.976999	1.13153	Down	metA	homoserine O-succinyltransferase && PF04204:Homoserine O-succinyltransferase
SMc03826	0.316447	1.14362	Down	argG	argininosuccinate synthase && PF00764:Arginosuccinate synthase
SMc03978	1.01334	1.43061	Down	tkt2	transketolase && PF00456:Transketolase, thiamine diphosphate binding domain|PF02780:Transketolase, C-terminal domain|PF02779:Transketolase, pyrimidine binding domain
SMc01104		0.629222	Down	mcpX	methyl-accepting chemotaxis protein && PF00015:Methyl-accepting chemotaxis protein (MCP) signalling domain|PF02743:Cache domain|PF00672:HAMP domain
SMc03027		0.948166	Down	flgB	flagellar basal body rod protein FlgB && -
SMc03029		0.881757	Down	fliE	flagellar hook-basal body complex protein FliE && PF02049:Flagellar hook-basal body complex protein FliE
SMc03036		0.765752	Down	fliP	flagellar type III secretion system pore protein FliP && PF00813:FliP family
SMc03037	1.53398	2.38466	Down	flaA	flagellin A && PF00669:Bacterial flagellin N-terminal helical region|PF00700:Bacterial flagellin C-terminal helical region
SMc03038	1.53334	2.3655	Down	flaB	flagellin B && PF00700:Bacterial flagellin C-terminal helical region|PF00669:Bacterial flagellin N-terminal helical region
SMb20806	0.571118	0.453434	Down		hypothetical protein && -
SMc00349	0.316031	1.29514	Down	lepA	elongation factor 4 && PF03144:Elongation factor Tu domain 2|PF00009:Elongation factor Tu GTP binding domain|PF00679:Elongation factor G C-terminus|PF06421:GTP-binding protein LepA C-terminus
SMc01846		0.82563	Down		glycoside hydrolase family 25 protein && PF01183:Glycosyl hydrolases family 25
SMc01867		0.485347	Down	murC	UDP-N-acetylmuramate--L-alanine ligase && PF01225:Mur ligase family, catalytic domain|PF08245:Mur ligase middle domain|PF02875:Mur ligase family, glutamate ligase domain
SMc02094	0.434813	0.799602	Down	omp	outer membrane protein assembly factor BamA && PF07244:Surface antigen variable number repeat|PF01103:Surface antigen
SMc02305		0.890542	Down	murA	UDP-N-acetylglucosamine 1-carboxyvinyltransferase && PF00275:EPSP synthase (3-phosphoshikimate 1-carboxyvinyltransferase)
SMc02942		0.505238	Down	pal	peptidoglycan-associated lipoprotein Pal && PF00691:OmpA family
SMc01109	1.06717	1.89048	Down	metK	methionine adenosyltransferase && PF02773:S-adenosylmethionine synthetase, C-terminal domain|PF00438:S-adenosylmethionine synthetase, N-terminal domain|PF02772:S-adenosylmethionine synthetase, central domain
SMc03023		0.931372	Down		DUF1217 domain-containing protein && PF06748:Protein of unknown function (DUF1217)
SMc00010	0.589245	0.687661	Down	ctaD	cytochrome c oxidase subunit I && PF00115:Cytochrome C and Quinol oxidase polypeptide I
SMc00188	1.08788	1.33482	Down	fbcB	cytochrome b N-terminal domain-containing protein && PF13631:Cytochrome b(N-terminal)/b6/petB|PF00032:Cytochrome b(C-terminal)/b6/petD
SMc00609		0.601977	Down	dmsA	molybdopterin oxidoreductase family protein && PF00384:Molybdopterin oxidoreductase|PF04879:Molybdopterin oxidoreductase Fe4S4 domain|PF01568:Molydopterin dinucleotide binding domain
SMc00869	0.677944	0.938434	Down	atpF2	F0F1 ATP synthase subunit B && PF00430:ATP synthase B/B' CF(0)
SMc00871	0.396176	0.873149	Down	atpB	F0F1 ATP synthase subunit A && PF00119:ATP synthase A chain
SMc01032	0.33216	0.640402	Down	pdhC	pyruvate dehydrogenase complex dihydrolipoamide acetyltransferase && PF00364:Biotin-requiring enzyme|PF00198:2-oxoacid dehydrogenases acyltransferase (catalytic domain)|PF02817:e3 binding domain
SMc01588		0.435372	Down		aldehyde dehydrogenase family protein && PF00171:Aldehyde dehydrogenase family
SMc01712		0.865987	Down	lldD	alpha-hydroxy-acid oxidizing protein && PF01070:FMN-dependent dehydrogenase
SMc01912		0.690366	Down	nuoA1	NADH-quinone oxidoreductase subunit A && PF00507:NADH-ubiquinone/plastoquinone oxidoreductase, chain 3
SMc01914		0.738076	Down	nuoC1	NADH-quinone oxidoreductase subunit C && PF00329:Respiratory-chain NADH dehydrogenase, 30 Kd subunit
SMc01915		0.495325	Down	nuoD1	NADH-quinone oxidoreductase subunit D && PF00346:Respiratory-chain NADH dehydrogenase, 49 Kd subunit
SMc01917	0.82307	1.2041	Down	nuoE1	NADH-quinone oxidoreductase subunit NuoE && PF01257:Thioredoxin-like [2Fe-2S] ferredoxin
SMc01922	0.36851	0.967708	Down	nuoI	NADH-quinone oxidoreductase subunit NuoI && PF12838:4Fe-4S dicluster domain
SMc01923	1.27818	1.97795	Down	nuoJ	NADH-quinone oxidoreductase subunit J && PF00499:NADH-ubiquinone/plastoquinone oxidoreductase chain 6
SMc01924	1.13063	1.96003	Down	nuoK1	NADH-quinone oxidoreductase subunit NuoK && PF00420:NADH-ubiquinone/plastoquinone oxidoreductase chain 4L
SMc01925	0.774916	1.27145	Down	nuoL	NADH-quinone oxidoreductase subunit L && PF00361:Proton-conducting membrane transporter|PF00662:NADH-Ubiquinone oxidoreductase (complex I), chain 5 N-terminus
SMc01926	0.616227	1.04195	Down	nuoM	NADH-quinone oxidoreductase subunit M && PF00361:Proton-conducting membrane transporter
SMc01927	0.602032	1.12771	Down	nuoN	NADH-quinone oxidoreductase subunit NuoN && PF00361:Proton-conducting membrane transporter
SMc02464	1.28907	1.74825	Down	sdhD	succinate dehydrogenase%2C hydrophobic membrane anchor protein && PF01127:Succinate dehydrogenase/Fumarate reductase transmembrane subunit
SMc02466	0.851536	1.23896	Down	sdhB	succinate dehydrogenase iron-sulfur subunit && PF13085:2Fe-2S iron-sulfur cluster binding domain|PF13534:4Fe-4S dicluster domain
SMc02479	0.467833	1.06933	Down	mdh	malate dehydrogenase && PF00056:lactate/malate dehydrogenase, NAD binding domain|PF02866:lactate/malate dehydrogenase, alpha/beta C-terminal domain
SMc02482		0.573609	Down	sucA	2-oxoglutarate dehydrogenase E1 component && PF16078:2-oxoglutarate dehydrogenase N-terminus|PF16870:2-oxoglutarate dehydrogenase C-terminal|PF00676:Dehydrogenase E1 component|PF02779:Transketolase, pyrimidine binding domain
SMc02562		0.43399	Down	pckA	phosphoenolpyruvate carboxykinase && PF01293:Phosphoenolpyruvate carboxykinase
SMc03239	0.917968	1.79671	Down	ppa	inorganic diphosphatase && PF00719:Inorganic pyrophosphatase
SMc03875	1.29107	1.43569	Down		ferredoxin family protein && PF11953:Domain of unknown function (DUF3470)|PF00037:4Fe-4S binding domain
SMc00593		0.844867	Down		damage-inducible protein DinB && PF05163:DinB family
SMc02051	1.06907	1.13689	Down		DUF1127 domain-containing protein && -
SMc02115	1.26481	1.26557	Down		zinc-finger domain-containing protein && -
SMc02582	0.697749	1.64255	Down		L%2CD-transpeptidase && PF03734:L,D-transpeptidase catalytic domain
SMc04009	0.498905	1.37537	Down		DUF2312 domain-containing protein && -
SMc00608		0.546496	Down		23S rRNA (adenine(2030)-N(6))-methyltransferase RlmJ && PF04378:Ribosomal RNA large subunit methyltransferase D, RlmJ
SMc00964		0.519458	Down	bioB	biotin transporter BioY && PF02632:BioY family
SMc01606	0.729048	1.74056	Down		ABC transporter permease subunit && PF00528:Binding-protein-dependent transport system inner membrane component
SMc01658	0.778344	1.19225	Down	fhuF	siderophore-iron reductase FhuF && PF06276:Ferric iron reductase FhuF-like transporter|PF11575:FhuF 2Fe-2S C-terminal domain
SMc02151		0.912025	Down		HigA family addiction module antidote protein && PF01381:Helix-turn-helix
SMc02634	0.814296	1.44644	Down	phoX	PhoX family phosphatase && PF05787:Bacterial protein of unknown function (DUF839)
SMc03830	0.331319	1.06949	Down		ABC transporter substrate-binding protein && PF04392:ABC transporter substrate binding protein
SMa2414		1.47838	Down	rhtA	TonB-dependent receptor && PF00593:TonB dependent receptor|PF07715:TonB-dependent Receptor Plug Domain
SMc00402		1.27152	Down		peptidase && PF09375:Imelysin
SMc01512		0.731919	Down	hmuT	hemin ABC transporter substrate-binding protein && PF01497:Periplasmic binding protein
SMc01513		0.616427	Down	hmuS	hemin-degrading factor && PF05171:Haemin-degrading HemS.ChuX domain
SMc01605	1.52041	3.14808	Down		ABC transporter substrate-binding protein && PF13343:Bacterial extracellular solute-binding protein
SMc01659	0.732001	1.38464	Down		ABC transporter substrate-binding protein && PF01497:Periplasmic binding protein
SMc01747	1.0451	1.09105	Down		hemin uptake protein HemP && -
SMc02141		0.520083	Down	phoU	phosphate signaling complex protein PhoU && PF01895:PhoU domain
SMc02143	0.446935	0.651401	Down	pstA	phosphate ABC transporter permease PstA && PF11812:Domain of unknown function (DUF3333)|PF00528:Binding-protein-dependent transport system inner membrane component
SMc02726		2.1103	Down	shmR	TonB-dependent hemoglobin/transferrin/lactoferrin family receptor && PF07715:TonB-dependent Receptor Plug Domain|PF00593:TonB dependent receptor
SMc03157	0.980424	2.37526	Down	metQ	MetQ/NlpA family ABC transporter substrate-binding protein && PF03180:NLPA lipoprotein
SMc02058		0.638078	Down		preprotein translocase subunit YajC && PF02699:Preprotein translocase subunit
SMc02067	0.751613	1.02442	Down	tatE	twin-arginine translocase TatA/TatE family subunit && -
SMc02084		1.04664	Down	exbD	TonB system transport protein ExbD && PF02472:Biopolymer transport protein ExbD/TolR
SMc04111		0.920417	Down	cpaC1	type II and III secretion system protein family protein && PF04972:BON domain|PF13629:Pilus formation protein N terminal region|PF00263:Bacterial type II and III secretion system protein
SMc04461		0.94382	Down	tolB1	Tol-Pal system protein TolB && PF04052:TolB amino-terminal domain|PF07676:WD40-like Beta Propeller Repeat
SMc00005		0.894748	Down	fabI1	enoyl-ACP reductase FabI && PF13561:Enoyl-(Acyl carrier protein) reductase
SMc00601	0.847469	0.778168	Down	pgsA	CDP-diacylglycerol--glycerol-3-phosphate 3-phosphatidyltransferase && PF01066:CDP-alcohol phosphatidyltransferase
SMc01848		1.01971	Down	btaA	DUF3419 family protein && PF11899:Protein of unknown function (DUF3419)
SMc02092		0.501257	Down	fabZ	3-hydroxyacyl-ACP dehydratase FabZ && PF07977:FabA-like domain
SMa1746		0.886611	Down		iron-siderophore ABC transporter substrate-binding protein && PF01497:Periplasmic binding protein
SMb20727	1.27756	1.2425	Down		hypothetical protein && -
SMc00013	0.432134	0.633709	Down	ctaE	cytochrome c oxidase subunit 3 && PF00510:Cytochrome c oxidase subunit III
SMc00058		0.633441	Down	mucR	MucR family transcriptional regulator && PF05443:ROS/MUCR transcriptional regulator protein
SMc00088	1.20631	2.34393	Down		hypothetical protein && -
SMc00332		0.985791	Down		TIGR02300 family protein && PF09538:Protein of unknown function (FYDLN_acid)
SMc00409	1.84738	1.93588	Down		hypothetical protein && -
SMc00657	1.62804	1.49768	Down		DUF1153 domain-containing protein && -
SMc00821	0.896979	2.17683	Down		DUF1127 domain-containing protein && -
SMc00825		0.639416	Down	gsh1-gshA	glutamate--cysteine ligase && PF04107:Glutamate-cysteine ligase family 2(GCS2)
SMc01048	1.88773	1.79599	Down	hfq-nrfA	RNA chaperone Hfq && -
SMc01239	0.780917	0.869797	Down		hypothetical protein && -
SMc01345		0.561271	Down	accC	acetyl-CoA carboxylase biotin carboxylase subunit && PF00289:Carbamoyl-phosphate synthase L chain, N-terminal domain|PF02785:Biotin carboxylase C-terminal domain|PF02786:Carbamoyl-phosphate synthase L chain, ATP binding domain
SMc01916		1.1588	Down		hypothetical protein && -
SMc02373	0.982616	1.0136	Down		hypothetical protein && -
SMc02374	2.44975	2.37331	Down		hypothetical protein && -
SMc02498	0.611051	1.41354	Down	atpH	F0F1 ATP synthase subunit delta && PF00213:ATP synthase delta (OSCP) subunit
SMc03017		0.948072	Down		hypothetical protein && -
SMc03051		0.786708	Down	flbT	flagellar biosynthesis repressor FlbT && PF07378:Flagellar protein FlbT
SMb20873		1.02596	Down	allA1	ureidoglycolate lyase && PF04115:Ureidoglycolate hydrolase
SMc00488		0.38968	Down	purL	phosphoribosylformylglycinamidine synthase subunit PurL && PF00586:AIR synthase related protein, N-terminal domain|PF02769:AIR synthase related protein, C-terminal domain
SMc00595	1.505	1.90528	Down	ndk	nucleoside-diphosphate kinase && PF00334:Nucleoside diphosphate kinase
SMc02218		0.490907	Down		2'-deoxycytidine 5'-triphosphate deaminase && PF06559:2'-deoxycytidine 5'-triphosphate deaminase (DCD)
SMc00023	0.558963	0.848282	Down		DsbA family protein && PF13462:Thioredoxin
SMc00450	0.726371	0.551106	Down	ctaB	protoheme IX farnesyltransferase && PF01040:UbiA prenyltransferase family
SMc00605	0.986755	1.10948	Down		glutathione S-transferase && PF13417:Glutathione S-transferase, N-terminal domain
SMc01834	1.26957	1.95212	Down		peroxiredoxin && PF08534:Redoxin
SMc02050	1.27281	2.70233	Down		trigger factor && PF00254:FKBP-type peptidyl-prolyl cis-trans isomerase|PF05698:Bacterial trigger factor protein (TF) C-terminus|PF05697:Bacterial trigger factor protein (TF)
SMc03882		0.689591	Down	gst8	glutathione S-transferase family protein && PF13417:Glutathione S-transferase, N-terminal domain|PF13410:Glutathione S-transferase, C-terminal domain
SMc01167		0.630597	Down	dnaA	chromosomal replication initiator protein DnaA && PF08299:Bacterial dnaA protein helix-turn-helix|PF11638:DnaA N-terminal domain|PF00308:Bacterial dnaA protein
SMc02154	0.346454	0.580639	Down		DUF1156 domain-containing protein && PF06634:Protein of unknown function (DUF1156)
SMa2408		1.1543	Down	rhbE	putative histamine N-monooxygenase && PF13434:L-lysine 6-monooxygenase (NADPH-requiring)
SMa2410		0.956575	Down	rhbF	rhizobactin siderophore biosynthesis protein RhbF && PF06276:Ferric iron reductase FhuF-like transporter|PF04183:IucA / IucC family
SMb21112		0.429018	Down	hpaG	fumarylacetoacetate hydrolase family protein && PF01557:Fumarylacetoacetate (FAA) hydrolase family
SMb21272		0.855039	Down		LacI family DNA-binding transcriptional regulator && PF13377:Periplasmic binding protein-like domain|PF00356:Bacterial regulatory proteins, lacI family
SMc00108		1.4515	Down		GNAT family N-acetyltransferase && PF00583:Acetyltransferase (GNAT) family
SMc01225	0.39309	0.454328	Down	lsrB	LysR family transcriptional regulator && PF03466:LysR substrate binding domain|PF00126:Bacterial regulatory helix-turn-helix protein, lysR family
SMc02408	2.13685	2.55858	Down	rpoZ	DNA-directed RNA polymerase subunit omega && PF01192:RNA polymerase Rpb6
SMc04234	2.33589	3.41065	Down	cspA4	cold-shock protein && -
SMa2339		0.758072	Down		acetyltransferase && PF13523:Acetyltransferase (GNAT) domain
SMc00485	1.28735	2.26182	Down	rpsD	30S ribosomal protein S4 && PF00163:Ribosomal protein S4/S9 N-terminal domain|PF01479:S4 domain
SMc00567	1.87662	2.65306	Down	rpsR	30S ribosomal protein S18 && -
SMc00919		0.722694	Down	hisS	histidine--tRNA ligase && PF03129:Anticodon binding domain|PF13393:Histidyl-tRNA synthetase
SMc01300	1.54799	2.58871	Down	rpsQ	30S ribosomal protein S17 && -
SMc01314	2.91107	4.19579	Down	rpsL	30S ribosomal protein S12 && PF00164:Ribosomal protein S12/S23
SMc01320	1.87773	2.6378	Down	rplA	50S ribosomal protein L1 && PF00687:Ribosomal protein L1p/L10e family
SMc01369	0.795604	1.64068	Down	rpmG	50S ribosomal protein L33 && -
SMc01803	0.784671	1.62775	Down	rpsI	30S ribosomal protein S9 && PF00380:Ribosomal protein S9/S16
SMc01934		0.508525	Down	proS	proline--tRNA ligase && PF00587:tRNA synthetase class II core domain (G, H, P, S and T)|PF03129:Anticodon binding domain
SMc02101	2.05809	2.85192	Down	rpsB	30S ribosomal protein S2 && PF00318:Ribosomal protein S2
SMc01169	0.538512	1.43788	Up	ald	alanine dehydrogenase && PF05222:Alanine dehydrogenase/PNT, N-terminal domain|PF01262:Alanine dehydrogenase/PNT, C-terminal domain
SMc01972	1.43005	1.8513	Up	puuB	FAD-binding oxidoreductase && PF01266:FAD dependent oxidoreductase
SMc03932	1.3981	2.04162	Up	soxD2	sarcosine oxidase subunit delta && PF04267:Sarcosine oxidase, delta subunit family
SMb20955	0.804062	1.41091	Up	exoK	endo-1%2C3-1%2C4-beta-glycanase ExoK && PF00722:Glycosyl hydrolases family 16
SMb21377		1.46373	Up		substrate-binding domain-containing protein && PF13407:Periplasmic binding protein domain
SMc00896		0.806984	Up		3'(2')%2C5'-bisphosphate nucleotidase CysQ && PF00459:Inositol monophosphatase family
SMc02311		1.23143	Up	maf	Maf-like protein && PF02545:Maf-like protein
SMc01913	0.788709	1.0381	Up	nuoB1	NADH-quinone oxidoreductase subunit B && PF01058:NADH ubiquinone oxidoreductase, 20 Kd subunit
SMc03968		1.123	Up		LLM class flavin-dependent oxidoreductase && PF00296:Luciferase-like monooxygenase
SMb20724		0.98459	Up		tripartite tricarboxylate transporter substrate binding protein && PF03401:Tripartite tricarboxylate transporter family receptor
SMb20878		0.960342	Up		tRNA (5-methylaminomethyl-2-thiouridine)(34)-methyltransferase MnmD && PF05430:S-adenosyl-L-methionine-dependent methyltransferase
SMc00085		0.607704	Up	surf1	SURF1 family protein && PF02104:SURF1 family
SMc01036		0.890571	Up		GlsB/YeaQ/YmgE family stress response membrane protein && -
SMc01701		0.987261	Up		YigZ family protein && PF09186:Domain of unknown function (DUF1949)|PF01205:Uncharacterized protein family UPF0029
SMc02246		0.8744	Up		DUF952 domain-containing protein && PF06108:Protein of unknown function (DUF952)
SMc03800		1.30643	Up		prolyl-tRNA synthetase associated domain-containing protein && PF04073:Aminoacyl-tRNA editing domain
SMc04408	0.734147	1.12065	Up		AbrB/MazE/SpoVT family DNA-binding domain-containing protein && -
SMc04431		1.58057	Up		BrnT family toxin && -
SMc00687	0.866992	1.56072	Up		type II toxin-antitoxin system VapC family toxin && PF01850:PIN domain
SMc03802		0.569195	Up		LON peptidase substrate-binding domain-containing protein && PF02190:ATP-dependent protease La (LON) substrate-binding domain
SMc03862		0.996549	Up		sulfite exporter TauE/SafE family protein && PF01925:Sulfite exporter TauE/SafE
SMc03995		0.585532	Up		sel1 repeat family protein && -
SMa0130		1.23049	Up		fatty acid desaturase && PF00487:Fatty acid desaturase
SMa0189	2.37771	3.63561	Up		hypothetical protein && -
SMb20647	1.52395	2.92915	Up		DUF1127 domain-containing protein && -
SMb20954	0.530785	0.875202	Up	exoH	succinoglycan biosynthesis protein ExoH && PF01757:Acyltransferase family
SMb21440	0.776608	0.814971	Up		DUF4168 domain-containing protein && PF13767:Domain of unknown function (DUF4168)
SMc00796		1.38653	Up		DUF1328 domain-containing protein && -
SMc00854	2.05499	1.2251	Up		hypothetical protein && -
SMc01467		2.24676	Up		hypothetical protein && -
SMc02160	0.530183	0.748294	Up		AI-2E family transporter && PF01594:Domain of unknown function DUF20
SMc02266	0.864981	1.20447	Up		hypothetical protein && -
SMc02900	2.62964	3.47614	Up		DUF1127 domain-containing protein && -
SMc04040	0.334057	0.931006	Up	ibpA	Hsp20 family protein && PF00011:Hsp20/alpha crystallin family
SMa1587	1.09457	1.56706	Up		endo-1%2C3-1%2C4-beta-glycanase EglC && PF00722:Glycosyl hydrolases family 16
SMa0113	0.632045	0.638785	Up		PAS domain S-box protein && PF00989:PAS fold|PF13426:PAS domain|PF07536:HWE histidine kinase
SMb21270	0.714274	0.78448	Up		Crp/Fnr family transcriptional regulator && PF00027:Cyclic nucleotide-binding domain
SMc01504	0.532534	0.593992	Up	rsiB1	response regulator && PF00072:Response regulator receiver domain
SMa0190	2.21677	3.32985	Up		TetR/AcrR family transcriptional regulator && PF00440:Bacterial regulatory proteins, tetR family
SMc00131	0.698845	0.847527	Up		Lrp/AsnC family transcriptional regulator && PF13412:Winged helix-turn-helix DNA-binding|PF01037:AsnC family
SMc00929		0.980286	Up		LysR family transcriptional regulator && PF00126:Bacterial regulatory helix-turn-helix protein, lysR family|PF03466:LysR substrate binding domain
SMc02267		0.84084	Up		Rrf2 family transcriptional regulator && PF02082:Transcriptional regulator
SMb20024	0.513666	0.844225	Up	rluB	pseudouridine synthase && PF01479:S4 domain|PF00849:RNA pseudouridylate synthase
SMc00320	2.28372	3.32433	Up	rbfA	30S ribosome-binding factor RbfA && PF02033:Ribosome-binding factor A
SMc00321	0.980434	2.32064	Up	truB	tRNA pseudouridine(55) synthase TruB && PF09157:Pseudouridine synthase II TruB, C-terminal|PF16198:tRNA pseudouridylate synthase B C-terminal domain|PF01509:TruB family pseudouridylate synthase (N terminal domain)
SMc00403		0.794386	Up	rsmB2	RsmB/NOP family class I SAM-dependent RNA methyltransferase && PF01189:16S rRNA methyltransferase RsmF
SMc00811		0.784722	Up	rrmJ	RlmE family RNA methyltransferase && PF01728:FtsJ-like methyltransferase
SMc02435	0.656782	1.05891	Up	hemK1	peptide chain release factor N(5)-glutamine methyltransferase && PF05175:Methyltransferase small domain

## Sheet: Table S6B
Table S6B. Comparison of S. meliloti defensome (down-regulated genes) with the transcriptome in response to osmotic stress (Domínguez-Ferreras et al., 2006). In bold in predatosome data, Log2 Fold Change < -1
old locus tag	Log2 Fold Change 2 hours	Log2 Fold Change 6 hours	osmotic stress	gene name	gene_description
SMa1754	-0.719755	-1.26091	Down		ABC transporter ATP-binding protein && PF00005:ABC transporter|PF08402:TOBE domain
SMa1755	-0.978872	-1.71	Down		ABC transporter substrate-binding protein && PF13416:Bacterial extracellular solute-binding protein
SMb20023	-0.447492	-0.411531	Down		hydantoinase B/oxoprolinase family protein && PF05378:Hydantoinase/oxoprolinase N-terminal region|PF02538:Hydantoinase B/oxoprolinase|PF01968:Hydantoinase/oxoprolinase
SMb20263	-0.564907	-0.410219	Down		transporter substrate-binding domain-containing protein && PF00497:Bacterial extracellular solute-binding proteins, family 3
SMb20383	-1.82838		Down		extracellular solute-binding protein && PF13416:Bacterial extracellular solute-binding protein
SMb21273	-0.53635	-0.837229	Down		ABC transporter substrate-binding protein && PF13416:Bacterial extracellular solute-binding protein
SMc01837	-0.707167	-0.990837	Down	ureC	urease subunit alpha && PF00449:Urease alpha-subunit, N-terminal domain|PF01979:Amidohydrolase family
SMc01946	-1.23612	-1.24851	Down	livK	branched-chain amino acid ABC transporter substrate-binding protein && PF13458:Periplasmic binding protein
SMc01948	-0.593048	-0.707242	Down	livF	ABC transporter ATP-binding protein && PF00005:ABC transporter
SMc01965	-0.950198	-1.09963	Down		ABC transporter ATP-binding protein && PF08402:TOBE domain|PF00005:ABC transporter
SMc02047	-0.466856	-0.49904	Down	gcvT	glycine cleavage system aminomethyltransferase GcvT && PF08669:Glycine cleavage T-protein C-terminal barrel domain|PF01571:Aminomethyltransferase folate-binding domain
SMc02049	-0.487006		Down		aminomethyl-transferring glycine dehydrogenase && PF02347:Glycine cleavage system P-protein
SMc02118	-0.480513	-0.783223	Down	aapJ	amino acid ABC transporter substrate-binding protein && PF00497:Bacterial extracellular solute-binding proteins, family 3
SMc02119		-0.533532	Down	aapQ	amino acid ABC transporter permease && PF00528:Binding-protein-dependent transport system inner membrane component
SMc02120	-0.586968	-1.02796	Down	aapM	amino acid ABC transporter permease && PF00528:Binding-protein-dependent transport system inner membrane component
SMc02610	-0.803871	-1.31503	Down	glxB	glutamine amidotransferase family protein && PF13522:Glutamine amidotransferase domain
SMc02677	-0.543622	-0.86491	Down	proC	pyrroline-5-carboxylate reductase && PF03807:NADP oxidoreductase coenzyme F420-dependent|PF14748:Pyrroline-5-carboxylate reductase dimerisation
SMc04012	-0.325314		Down	pepF	M3 family oligoendopeptidase && PF08439:Oligopeptidase F|PF01432:Peptidase family M3
SMc04037	-0.703363	-0.853033	Down		ABC transporter substrate-binding protein && PF00496:Bacterial extracellular solute-binding proteins, family 5 Middle
SMc04346	-0.426001		Down	ilvC	ketol-acid reductoisomerase && PF01450:Acetohydroxy acid isomeroreductase, catalytic domain|PF07991:Acetohydroxy acid isomeroreductase, NADPH-binding domain
SMa1353	-1.26792	-1.59909	Down		sugar phosphate isomerase/epimerase && PF01261:Xylose isomerase-like TIM barrel
SMb20198		-1.00219	Down	cbbL	form I ribulose bisphosphate carboxylase large subunit && PF00016:Ribulose bisphosphate carboxylase large chain, catalytic domain|PF02788:Ribulose bisphosphate carboxylase large chain, N-terminal domain
SMb20199	-1.04582	-2.54786	Down	cbbA	fructose-bisphosphate aldolase class II && PF01116:Fructose-bisphosphate aldolase class-II
SMc01496	-1.49392	-1.89685	Down	smoE	sugar ABC transporter substrate-binding protein && PF01547:Bacterial extracellular solute-binding protein
SMc02163	-0.3534		Down	pgi	glucose-6-phosphate isomerase && PF00342:Phosphoglucose isomerase
SMc02873	-0.517209	-0.729414	Down		carbohydrate ABC transporter substrate-binding protein && PF13416:Bacterial extracellular solute-binding protein
SMc03163	-0.59846	-0.735976	Down	xylA	xylose isomerase && -
SMc00024	-0.766566	-0.998193	Down	smc	chromosome segregation protein SMC && PF02463:RecF/RecN/SMC N terminal domain
SMc01795	-0.613098		Down		exopolysaccharide transport family protein && PF02706:Chain length determinant protein
SMc01874	-0.446195	-0.476805	Down	ftsZ1	cell division protein FtsZ && PF12327:FtsZ family, C-terminal domain|PF00091:Tubulin/FtsZ family, GTPase domain
SMc00765	-0.465754		Down	mcpZ	methyl-accepting chemotaxis protein && PF00015:Methyl-accepting chemotaxis protein (MCP) signalling domain|PF00672:HAMP domain
SMc01719	-0.749253	-0.844309	Down	mcpT	methyl-accepting chemotaxis protein && PF00672:HAMP domain|PF00015:Methyl-accepting chemotaxis protein (MCP) signalling domain
SMc03007	-0.393574		Down	cheA	chemotaxis protein CheA && PF01584:CheW-like domain|PF02518:Histidine kinase-, DNA gyrase B-, and HSP90-like ATPase|PF02895:Signal transducing histidine kinase, homodimeric domain|PF01627:Hpt domain
SMc03012	-0.509473		Down	cheD	chemoreceptor glutamine deamidase CheD && PF03975:CheD chemotactic sensory transduction
SMc03030	-0.528727		Down	flgG	flagellar basal-body rod protein FlgG && PF06429:Flagellar basal body rod FlgEFG protein C-terminal|PF00460:Flagella basal body rod protein
SMc03044	-0.873282		Down	fliK	flagellar hook-length control protein FliK && PF02120:Flagellar hook-length control protein FliK
SMc03048	-0.376346		Down	flgK	flagellar hook-associated protein FlgK && PF06429:Flagellar basal body rod FlgEFG protein C-terminal
SMc01866	-0.423359		Down	murG	undecaprenyldiphospho-muramoylpentapeptide beta-N-acetylglucosaminyltransferase && PF04101:Glycosyltransferase family 28 C-terminal domain|PF03033:Glycosyltransferase family 28 N-terminal domain
SMc02060	-0.437648	-0.41491	Down	lppB	LysM peptidoglycan-binding domain-containing protein && PF01476:LysM domain|PF01551:Peptidase family M23
SMc02641	-0.283218		Down	rkpK	UDP-glucose 6-dehydrogenase && PF03721:UDP-glucose/GDP-mannose dehydrogenase family, NAD binding domain|PF00984:UDP-glucose/GDP-mannose dehydrogenase family, central domain|PF03720:UDP-glucose/GDP-mannose dehydrogenase family, UDP binding domain
SMc03972	-0.968136	-1.2379	Down	mexE2	efflux RND transporter periplasmic adaptor subunit && PF16576:Barrel-sandwich domain of CusB or HlyD membrane-fusion
SMc04024	-0.308798	-0.487139	Down		lytic murein transglycosylase && PF01471:Putative peptidoglycan binding domain|PF13406:Transglycosylase SLT domain
SMc01609	-0.360012		Down	ribH2	6%2C7-dimethyl-8-ribityllumazine synthase && PF00885:6,7-dimethyl-8-ribityllumazine synthase
SMc03971	-0.725166	-0.702428	Down	mexF2	efflux RND transporter permease subunit && PF00873:AcrB/AcrD/AcrF family
SMc01503	-0.621308	-0.767639	Down		FGGY-family carbohydrate kinase && PF00370:FGGY family of carbohydrate kinases, N-terminal domain|PF02782:FGGY family of carbohydrate kinases, C-terminal domain
SMc01780	-1.25348	-1.93676	Down	hppA	sodium-translocating pyrophosphatase && PF03030:Inorganic H+ pyrophosphatase
SMc02481	-0.710243		Down	sucD	succinate--CoA ligase subunit alpha && PF02629:CoA binding domain|PF00549:CoA-ligase
SMc02483	-0.472455		Down	sucB	2-oxoglutarate dehydrogenase complex dihydrolipoyllysine-residue succinyltransferase && PF00198:2-oxoacid dehydrogenases acyltransferase (catalytic domain)|PF00364:Biotin-requiring enzyme|PF02817:e3 binding domain
SMc02897	-0.627104	-0.436457	Down		cytochrome c family protein && PF00034:Cytochrome c
SMc00150	-0.276381	-0.489478	Down		murein L%2CD-transpeptidase && PF03734:L,D-transpeptidase catalytic domain
SMc01776	-0.512269		Down		cupin domain-containing protein && PF07883:Cupin domain
SMc01940	-0.510142	-0.984377	Down		DUF1272 domain-containing protein && -
SMc02729	-0.291505		Down		DUF2333 family protein && PF10095:Uncharacterized protein conserved in bacteria (DUF2333)
SMc04018	-0.265533	-0.59635	Down		5'-nucleotidase C-terminal domain-containing protein && PF01476:LysM domain|PF00149:Calcineurin-like phosphoesterase|PF02872:5'-nucleotidase, C-terminal domain
SMa2361	-0.575502	-0.724116	Down		BMP family protein && PF02608:Basic membrane protein
SMc00245	-0.652402	-0.524505	Down		ABC transporter ATP-binding protein && PF00005:ABC transporter
SMc01113	-0.59149	-0.642986	Down		rRNA maturation RNase YbeY && PF02130:Uncharacterized protein family UPF0054
SMc01491	-0.418871	-0.912988	Down	cyaI1	AAA family ATPase && PF00211:Adenylate and Guanylate cyclase catalytic domain|PF13191:AAA ATPase domain
SMc04049	-1.37258	-2.91656	Down	sorT	sulfite oxidase && PF00174:Oxidoreductase molybdopterin binding domain|PF03404:Mo-co oxidoreductase dimerisation domain
SMc01827	-0.765402	-1.01521	Down		ABC transporter substrate-binding protein && PF09084:NMT1/THI5 like
SMc02506	-0.308478	-2.12759	Down	sitD	metal ABC transporter permease && PF00950:ABC 3 transport family
SMc02507		-2.04045	Down	sitC	metal ABC transporter permease && PF00950:ABC 3 transport family
SMc02508		-2.37822	Down	sitB	manganese/iron ABC transporter ATP-binding protein && PF00005:ABC transporter
SMc02509		-1.29868	Down	sitA	metal ABC transporter substrate-binding protein && PF01297:Zinc-uptake complex component A periplasmic
SMc03196		-0.867215	Down	modA	molybdate ABC transporter substrate-binding protein && PF13531:Bacterial extracellular solute-binding protein
SMc03958	-0.31506		Down	tolQ	protein TolQ && PF01618:MotA/TolQ/ExbB proton channel family
SMb20650	-0.36732	-0.849227	Down		acyl--CoA ligase && PF00501:AMP-binding enzyme|PF13193:AMP-binding enzyme C-terminal domain
SMc00136	-0.704379	-0.950841	Down		SDR family oxidoreductase && PF00106:short chain dehydrogenase
SMc00774	-0.868723	-1.09208	Down	acsA2	acetoacetate--CoA ligase && PF13193:AMP-binding enzyme C-terminal domain|PF00501:AMP-binding enzyme
SMc02079		-0.479123	Down	fad	transporter && PF03349:Outer membrane protein transport protein (OMPP1/FadL/TodX)
SMc03878	-1.1976	-1.61489	Down	phbB	beta-ketoacyl-ACP reductase && PF00106:short chain dehydrogenase
SMa1750		-1.07765	Down		hypothetical protein && -
SMb21119	-1.04414	-1.40779	Down	gntK	gluconokinase && PF01202:Shikimate kinase
SMc00496	-0.64114	-0.535224	Down		DUF1476 domain-containing protein && PF07345:Domain of unknown function (DUF1476)
SMc00975	-0.364492		Down		methyl-accepting chemotaxis protein && PF00672:HAMP domain|PF00015:Methyl-accepting chemotaxis protein (MCP) signalling domain|PF02743:Cache domain
SMc01642		-0.51283	Down	prbA	ABC transporter substrate-binding protein && PF00496:Bacterial extracellular solute-binding proteins, family 5 Middle
SMc01929	-0.521329		Down		ribonuclease J && PF07521:RNA-metabolising metallo-beta-lactamase|PF00753:Metallo-beta-lactamase superfamily
SMc02072	-0.309851	-0.440152	Down		SPOR domain-containing protein && PF05036:Sporulation related domain
SMc02081	-0.522887	-0.664663	Down		PopZ family protein && PF10691:Protein of unknown function (DUF2497)
SMc02848	-0.597896	-0.940289	Down		SH3 domain-containing protein && PF06347:Bacterial SH3 domain
SMc04118		-0.727089	Down		pilus assembly protein && PF07811:TadE-like protein
SMc04462	-0.573572	-0.531676	Down		2-hydroxyacid dehydrogenase && PF02826:D-isomer specific 2-hydroxyacid dehydrogenase, NAD binding domain|PF00389:D-isomer specific 2-hydroxyacid dehydrogenase, catalytic domain
SMb21011	-0.794552	-1.12499	Down	xdhA2	xanthine dehydrogenase small subunit && PF03450:CO dehydrogenase flavoprotein C-terminal domain|PF00941:FAD binding domain in molybdopterin dehydrogenase|PF01799:[2Fe-2S] binding domain
SMc00488	-0.289689		Down	purL	phosphoribosylformylglycinamidine synthase subunit PurL && PF00586:AIR synthase related protein, N-terminal domain|PF02769:AIR synthase related protein, C-terminal domain
SMc01237	-0.905444	-1.1262	Down	nrdJ	vitamin B12-dependent ribonucleotide reductase && PF08471:Class II vitamin B12-dependent ribonucleotide reductase|PF12637:TSCPD domain|PF02867:Ribonucleotide reductase, barrel domain
SMc03882	-0.383917		Down	gst8	glutathione S-transferase family protein && PF13417:Glutathione S-transferase, N-terminal domain|PF13410:Glutathione S-transferase, C-terminal domain
SMc04020	-0.349077		Down		SPFH/Band 7/PHB domain protein && PF01145:SPFH domain / Band 7 family
SMc00415	-0.450425		Down	dnaN	DNA polymerase III subunit beta && PF02768:DNA polymerase III beta subunit, C-terminal domain|PF02767:DNA polymerase III beta subunit, central domain|PF00712:DNA polymerase III beta subunit, N-terminal domain
SMc01414	-0.32968	-0.604409	Down		ATP-dependent RecD-like DNA helicase && PF13538:UvrD-like helicase C-terminal domain|PF13604:AAA domain
SMc01878	-0.440856		Down	ligA	NAD-dependent DNA ligase LigA && PF00533:BRCA1 C Terminus (BRCT) domain|PF03119:NAD-dependent DNA ligase C4 zinc finger domain|PF01653:NAD-dependent DNA ligase adenylation domain|PF12826:Helix-hairpin-helix motif|PF03120:NAD-dependent DNA ligase OB-fold domain
SMc02759	-0.326891		Down		double-strand break repair protein AddB && PF12705:PD-(D/E)XK nuclease superfamily
SMc03966	-0.395308		Down	ruvA	Holliday junction branch migration protein RuvA && PF14520:Helix-hairpin-helix domain|PF01330:RuvA N terminal domain|PF07499:RuvA, C-terminal domain
SMb20447		-0.431962	Down		EAL domain-containing protein && PF00563:EAL domain|PF00990:Diguanylate cyclase, GGDEF domain
SMc01114		-0.554062	Down	phoH	PhoH family protein && PF02562:PhoH-like protein
SMc00289		-0.493818	Down	cspA5	cold shock domain-containing protein && PF00313:'Cold-shock' DNA-binding domain
SMc04051		-2.28661	Down	rpoE4	RNA polymerase sigma factor && PF04542:Sigma-70 region 2|PF08281:Sigma-70, region 4
SMa0160	-1.15525	-2.29016	Up		GntR family transcriptional regulator && PF07729:FCD domain|PF00392:Bacterial regulatory proteins, gntR family
SMa0163		-1.19234	Up	pilQ2	type II and III secretion system protein family protein && PF13629:Pilus formation protein N terminal region|PF00263:Bacterial type II and III secretion system protein|PF04972:BON domain
SMa0636	-0.431363	-0.757635	Up		CBS domain-containing protein && PF04972:BON domain|PF00571:CBS domain
SMa1176	-0.437257	-0.81965	Up		GNAT family N-acetyltransferase && -
SMa1186	-0.84834	-0.975588	Up	nosL	nitrous oxide reductase accessory protein NosL && PF05573:NosL
SMa1833		-1.19467	Up		sorbosone dehydrogenase family protein && PF07995:Glucose / Sorbosone dehydrogenase
SMa1924	-0.46584	-0.855055	Up		XRE family transcriptional regulator && -
SMa2351	-0.915778		Up		xanthine dehydrogenase family protein subunit M && PF03450:CO dehydrogenase flavoprotein C-terminal domain|PF00941:FAD binding domain in molybdopterin dehydrogenase
SMa2353		-1.06376	Up		xanthine dehydrogenase family protein molybdopterin-binding subunit && PF01315:Aldehyde oxidase and xanthine dehydrogenase, a/b hammerhead domain|PF02738:Molybdopterin-binding domain of aldehyde dehydrogenase
SMb20072	-1.35394	-1.48367	Up		substrate-binding domain-containing protein && PF13407:Periplasmic binding protein domain
SMb20097		-3.09227	Up		FAD-binding protein && PF01565:FAD binding domain|PF04030:D-arabinono-1,4-lactone oxidase
SMb20099		-3.61276	Up		alpha-amylase family protein && PF00128:Alpha amylase, catalytic domain
SMb20100	-1.48983	-1.6097	Up		TIGR03885 family FMN-dependent LLM class oxidoreductase && PF00296:Luciferase-like monooxygenase
SMb20145	-1.20194	-2.29321	Up		exo-alpha-sialidase && PF13088:BNR repeat-like domain
SMb20146		-1.27205	Up	pdxA2	4-hydroxythreonine-4-phosphate dehydrogenase PdxA && PF04166:Pyridoxal phosphate biosynthetic protein PdxA
SMb20206		-1.36892	Up	pqqC	pyrroloquinoline-quinone synthase PqqC && PF03070:TENA/THI-4/PQQC family
SMb20208		-1.16786	Up	pqqE	pyrroloquinoline quinone biosynthesis protein PqqE && PF13186:Iron-sulfur cluster-binding domain|PF13353:4Fe-4S single cluster domain|PF04055:Radical SAM superfamily
SMb20228	-1.7829		Up	ndiA-2	phage holin family protein && PF07332:Putative Actinobacterial Holin-X, holin superfamily III
SMb20243		-2.8383	Up		glycosyltransferase family 4 protein && PF00534:Glycosyl transferases group 1|PF13579:Glycosyl transferase 4-like domain
SMb20295	-0.81959		Up		sialic acid TRAP transporter substrate-binding protein SiaP && PF03480:Bacterial extracellular solute-binding protein, family 7
SMb20316	-0.711544		Up		autoinducer 2 ABC transporter substrate-binding protein && PF13407:Periplasmic binding protein domain
SMb20325	-0.776796	-0.788354	Up	thuE	ABC transporter substrate-binding protein && PF01547:Bacterial extracellular solute-binding protein
SMb20339	-2.35864		Up		hypothetical protein && -
SMb20406		-0.732225	Up		hydantoinase/oxoprolinase family protein && PF01968:Hydantoinase/oxoprolinase|PF05378:Hydantoinase/oxoprolinase N-terminal region
SMb20409	-0.927585	-1.62113	Up		SDR family oxidoreductase && PF00106:short chain dehydrogenase
SMb20482	-0.565697	-0.833052	Up		N-acetylglutaminylglutamine synthetase && PF00583:Acetyltransferase (GNAT) family|PF13535:ATP-grasp domain
SMb20577		-0.842343	Up	pcaH	protocatechuate 3%2C4-dioxygenase subunit beta && PF00775:Dioxygenase|PF12391:Protocatechuate 3,4-dioxygenase beta subunit N terminal
SMb20578		-1.30963	Up	pcaC	4-carboxymuconolactone decarboxylase && PF02627:Carboxymuconolactone decarboxylase family
SMb20658	-1.06641	-1.72493	Up		carbohydrate ABC transporter permease && PF00528:Binding-protein-dependent transport system inner membrane component
SMb20724	-0.409583		Up		tripartite tricarboxylate transporter substrate binding protein && PF03401:Tripartite tricarboxylate transporter family receptor
SMb20976	-1.40598	-2.28938	Up		transporter substrate-binding domain-containing protein && PF00497:Bacterial extracellular solute-binding proteins, family 3
SMb21101	-0.599901	-0.777012	Up		amidohydrolase && PF04909:Amidohydrolase
SMb21127	-0.635186		Up		DUF2384 domain-containing protein && PF09722:Protein of unknown function (DUF2384)
SMb21448		-2.17027	Up		UdgX family uracil-DNA binding protein && PF03167:Uracil DNA glycosylase superfamily
SMb21456		-2.09279	Up		hypothetical protein && -
SMb21640		-1.52719	Up	paaA	1%2C2-phenylacetyl-CoA epoxidase subunit A && PF05138:Phenylacetic acid catabolic protein
SMc00063	-1.0911	-1.06768	Up		hypothetical protein && -
SMc00147		-1.45499	Up		alpha/beta fold hydrolase && PF12695:Alpha/beta hydrolase family
SMc00778	-0.672795		Up		SDR family oxidoreductase && PF00106:short chain dehydrogenase
SMc00798	-0.457109		Up		hypothetical protein && -
SMc00809	-0.635011	-0.939134	Up		hypothetical protein && -
SMc00960	-0.460257		Up	tldD	metalloprotease TldD && PF01523:Putative modulator of DNA gyrase
SMc00977		-2.14599	Up		acyl-CoA dehydrogenase && PF02770:Acyl-CoA dehydrogenase, middle domain|PF12806:Acetyl-CoA dehydrogenase C-terminal like|PF02771:Acyl-CoA dehydrogenase, N-terminal domain|PF00441:Acyl-CoA dehydrogenase, C-terminal domain
SMc01148	-0.651271		Up		nuclear transport factor 2 family protein && PF13474:SnoaL-like domain|PF00903:Glyoxalase/Bleomycin resistance protein/Dioxygenase superfamily
SMc01489		-3.08242	Up		EF-hand domain-containing protein && -
SMc01619	-0.998996	-1.52542	Up		class II aldolase && PF00596:Class II Aldolase and Adducin N-terminal domain
SMc01814		-0.566782	Up		NAD(P)-dependent oxidoreductase && PF14691:Dihydroprymidine dehydrogenase domain II, 4Fe-4S cluster|PF07992:Pyridine nucleotide-disulphide oxidoreductase
SMc01910	-0.340082		Up		AAA family ATPase && PF13514:AAA domain
SMc02227		-0.945439	Up	fadB	enoyl-CoA hydratase/isomerase family protein && PF00725:3-hydroxyacyl-CoA dehydrogenase, C-terminal domain|PF00378:Enoyl-CoA hydratase/isomerase|PF02737:3-hydroxyacyl-CoA dehydrogenase, NAD binding domain
SMc02228		-0.592783	Up	fadA	acetyl-CoA C-acetyltransferase && PF00108:Thiolase, N-terminal domain|PF02803:Thiolase, C-terminal domain
SMc02229		-1.52097	Up		acyl-CoA dehydrogenase C-terminal domain-containing protein && PF12418:Acyl-CoA dehydrogenase N terminal|PF00441:Acyl-CoA dehydrogenase, C-terminal domain|PF02771:Acyl-CoA dehydrogenase, N-terminal domain|PF02770:Acyl-CoA dehydrogenase, middle domain|PF12806:Acetyl-CoA dehydrogenase C-terminal like
SMc02287	-0.707535		Up		recombinase family protein && PF00239:Resolvase, N terminal domain
SMc02365	-0.801		Up	degP1	Do family serine endopeptidase && PF13365:Trypsin-like peptidase domain|PF13180:PDZ domain
SMc02366	-0.610763		Up	ragA	response regulator transcription factor && PF00486:Transcriptional regulatory protein, C terminal|PF00072:Response regulator receiver domain
SMc02433	-0.622096		Up	clpB	ATP-dependent chaperone ClpB && PF07724:AAA domain (Cdc48 subfamily)|PF00004:ATPase family associated with various cellular activities (AAA)|PF10431:C-terminal, D2-small domain, of ClpB protein|PF02861:Clp amino terminal domain, pathogenicity island component
SMc02554		-0.543886	Up		NUDIX hydrolase && PF00293:NUDIX domain
SMc02645	-0.54395	-1.13841	Up	cfa2	class I SAM-dependent methyltransferase && PF02353:Mycolic acid cyclopropane synthetase
SMc02829	-0.3999	-0.465274	Up		ABC transporter ATP-binding protein && PF00005:ABC transporter|PF08352:Oligopeptide/dipeptide transporter, C-terminal region
SMc02906	-0.530139		Up		YbaB/EbfC family nucleoid-associated protein && PF02575:YbaB/EbfC DNA-binding family
SMc03201	-1.08655	-2.22102	Up	bkdAa	3-methyl-2-oxobutanoate dehydrogenase (2-methylpropanoyl-transferring) subunit alpha && PF12573:2-oxoisovalerate dehydrogenase E1 alpha subunit N terminal|PF00676:Dehydrogenase E1 component
SMc03208		-1.09635	Up	hmgA	homogentisate 1%2C2-dioxygenase && PF04209:homogentisate 1,2-dioxygenase
SMc03211		-0.938838	Up		4-hydroxyphenylpyruvate dioxygenase && PF14696:Hydroxyphenylpyruvate dioxygenase, HPPD, N-terminal|PF00903:Glyoxalase/Bleomycin resistance protein/Dioxygenase superfamily
SMc04335		-0.880271	Up		membrane protein && -

## Sheet: Table S6C
Table S6C. Comparison of S. meliloti defensome (up-regulated genes) with the OxyR-dependent transcriptome to oxidative stress (in presence of H2O2) described by Lehman and Long (2018). In bold, Log2 Fold Change > 1
old locus tag	Log2 Fold Change 2 hours	Log2 Fold Change 6 hours	oxyR 0.5 mM	wt 0.5 mM H2O2	wt 1 mM H2O2	gene name	gene_description
SMc00435	2.97801	3.49322	-3.15	-4.35	-4.95		tRNA-Ala && -
SMc01756	0.615264	1.81755	-2.21	-3.91	-3.57	aspS	aspartate--tRNA ligase && PF00152:tRNA synthetases class II (D, K and N)|PF02938:GAD domain|PF01336:OB-fold nucleic acid binding domain
SMc00703		1.71966	-2.58	-3.82	-4.79		VUT family protein && PF02592:Putative vitamin uptake transporter
SMc00566	1.42616	2.79651	-2.96	-3.21	-4.17		membrane protein && -
SMc00332		0.985791	-1.71	-3.17	-4.11		TIGR02300 family protein && PF09538:Protein of unknown function (FYDLN_acid)
SMc00568	0.776718	1.76716	-2.41	-3.13	-3.83	rpsF	30S ribosomal protein S6 && PF01250:Ribosomal protein S6
SMc03858	1.7204	2.34103	-2.93	-3.05	-3.64	pheAa	chorismate mutase && PF01817:Chorismate mutase type II
SMc01314	2.91107	4.19579	-3.23	-3.03	-4.04	rpsL	30S ribosomal protein S12 && PF00164:Ribosomal protein S12/S23
SMc00816	1.46506	2.40578	-3.35	-2.95	-4.36		MAPEG family protein && PF01124:MAPEG family
SMc02166	0.66369	1.41866	-1.89	-2.94	-3.02	pyrC	dihydroorotase && PF01979:Amidohydrolase family
SMc00567	1.87662	2.65306	-2.53	-2.93	-4.01	rpsR	30S ribosomal protein S18 && -
SMb20825		0.746522	-1.71	-2.79	-3.1		CatB-related O-acetyltransferase && PF00132:Bacterial transferase hexapeptide (six repeats)
SMc01323	0.480605	1.0837	-1.88	-2.78	-3.7	secE	preprotein translocase subunit SecE && -
SMc02136		0.794415		-2.78	-2.74	hslO	Hsp33 family molecular chaperone && PF01430:Hsp33 protein
SMc03932	1.3981	2.04162	-1.52	-2.75	-3.12	soxD2	sarcosine oxidase subunit delta && PF04267:Sarcosine oxidase, delta subunit family
SMc00485	1.28735	2.26182	-2.02	-2.74	-3.49	rpsD	30S ribosomal protein S4 && PF00163:Ribosomal protein S4/S9 N-terminal domain|PF01479:S4 domain
SMc01322	0.577453	1.34752	-1.84	-2.69	-3.62	nusG	transcription termination/antitermination protein NusG && PF02357:Transcription termination factor nusG|PF00467:KOW motif
SMc00088	1.20631	2.34393	-1.99	-2.68	-3.82		hypothetical protein && -
SMc00815	0.301471	1.23312	-1.9	-2.64	-3.37	guaB	IMP dehydrogenase && PF00478:IMP dehydrogenase / GMP reductase domain|PF00571:CBS domain
SMc01090		1.4938	-1.9	-2.61	-3.56	deaD	DEAD/DEAH box helicase && PF00270:DEAD/DEAH box helicase|PF00271:Helicase conserved C-terminal domain|PF03880:DbpA RNA binding domain
SMc02868	0.420776	1.66846	-2.09	-2.61	-2.18		efflux RND transporter periplasmic adaptor subunit && PF13533:Biotin-lipoyl like|PF16576:Barrel-sandwich domain of CusB or HlyD membrane-fusion
SMc00357	0.635128	1.87891	-1.75	-2.59	-3.08	efp	elongation factor P && PF08207:Elongation factor P (EF-P) KOW-like domain|PF01132:Elongation factor P (EF-P) OB domain|PF09285:Elongation factor P, C-terminal
SMc01215	0.841489	1.54799	-1.89	-2.58	-3.89	carB	carbamoyl-phosphate synthase large subunit && PF02786:Carbamoyl-phosphate synthase L chain, ATP binding domain|PF02787:Carbamoyl-phosphate synthetase large chain, oligomerisation domain|PF02142:MGS-like domain
SMc02636	2.0539	2.67535	-1.49	-2.57	-3.85		L%2CD-transpeptidase && PF03734:L,D-transpeptidase catalytic domain
SMc00704		2.32776	-1.59	-2.55	-3.5	rpmB	50S ribosomal protein L28 && -
SMc02911		0.561741	-1.82	-2.54	-3.23		ribosome maturation factor RimP && PF02576:Putative ribosome maturation factor RimP
SMc01320	1.87773	2.6378	-2.27	-2.53	-3.33	rplA	50S ribosomal protein L1 && PF00687:Ribosomal protein L1p/L10e family
SMc03172		1.43743	-1.85	-2.51	-3.97	gltX	glutamate--tRNA ligase && PF00749:tRNA synthetases class I (E and Q), catalytic domain
SMc02983		2.54665	-1.99	-2.5	-2.98		type III PLP-dependent enzyme && PF02784:Pyridoxal-dependent decarboxylase, pyridoxal binding domain|PF00278:Pyridoxal-dependent decarboxylase, C-terminal sheet domain
SMc01731	0.48161	1.41998	-1.47	-2.48	-3.79		LOG family protein && PF03641:Possible lysine decarboxylase
SMc02498	0.611051	1.41354	-1.52	-2.46	-3.07	atpH	F0F1 ATP synthase subunit delta && PF00213:ATP synthase delta (OSCP) subunit
SMc00192		1.27223	-1.46	-2.45	-3.1	fdx	(2Fe-2S)-binding protein && PF00111:2Fe-2S iron-sulfur cluster binding domain
SMc01289	0.671281	1.49854	-2.16	-2.44	-3.17	secY	preprotein translocase subunit SecY && PF00344:SecY translocase
SMc00528	0.694119	1.50117	-1.89	-2.44	-2.88		alpha/beta hydrolase && PF12695:Alpha/beta hydrolase family
SMc01369	0.795604	1.64068	-1.58	-2.42	-2.94	rpmG	50S ribosomal protein L33 && -
SMc01430	0.581948	1.31143	-1.66	-2.42	-2.34	ilvH	acetolactate synthase small subunit && PF01842:ACT domain|PF10369:Small subunit of acetolactate synthase
SMc04003	1.82247	2.35185	-1.4	-2.38	-3.43	rpmJ	50S ribosomal protein L36 && -
SMc00365		1.13469		-2.37	-3.07	pheS	phenylalanine--tRNA ligase subunit alpha && PF02912:Aminoacyl tRNA synthetase class II, N-terminal domain|PF01409:tRNA synthetases class II core domain (F)
SMc00787	0.372362	1.05427	-1.58	-2.35	-2.89	dppB1	ABC transporter permease subunit && PF00528:Binding-protein-dependent transport system inner membrane component
SMc01778		1.14183		-2.34	-2.95	nusB	transcription antitermination factor NusB && PF01029:NusB family
SMc04450	0.488143	0.762196		-2.32	-2.87	mfd	transcription-repair coupling factor && PF02559:CarD-like/TRCF domain|PF00270:DEAD/DEAH box helicase|PF03461:TRCF domain|PF00271:Helicase conserved C-terminal domain
SMc02125	1.66885	1.96091		-2.29	-3.41		tRNA-Leu && -
SMc00710	0.670767	1.71094	-1.49	-2.29	-2.71	hisC1	histidinol-phosphate transaminase && PF00155:Aminotransferase class I and II
SMc03173	0.730044	1.69828	-1.71	-2.27	-3.11	lysS	lysine--tRNA ligase && PF01336:OB-fold nucleic acid binding domain|PF00152:tRNA synthetases class II (D, K and N)
SMc02073	1.141	2.1983	-1.71	-2.26	-2.88	argS	arginine--tRNA ligase && PF00750:tRNA synthetases class I (R)|PF05746:DALR anticodon binding domain|PF03485:Arginyl tRNA synthetase N terminal domain
SMc01855		1.49775	-1.45	-2.25	-3.3		transglycosylase SLT domain-containing protein && PF01464:Transglycosylase SLT domain
SMc03969		1.3014	-1.87	-2.25	-2.97		YebC/PmpR family DNA-binding transcriptional regulator && PF01709:Transcriptional regulator
SMc00293	0.750021	1.37254	-1.26	-2.24	-3.32	thrA	homoserine dehydrogenase && PF00742:Homoserine dehydrogenase|PF03447:Homoserine dehydrogenase, NAD binding domain
SMc03230		0.768713		-2.24	-3.19	gcp	tRNA (adenosine(37)-N6)-threonylcarbamoyltransferase complex transferase subunit TsaD && PF00814:Glycoprotease family
SMc00508		1.15124	-1.44	-2.24	-2.52	purB	adenylosuccinate lyase && PF00206:Lyase|PF10397:Adenylosuccinate lyase C-terminus
SMc01381	2.73567	3.0436	-1.48	-2.22	-2.97		tRNA-Trp && -
SMb20995	0.638717	1.32814		-2.21	-3.32	engA	ribosome biogenesis GTPase Der && PF01926:50S ribosome-binding GTPase|PF14714:KH-domain-like of EngA bacterial GTPase enzymes, C-terminal
SMc00788		0.448523	-1.58	-2.21	-2.81	dppC1	ABC transporter permease subunit && PF00528:Binding-protein-dependent transport system inner membrane component|PF12911:N-terminal TM domain of oligopeptide transport permease C
SMc00789		0.963969	-1.77	-2.2	-2.6	dppD1	ABC transporter ATP-binding protein && PF00005:ABC transporter
SMc01431	0.339242	1.0829	-1.52	-2.19	-2.3	ilvI	acetolactate synthase 3 large subunit && PF02776:Thiamine pyrophosphate enzyme, N-terminal TPP binding domain|PF00205:Thiamine pyrophosphate enzyme, central domain|PF02775:Thiamine pyrophosphate enzyme, C-terminal TPP binding domain
SMc04175		0.991134	-1.27	-2.18	-2.43		TerC family protein && PF03741:Integral membrane protein TerC family
SMc02408	2.13685	2.55858	-1.48	-2.15	-2.73	rpoZ	DNA-directed RNA polymerase subunit omega && PF01192:RNA polymerase Rpb6
SMc02724		1.9827		-2.15	-2.18		cation transporter && PF01545:Cation efflux family|PF16916:Dimerisation domain of Zinc Transporter
SMc03818	0.661158	2.06478	-1.72	-2.14	-4.8	xthA3	exodeoxyribonuclease III && PF03372:Endonuclease/Exonuclease/phosphatase family
SMb21630	0.390254	1.13619	-1.43	-2.14	-2.96		saccharopine dehydrogenase family protein && PF16653:Saccharopine dehydrogenase C-terminal domain|PF03435:Saccharopine dehydrogenase NADP binding domain
SMc00908	0.493032	1.87676	-1.5	-2.13	-3.26	ileS	isoleucine--tRNA ligase && PF00133:tRNA synthetases class I (I, L, M and V)|PF08264:Anticodon-binding domain of tRNA
SMc01285	1.97054	2.77268	-1.96	-2.13	-2.64	rpoA	DNA-directed RNA polymerase subunit alpha && PF03118:Bacterial RNA polymerase, alpha chain C terminal domain|PF01193:RNA polymerase Rpb3/Rpb11 dimerisation domain|PF01000:RNA polymerase Rpb3/RpoA insert domain
SMc01206		1.18721	-1.48	-2.12	-2.54	tgt	tRNA guanosine(34) transglycosylase Tgt && PF01702:Queuine tRNA-ribosyltransferase
SMc00945	0.545293	0.677312	-1.3	-2.1	-2.18	gpt	xanthine phosphoribosyltransferase && PF00156:Phosphoribosyl transferase domain
SMc00404	1.68007	2.35561	-1.72	-2.08	-2.95		septal ring lytic transglycosylase RlpA family protein && PF03330:Rare lipoprotein A (RlpA)-like double-psi beta-barrel
SMc02050	1.27281	2.70233	-1.56	-2.08	-2.48		trigger factor && PF00254:FKBP-type peptidyl-prolyl cis-trans isomerase|PF05698:Bacterial trigger factor protein (TF) C-terminus|PF05697:Bacterial trigger factor protein (TF)
SMc02912		0.504996	-1.73	-2.07	-2.88	nusA	transcription termination/antitermination protein NusA && PF00575:S1 RNA binding domain|PF13184:NusA-like KH domain|PF08529:NusA N-terminal domain
SMc00561		0.530533		-2.07	-1.79	dnaB	replicative DNA helicase && PF03796:DnaB-like helicase C terminal domain|PF00772:DnaB-like helicase N terminal domain
SMc02165	0.693798	1.52258	-1.85	-2.06	-3.29	pyrE	orotate phosphoribosyltransferase && PF00156:Phosphoribosyl transferase domain
SMc01364		0.875527	-1.29	-2.06	-2.62	topA	type I DNA topoisomerase && PF01131:DNA topoisomerase|PF01396:Topoisomerase DNA binding C4 zinc finger|PF01751:Toprim domain|PF13368:Topoisomerase C-terminal repeat
SMc01010	0.461557	1.38501	-1.37	-2.05	-2.29	thrS	threonine--tRNA ligase && PF03129:Anticodon binding domain|PF02824:TGS domain|PF07973:Threonyl and Alanyl tRNA synthetase second additional domain|PF00587:tRNA synthetase class II core domain (G, H, P, S and T)
SMc01104		0.629222	-1.12	-2.03	-2.7	mcpX	methyl-accepting chemotaxis protein && PF00015:Methyl-accepting chemotaxis protein (MCP) signalling domain|PF02743:Cache domain|PF00672:HAMP domain
SMc03857	0.496469	1.32427	-2.24	-2.02	-2.74	ffh	signal recognition particle protein && PF02978:Signal peptide binding domain|PF00448:SRP54-type protein, GTPase domain|PF02881:SRP54-type protein, helical bundle domain
SMc00227		0.720125	-1.32	-2.01	-2.59		succinate dehydrogenase assembly factor 2 && PF03937:Flavinator of succinate dehydrogenase
SMc04009	0.498905	1.37537	-1.21	-2	-2.69		DUF2312 domain-containing protein && -
SMc02438	0.774739	1.7601	-1.24	-2	-2.17	lysC	aspartate kinase && PF00696:Amino acid kinase family|PF01842:ACT domain|PF13840:ACT domain
SMc02582	0.697749	1.64255	-1.33	-1.98	-3.9		L%2CD-transpeptidase && PF03734:L,D-transpeptidase catalytic domain
SMc03242	1.04376	2.58411	-1.78	-1.97	-3.08	typA	translational GTPase TypA && PF03144:Elongation factor Tu domain 2|PF00679:Elongation factor G C-terminus|PF00009:Elongation factor Tu GTP binding domain
SMc03775		0.706429	-1.4	-1.96	-2.63	cgtA	GTPase ObgE && PF01018:GTP1/OBG|PF01926:50S ribosome-binding GTPase
SMc03826	0.316447	1.14362		-1.96	-2.6	argG	argininosuccinate synthase && PF00764:Arginosuccinate synthase
SMc04330		1.01571	-1.32	-1.96	-1.82	mttB1	trimethylamine methyltransferase family protein && PF06253:Trimethylamine methyltransferase (MTTB)
SMc00495	1.04517	1.89057	-1.35	-1.95	-1.54	purC	phosphoribosylaminoimidazolesuccinocarboxamide synthase && PF01259:SAICAR synthetase
SMc02376	0.826137	1.44001		-1.94	-2.88		Hsp70 family protein && PF00012:Hsp70 protein
SMc01317	0.579921	1.51983	-1.97	-1.94	-2.33	rpoB	DNA-directed RNA polymerase subunit beta && PF04563:RNA polymerase beta subunit|PF00562:RNA polymerase Rpb2, domain 6|PF04565:RNA polymerase Rpb2, domain 3|PF10385:RNA polymerase beta subunit external 1 domain|PF04560:RNA polymerase Rpb2, domain 7|PF04561:RNA polymerase Rpb2, domain 2
SMc01287	2.47298	3.59468	-1.47	-1.92	-2.74	rpsM	30S ribosomal protein S13 && PF00416:Ribosomal protein S13/S18
SMb21009		1.05362	-1.34	-1.91	-2.26	glpK	glycerol kinase GlpK && PF00370:FGGY family of carbohydrate kinases, N-terminal domain|PF02782:FGGY family of carbohydrate kinases, C-terminal domain
SMc02899	0.705219	1.34743	-1.25	-1.91	-2.18	pheA	prephenate dehydratase && PF00800:Prephenate dehydratase
SMc02099	0.619933	1.49293	-1.55	-1.9	-2.62	pyrH	UMP kinase && PF00696:Amino acid kinase family
SMc03829	0.401187	1.15712	-1.54	-1.9	-2.31		ABC transporter permease && PF02653:Branched-chain amino acid transport system / permease component
SMc04016	0.530028	1.34753	-1.25	-1.9	-2.06	hss	homospermidine synthase && PF03435:Saccharopine dehydrogenase NADP binding domain|PF16653:Saccharopine dehydrogenase C-terminal domain
SMc00108		1.4515	-2.12	-1.89	-2.11		GNAT family N-acetyltransferase && PF00583:Acetyltransferase (GNAT) family
SMc01146		1.50002		-1.88	-2.67		RdgB/HAM1 family non-canonical purine NTP pyrophosphatase && PF01725:Ham1 family
SMc02707		0.967163	-1.86	-1.87	-2.46		N-acetyltransferase && PF13508:Acetyltransferase (GNAT) domain
SMc00790		0.846534	-1.6	-1.87	-2.39	dppF1	dipeptide ABC transporter ATP-binding protein && PF00005:ABC transporter
SMc03978	1.01334	1.43061	-1.12	-1.87	-1.73	tkt2	transketolase && PF00456:Transketolase, thiamine diphosphate binding domain|PF02780:Transketolase, C-terminal domain|PF02779:Transketolase, pyrimidine binding domain
SMb21489	0.687726	0.777607		-1.86	-2.89	cyoC	cytochrome o ubiquinol oxidase subunit III && PF00510:Cytochrome c oxidase subunit III
SMc02686	0.633437	1.78842	-1.38	-1.85	-2.26	prs	ribose-phosphate pyrophosphokinase && PF00156:Phosphoribosyl transferase domain|PF13793:N-terminal domain of ribose phosphate pyrophosphokinase
SMc02112	1.43938	2.2284	-1.36	-1.85	-2.11		DUF3126 family protein && -
SMc00871	0.396176	0.873149	-1.46	-1.85	-2.1	atpB	F0F1 ATP synthase subunit A && PF00119:ATP synthase A chain
SMc00321	0.980434	2.32064	-1.39	-1.83	-2.91	truB	tRNA pseudouridine(55) synthase TruB && PF09157:Pseudouridine synthase II TruB, C-terminal|PF16198:tRNA pseudouridylate synthase B C-terminal domain|PF01509:TruB family pseudouridylate synthase (N terminal domain)
SMc00641	0.687121	1.16613		-1.82	-2.29	serA	phosphoglycerate dehydrogenase && PF02826:D-isomer specific 2-hydroxyacid dehydrogenase, NAD binding domain|PF00389:D-isomer specific 2-hydroxyacid dehydrogenase, catalytic domain
SMc01777	0.522592	1.8101	-1.46	-1.82	-2.28	ribH1	6%2C7-dimethyl-8-ribityllumazine synthase && PF00885:6,7-dimethyl-8-ribityllumazine synthase
SMc00758	2.41433	3.9736		-1.81	-2.65		tRNA-Met && -
SMc00323	1.88217	2.77872	-1.5	-1.81	-2.25	rpsO	30S ribosomal protein S15 && -
SMc00085		0.607704		-1.8	-2.98	surf1	SURF1 family protein && PF02104:SURF1 family
SMc01121	0.370607	1.66216	-1.31	-1.79	-2.91	trpS	tryptophan--tRNA ligase && PF00579:tRNA synthetases class I (W and Y)
SMc02695	0.379019	1.27925	-1.32	-1.79	-2.6	engD	redox-regulated ATPase YchF && PF01926:50S ribosome-binding GTPase|PF06071:Protein of unknown function (DUF933)
SMc00411	0.903336	1.41445		-1.79	-1.98		DUF1330 domain-containing protein && -
SMc00180		1.00774		-1.78	-2.98	hemF	oxygen-dependent coproporphyrinogen oxidase && PF01218:Coproporphyrinogen III oxidase
SMc00005		0.894748	-1.18	-1.78	-2.55	fabI1	enoyl-ACP reductase FabI && PF13561:Enoyl-(Acyl carrier protein) reductase
SMc00869	0.677944	0.938434	-1.24	-1.77	-2.05	atpF2	F0F1 ATP synthase subunit B && PF00430:ATP synthase B/B' CF(0)
SMc02898		0.89444	-1.22	-1.77	-1.91	kdsB	3-deoxy-manno-octulosonate cytidylyltransferase && PF02348:Cytidylyltransferase
SMc00188	1.08788	1.33482	-1.38	-1.77	-1.68	fbcB	cytochrome b N-terminal domain-containing protein && PF13631:Cytochrome b(N-terminal)/b6/petB|PF00032:Cytochrome b(C-terminal)/b6/petD
SMb20614		1.09417	-1.03	-1.75	-2.52		hypothetical protein && -
SMc02100	1.16129	2.78211	-1.67	-1.75	-2.15	tsf	elongation factor Ts && PF00889:Elongation factor TS
SMc01578		1.22054	-1.01	-1.75		aatA	pyridoxal phosphate-dependent aminotransferase && PF00155:Aminotransferase class I and II
SMc00399	0.90479	2.28177		-1.74	-3.09	corA1	magnesium/cobalt transporter CorA && PF01544:CorA-like Mg2+ transporter protein
SMc01733		3.3682		-1.74	-2.25		tRNA-Arg && -
SMc02058		0.638078		-1.74	-2.11		preprotein translocase subunit YajC && PF02699:Preprotein translocase subunit
SMc03773	0.645778	1.94688	-1.89	-1.73	-2.76		GNAT family N-acetyltransferase && PF13302:Acetyltransferase (GNAT) domain
SMc01218		0.701425	-1.28	-1.73	-2.07	greA	transcription elongation factor GreA && PF01272:Transcription elongation factor, GreA/GreB, C-term|PF03449:Transcription elongation factor, N-terminal
SMc00643		0.759748		-1.73	-2.01	purA	adenylosuccinate synthase && PF00709:Adenylosuccinate synthetase
SMc00950	1.45615	1.98358	-1.25	-1.73	-1.66		invasion associated locus B family protein && PF06776:Invasion associated locus B (IalB) protein
SMc00294		0.722718		-1.72	-2.63	aatC	LL-diaminopimelate aminotransferase && PF00155:Aminotransferase class I and II
SMc01569		1.1454	-1.14	-1.72	-2.25	carA	glutamine-hydrolyzing carbamoyl-phosphate synthase small subunit && PF00988:Carbamoyl-phosphate synthase small chain, CPSase domain|PF00117:Glutamine amidotransferase class-I
SMc03994	0.633378	1.45101	-1.1	-1.71	-3.06	suhB	inositol monophosphatase && PF00459:Inositol monophosphatase family
SMc04405		1.68521	-1.29	-1.7	-2.27	leuB	3-isopropylmalate dehydrogenase && PF00180:Isocitrate/isopropylmalate dehydrogenase
SMb20880	0.555816	1.39239	-1.26	-1.69	-3.4	rhlE2	DEAD/DEAH box helicase && PF00270:DEAD/DEAH box helicase|PF00271:Helicase conserved C-terminal domain
SMc00155	0.739788	1.55015	-1.58	-1.68	-2.11	aroF-dhs	3-deoxy-7-phosphoheptulonate synthase class II && PF01474:Class-II DAHP synthetase family
SMc04410		1.16057	-1.45	-1.68	-1.68	asd	aspartate-semialdehyde dehydrogenase && PF01118:Semialdehyde dehydrogenase, NAD binding domain|PF02774:Semialdehyde dehydrogenase, dimerisation domain
SMc02545	0.456704	1.56954	-1.19	-1.68	-1.49		EamA family transporter RarD && PF00892:EamA-like transporter family
SMc03867		0.722465		-1.68			thiamine diphosphokinase && PF04265:Thiamin pyrophosphokinase, vitamin B1 binding domain|PF04263:Thiamin pyrophosphokinase, catalytic domain
SMc01025	0.642419	0.950161	-1.39	-1.67	-2.51	pyrG	CTP synthase && PF00117:Glutamine amidotransferase class-I|PF06418:CTP synthase N-terminus
SMc03990	1.74348	3.08218	-1.11	-1.67	-2.49	rpmE	50S ribosomal protein L31 && -
SMc03770	2.87953	3.22098	-1.13	-1.67	-2.38	rplU	50S ribosomal protein L21 && PF00829:Ribosomal prokaryotic L21 protein
SMc00009	0.734954	1.03582	-1.13	-1.67	-1.33	ctaC	cytochrome c oxidase subunit II && PF02790:Cytochrome C oxidase subunit II, transmembrane domain|PF00116:Cytochrome C oxidase subunit II, periplasmic domain
SMb21631		0.931329		-1.66	-2.74	nspC	carboxynorspermidine decarboxylase && PF00278:Pyridoxal-dependent decarboxylase, C-terminal sheet domain
SMc01144		0.663833	-1	-1.66	-2.08	rph	ribonuclease PH && PF03725:3' exoribonuclease family, domain 2|PF01138:3' exoribonuclease family, domain 1
SMc02788	2.91875	2.97495	-1.28	-1.66	-1.54	secB	protein-export chaperone SecB && PF02556:Preprotein translocase subunit SecB
SMc01367	1.0652	1.15736		-1.66			NUDIX domain-containing protein && PF00293:NUDIX domain
SMc00595	1.505	1.90528	-1.41	-1.65	-2.1	ndk	nucleoside-diphosphate kinase && PF00334:Nucleoside diphosphate kinase
SMc02405		0.808805		-1.65	-1.82	smpB	SsrA-binding protein SmpB && PF01668:SmpB protein
SMc00494	0.540369	1.6589	-1.37	-1.65	-1.7		phosphoribosylformylglycinamidine synthase subunit PurS && -
SMc00427	0.508039	1.72636	-1.5	-1.64	-2.62	prfC	peptide chain release factor 3 && PF16658:Class II release factor RF3, C-terminal domain|PF00009:Elongation factor Tu GTP binding domain|PF03144:Elongation factor Tu domain 2
SMc01108		1.54945	-1.51	-1.64	-2	trmB	tRNA (guanosine(46)-N7)-methyltransferase TrmB && PF02390:Putative methyltransferase
SMc00570	0.963352	1.73904		-1.64	-1.96		oxidoreductase && PF00248:Aldo/keto reductase family
SMc00572		0.938586		-1.64	-1.92	fabG	3-oxoacyl-[acyl-carrier-protein] reductase && PF00106:short chain dehydrogenase
SMc00590	0.48686	1.05593		-1.63	-2.1		ABC-F family ATP-binding cassette domain-containing protein && PF12848:ABC transporter|PF16326:ABC transporter C-terminal domain|PF00005:ABC transporter
SMc00608		0.546496		-1.63	-1.97		23S rRNA (adenine(2030)-N(6))-methyltransferase RlmJ && PF04378:Ribosomal RNA large subunit methyltransferase D, RlmJ
SMb21467		1.36706	-1.38	-1.63	-1.12		hypothetical protein && -
SMc01263	1.25254	1.68938		-1.63			hypothetical protein && -
SMc03859	2.0171	3.93919	-2.25	-1.62	-2.09	rpsP	30S ribosomal protein S16 && PF00886:Ribosomal protein S16
SMc03039		0.663841	-1.17	-1.61	-2.61	flaD	flagellin D && PF00700:Bacterial flagellin C-terminal helical region|PF00669:Bacterial flagellin N-terminal helical region
SMb21416	1.05965	2.02697	-1.23	-1.61	-2.56	ddhA	glucose-1-phosphate cytidylyltransferase && PF00483:Nucleotidyl transferase
SMc03774	0.658133	1.93757	-1.88	-1.6	-2.83		GNAT family N-acetyltransferase && PF13302:Acetyltransferase (GNAT) domain
SMc02310		1.4711		-1.6	-2.42	infA	translation initiation factor IF-1 && -
SMc02404	0.622172	1.39625		-1.6	-2.28	dapA1	4-hydroxy-tetrahydrodipicolinate synthase && PF00701:Dihydrodipicolinate synthetase family
SMc02246		0.8744		-1.6	-2.25		DUF952 domain-containing protein && PF06108:Protein of unknown function (DUF952)
SMc04094	0.665119	1.19519	-1.7	-1.6	-2.21		DUF1013 domain-containing protein && PF06242:Protein of unknown function (DUF1013)
SMc00526	0.556633	1.59764	-1.11	-1.6	-2.03	tyrS	tyrosine--tRNA ligase && PF00579:tRNA synthetases class I (W and Y)
SMc03933	0.469216	1.20145	-1.27	-1.59	-2.25	soxB2	sarcosine oxidase subunit beta family protein && PF01266:FAD dependent oxidoreductase
SMc04278		0.585899		-1.59	-2.15	acpXL	acyl carrier protein && -
SMa0250		1.30694		-1.58	-3.12	gntB	TRAP transporter large permease subunit && PF06808:Tripartite ATP-independent periplasmic transporter, DctM component
SMc02804		0.754597		-1.58	-2.79	leuS	leucine--tRNA ligase && PF00133:tRNA synthetases class I (I, L, M and V)|PF08264:Anticodon-binding domain of tRNA|PF13603:Leucyl-tRNA synthetase, Domain 2
SMc02581		0.700978		-1.58	-1.77	glcB	malate synthase G && PF01274:Malate synthase
SMc03239	0.917968	1.79671	-1.01	-1.58	-1.5	ppa	inorganic diphosphatase && PF00719:Inorganic pyrophosphatase
SMc00333	0.351546	1.34915	-1.24	-1.57	-2.43	aroA	3-phosphoshikimate 1-carboxyvinyltransferase && PF00275:EPSP synthase (3-phosphoshikimate 1-carboxyvinyltransferase)
SMc00724	0.97587	1.96777		-1.57	-1.67		lipoprotein && -
SMc02913		0.631383	-1.33	-1.56	-2.59		RNA-binding protein && PF04296:Protein of unknown function (DUF448)
SMc01024		0.798253	-1.36	-1.56	-2.29		preprotein translocase subunit SecG && PF03840:Preprotein translocase SecG subunit
SMc03228		0.735817	-1.04	-1.56	-2.13		YciI family protein && -
SMc00851		0.908229	-1.38	-1.56	-2.07	glyS	glycine--tRNA ligase subunit beta && PF05746:DALR anticodon binding domain|PF02092:Glycyl-tRNA synthetase beta subunit
SMc02989		2.12243	-1.27	-1.56			hypothetical protein && -
SMc00287	0.443625	0.592329		-1.55	-1.9		ETC complex I subunit && PF04800:ETC complex I subunit conserved region
SMc02725	0.321805	1.09365	-1.62	-1.54	-3.1	trpE	anthranilate synthase && PF00425:chorismate binding enzyme|PF04715:Anthranilate synthase component I, N terminal region|PF00117:Glutamine amidotransferase class-I
SMc00536		1.66405		-1.54	-2.1		multidrug effflux MFS transporter && PF07690:Major Facilitator Superfamily
SMc00151		0.739823	-1.01	-1.53	-2.37	gph1	phosphoglycolate phosphatase && PF00702:haloacid dehalogenase-like hydrolase
SMc01288		0.760421	-1.4	-1.53	-2.16	adk	adenylate kinase && PF00406:Adenylate kinase
SMc01360		1.14188		-1.53	-2.04	pyrB	aspartate carbamoyltransferase catalytic subunit && PF00185:Aspartate/ornithine carbamoyltransferase, Asp/Orn binding domain|PF02729:Aspartate/ornithine carbamoyltransferase, carbamoyl-P binding domain
SMc00149	0.431486	1.06939	-1.11	-1.53	-1.57	fumC	class II fumarate hydratase && PF00206:Lyase|PF10415:Fumarase C C-terminus
SMc01970	0.52702	0.881091		-1.52	-1.84		DMT family transporter && PF00892:EamA-like transporter family
SMc03156	0.737552	1.72529	-1	-1.51	-2.06		rhodanese-related sulfurtransferase && PF00581:Rhodanese-like domain
SMc00394	0.749123	1.98395	-1.29	-1.5	-1.94	guaA	glutamine-hydrolyzing GMP synthase && PF00117:Glutamine amidotransferase class-I|PF00958:GMP synthase C terminal domain|PF02540:NAD synthase
SMc02311		1.23143	-1.03	-1.49	-2.41	maf	Maf-like protein && PF02545:Maf-like protein
SMc02305		0.890542		-1.49	-1.94	murA	UDP-N-acetylglucosamine 1-carboxyvinyltransferase && PF00275:EPSP synthase (3-phosphoshikimate 1-carboxyvinyltransferase)
SMc00648		0.885018		-1.48	-3		hypothetical protein && -
SMc00725	0.683995	1.44664	-1.19	-1.48	-2.18	argH1	argininosuccinate lyase && PF00206:Lyase|PF14698:Argininosuccinate lyase C-terminal
SMc01720	0.922973	1.81009	-1.47	-1.48	-1.95	rnpA	ribonuclease P protein component && PF00825:Ribonuclease P
SMc00493		0.751643	-1.3	-1.48	-1.49	purQ	phosphoribosylformylglycinamidine synthase subunit PurQ && PF13507:CobB/CobQ-like glutamine amidotransferase domain
SMc00450	0.726371	0.551106	-1.27	-1.48	-1.49	ctaB	protoheme IX farnesyltransferase && PF01040:UbiA prenyltransferase family
SMc03831	0.576834	1.47152		-1.47	-2.58	rlmN	23S rRNA (adenine(2503)-C(2))-methyltransferase RlmN && PF04055:Radical SAM superfamily
SMc04411	0.453726	1.18983	-1.08	-1.47	-1.52		lytic transglycosylase family protein && PF13406:Transglycosylase SLT domain
SMc00855	0.733163	1.17091		-1.46	-1.82	glyQ	glycine--tRNA ligase subunit alpha && PF02091:Glycyl-tRNA synthetase alpha subunit
SMc01352	0.501597	1.11123		-1.45	-1.75	gatA	Asp-tRNA(Asn)/Glu-tRNA(Gln) amidotransferase subunit GatA && PF01425:Amidase
SMc00010	0.589245	0.687661	-1.06	-1.45		ctaD	cytochrome c oxidase subunit I && PF00115:Cytochrome C and Quinol oxidase polypeptide I
SMc01781		1.70273		-1.44	-1.69		outer membrane protein assembly factor BamE && PF04355:SmpA / OmlA family
SMc00013	0.432134	0.633709	-1.06	-1.44	-1.45	ctaE	cytochrome c oxidase subunit 3 && PF00510:Cytochrome c oxidase subunit III
SMc01028		0.686614	-1.07	-1.43		eno	phosphopyruvate hydratase && PF00113:Enolase, C-terminal TIM barrel domain|PF03952:Enolase, N-terminal domain
SMc03866		0.87661		-1.42	-2.87		ABC-F family ATP-binding cassette domain-containing protein && PF16326:ABC transporter C-terminal domain|PF00005:ABC transporter
SMc01368		0.846399		-1.42	-2.76		MFS transporter && PF07690:Major Facilitator Superfamily
SMc00342	0.593204	1.55606	-1	-1.42	-1.87	rnd2	ribonuclease D && PF01612:3'-5' exonuclease
SMb21508		0.968497		-1.42		dapA3	dihydrodipicolinate synthase family protein && PF00701:Dihydrodipicolinate synthetase family
SMc00575	0.517717	0.817252		-1.42			endolytic transglycosylase MltG && PF02618:YceG-like family
SMc00906	0.48857	1.42549		-1.42			GNAT family N-acetyltransferase && PF00583:Acetyltransferase (GNAT) family
SMc03151		0.41921		-1.42			GNAT family N-acetyltransferase && PF13302:Acetyltransferase (GNAT) domain
SMc03795	0.680736	1.2799		-1.42		leuD	3-isopropylmalate dehydratase small subunit && PF00694:Aconitase C-terminal domain
SMc00615		1.07041		-1.41	-2.13	purM	phosphoribosylformylglycinamidine cyclo-ligase && PF02769:AIR synthase related protein, C-terminal domain|PF00586:AIR synthase related protein, N-terminal domain
SMc00919		0.722694		-1.41	-1.77	hisS	histidine--tRNA ligase && PF03129:Anticodon binding domain|PF13393:Histidyl-tRNA synthetase
SMc01726	0.65515	1.36823	-1.01	-1.41	-1.49	argB	acetylglutamate kinase && PF00696:Amino acid kinase family
SMa0036		0.800048		-1.4	-1.97		ABC-F family ATP-binding cassette domain-containing protein && PF12848:ABC transporter|PF00005:ABC transporter
SMc01207	0.498703	1.06263	-1.29	-1.39	-2.68	queA	tRNA preQ1(34) S-adenosylmethionine ribosyltransferase-isomerase QueA && PF02547:Queuosine biosynthesis protein
SMc02436	0.58065	1.14087	-1.05	-1.39	-2.29	prfA	peptide chain release factor 1 && PF03462:PCRF domain|PF00472:RF-1 domain
SMc00565	1.31851	2.43871	-2.01	-1.39	-1.76	rplI	50S ribosomal protein L9 && PF01281:Ribosomal protein L9, N-terminal domain|PF03948:Ribosomal protein L9, C-terminal domain
SMc04214		0.890988		-1.39	-1.61		nicotinate-nucleotide--dimethylbenzimidazole phosphoribosyltransferase && PF02277:Phosphoribosyltransferase
SMc00825		0.639416		-1.39	-1.27	gsh1-gshA	glutamate--cysteine ligase && PF04107:Glutamate-cysteine ligase family 2(GCS2)
SMc00690	0.815232	1.5687	-0.98	-1.38	-1.91	accA	acetyl-CoA carboxylase carboxyltransferase subunit alpha && PF03255:Acetyl co-enzyme A carboxylase carboxyltransferase alpha subunit
SMc01179		2.92596	-1.8	-1.37	-2.49		multidrug efflux SMR transporter && PF00893:Small Multidrug Resistance protein
SMc00574		0.921345		-1.37	-1.44	fabF	beta-ketoacyl-ACP synthase II && PF02801:Beta-ketoacyl synthase, C-terminal domain|PF00109:Beta-ketoacyl synthase, N-terminal domain
SMc01361	0.46987	1.1963	-1.03	-1.35	-1.93		dihydroorotase && PF01979:Amidohydrolase family
SMc02692	1.64396	2.62532	-1.26	-1.35	-1.76	rplY	50S ribosomal protein L25/general stress protein Ctc && PF14693:Ribosomal protein TL5, C-terminal domain|PF01386:Ribosomal L25p family
SMc00555	0.580747	1.05978		-1.34	-2.15	cvpA	CvpA family protein && PF02674:Colicin V production protein
SMc01934		0.508525		-1.34	-1.71	proS	proline--tRNA ligase && PF00587:tRNA synthetase class II core domain (G, H, P, S and T)|PF03129:Anticodon binding domain
SMc01923	1.27818	1.97795	-1.57	-1.34		nuoJ	NADH-quinone oxidoreductase subunit J && PF00499:NADH-ubiquinone/plastoquinone oxidoreductase chain 6
SMc02242	1.8385	2.03626		-1.34			hypothetical protein && -
SMc00874	0.718321	1.21796		-1.33		corA2	magnesium transporter CorA family protein && PF01544:CorA-like Mg2+ transporter protein
SMc01721	0.557742	1.2926	-1.06	-1.32	-1.56	oxaA	membrane protein insertase YidC && PF02096:60Kd inner membrane protein|PF14849:YidC periplasmic domain
SMc00077		0.923826		-1.31	-1.43	thrC1	threonine synthase && PF00291:Pyridoxal-phosphate dependent enzyme|PF14821:Threonine synthase N terminus
SMc02517		1.08904		-1.31			sugar ABC transporter permease && PF00528:Binding-protein-dependent transport system inner membrane component
SMc02502		0.534298	-1.33	-1.3	-1.81	atpC	F0F1 ATP synthase subunit epsilon && PF02823:ATP synthase, Delta/Epsilon chain, beta-sandwich domain
SMc04429	0.870637	1.13717		-1.3	-1.45		TIGR02646 family protein && -
SMc03860	0.45785	1.33599	-1.11	-1.29	-2.51	rimM	ribosome maturation factor RimM && PF05239:PRC-barrel domain|PF01782:RimM N-terminal domain
SMc00079		1.08594		-1.29			HAD family hydrolase && PF13419:Haloacid dehalogenase-like hydrolase
SMc04273		0.945655	-1.02	-1.28	-1.45		beta-ketoacyl-ACP synthase && PF02801:Beta-ketoacyl synthase, C-terminal domain|PF00109:Beta-ketoacyl synthase, N-terminal domain
SMc00907		0.704142	-1.05	-1.28			hypothetical protein && -
SMc00409	1.84738	1.93588	-1.25	-1.27	-2.27		hypothetical protein && -
SMc02766		0.859743		-1.27	-1.67	trpB	tryptophan synthase subunit beta && PF00291:Pyridoxal-phosphate dependent enzyme
SMc01722	0.46744	1.11099		-1.27	-1.39	engB	YihA family ribosome biogenesis GTP-binding protein && PF01926:50S ribosome-binding GTPase
SMc00326	0.585243	1.4465		-1.27	-1.38	fabI2	enoyl-ACP reductase FabI && PF13561:Enoyl-(Acyl carrier protein) reductase
SMc01924	1.13063	1.96003	-1.31	-1.27	-1.28	nuoK1	NADH-quinone oxidoreductase subunit NuoK && PF00420:NADH-ubiquinone/plastoquinone oxidoreductase chain 4L
SMc00534		0.849395		-1.26	-1.95	ttcA	tRNA 2-thiocytidine(32) synthetase TtcA && PF01171:PP-loop family
SMc01803	0.784671	1.62775	-1.64	-1.26		rpsI	30S ribosomal protein S9 && PF00380:Ribosomal protein S9/S16
SMc02717	0.49518	1.35759		-1.25	-1.33	leuA1	2-isopropylmalate synthase && PF00682:HMGL-like|PF08502:LeuA allosteric (dimerisation) domain
SMc00410		0.884075		-1.24	-1.42		complex I NDUFA9 subunit family protein && PF01370:NAD dependent epimerase/dehydratase family
SMb21487	0.372925	0.701492		-1.23	-3.23	cyoA	ubiquinol oxidase subunit II && PF06481:COX Aromatic Rich Motif|PF00116:Cytochrome C oxidase subunit II, periplasmic domain
SMb21425	0.829972	1.59055		-1.23	-1.81		cephalosporin hydroxylase family protein && PF04989:Cephalosporin hydroxylase
SMc00738	0.579433	0.634235		-1.23	-1.42		disulfide bond formation protein B && PF02600:Disulfide bond formation protein DsbB
SMc01882	0.776725	1.9527	-1.25	-1.23			AzlC family ABC transporter permease && PF03591:AzlC protein
SMc00581		0.404468		-1.23			peptidylprolyl isomerase && -
SMc01348	0.655943	1.02445		-1.22	-1.72		NADH:ubiquinone oxidoreductase subunit NDUFA12 && PF05071:NADH ubiquinone oxidoreductase subunit NDUFA12
SMc03008		0.954095	-1.02	-1.22		cheW1	chemotaxis protein CheW && PF01584:CheW-like domain
SMc04270		0.743964		-1.21	-1.83	adhA2	zinc-binding dehydrogenase && PF08240:Alcohol dehydrogenase GroES-like domain|PF00107:Zinc-binding dehydrogenase
SMc03175		1.09265		-1.21	-1.79		nucleoside hydrolase && PF01156:Inosine-uridine preferring nucleoside hydrolase
SMc01045		0.56914		-1.21	-1.76	ntrX	sigma-54-dependent Fis family transcriptional regulator && PF00158:Sigma-54 interaction domain|PF02954:Bacterial regulatory protein, Fis family|PF00072:Response regulator receiver domain
SMc02241	0.791732	0.880511		-1.19	-3.41		class I SAM-dependent methyltransferase && PF13489:Methyltransferase domain
SMc02914	0.351408	1.23661	-1.04	-1.18	-1.75	infB	translation initiation factor IF-2 && PF08364:Bacterial translation initiation factor IF-2 associated region|PF00009:Elongation factor Tu GTP binding domain|PF04760:Translation initiation factor IF-2, N-terminal region|PF11987:Translation-initiation factor 2
SMc00993	0.353825	1.32711		-1.17	-2.01	purD	phosphoribosylamine--glycine ligase && PF02843:Phosphoribosylglycinamide synthetase, C domain|PF01071:Phosphoribosylglycinamide synthetase, ATP-grasp (A) domain|PF02844:Phosphoribosylglycinamide synthetase, N domain
SMc00492		1.39326	-1.2	-1.17			hypothetical protein && -
SMc00723	0.36965	1.0411	-0.98	-1.16	-1.85	lysA	diaminopimelate decarboxylase && PF00278:Pyridoxal-dependent decarboxylase, C-terminal sheet domain|PF02784:Pyridoxal-dependent decarboxylase, pyridoxal binding domain
SMb21468	0.85729	1.8574		-1.16			DUF475 domain-containing protein && PF04332:Protein of unknown function (DUF475)
SMc01347	0.543226	0.950145		-1.16			DUF2155 domain-containing protein && PF09923:Uncharacterized protein conserved in bacteria (DUF2155)
SMc01876	0.534743	1.06537		-1.16			outer membrane protein assembly factor BamD && PF13525:Outer membrane lipoprotein
SMc01145		0.854845	-1.02	-1.15	-2.25		VOC family protein && PF12681:Glyoxalase-like domain
SMc02982		2.93889		-1.15	-1.26		N-acetyltransferase && PF13527:Acetyltransferase (GNAT) domain
SMc00551		0.676707		-1.15		psd	phosphatidylserine decarboxylase && PF02666:Phosphatidylserine decarboxylase
SMc01700	0.447857	1.25685		-1.14		ppiA	peptidylprolyl isomerase && PF00160:Cyclophilin type peptidyl-prolyl cis-trans isomerase/CLD
SMc01142	0.385059	1.41902		-1.13	-1.42	grpE	nucleotide exchange factor GrpE && PF01025:GrpE
SMc04434	3.98893	4.57235	-1.14	-1.13	-1.35		50S ribosomal protein L34 && -
SMc00349	0.316031	1.29514		-1.13		lepA	elongation factor 4 && PF03144:Elongation factor Tu domain 2|PF00009:Elongation factor Tu GTP binding domain|PF00679:Elongation factor G C-terminus|PF06421:GTP-binding protein LepA C-terminus
SMc02987		0.976858		-1.12	-1.21		type II toxin-antitoxin system VapC family toxin && PF01850:PIN domain
SMc01344		0.448342		-1.12		accB	acetyl-CoA carboxylase biotin carboxyl carrier protein && PF00364:Biotin-requiring enzyme
SMc02080		0.527647		-1.11	-1.29	valS	valine--tRNA ligase && PF00133:tRNA synthetases class I (I, L, M and V)|PF08264:Anticodon-binding domain of tRNA|PF10458:Valyl tRNA synthetase tRNA binding arm
SMc03011		1.43276		-1.11		cheY2	response regulator && PF00072:Response regulator receiver domain
SMc01350		0.877102		-1.09	-1.69	gatB	Asp-tRNA(Asn)/Glu-tRNA(Gln) amidotransferase subunit GatB && PF02934:GatB/GatE catalytic domain|PF02637:GatB domain
SMc02092		0.501257		-1.09		fabZ	3-hydroxyacyl-ACP dehydratase FabZ && PF07977:FabA-like domain
SMc00480	0.640105	1.57692	-1	-1.08		icd	NADP-dependent isocitrate dehydrogenase && PF00180:Isocitrate/isopropylmalate dehydrogenase
SMc02803	0.573946	1.00565		-1.07	-2.13		hypothetical protein && PF04390:Lipopolysaccharide-assembly
SMc00522	0.440459	1.00906		-1.07	-1.58	rhlE1	DEAD/DEAH box helicase && PF00270:DEAD/DEAH box helicase|PF00271:Helicase conserved C-terminal domain
SMc01315	1.73973	2.44605	-1.1	-1.07			hypothetical protein && -
SMc00535		0.563552		-1.07			inositol monophosphatase && PF00459:Inositol monophosphatase family
SMc00018		0.873816		-1.06	-1.84	rnhA1	ribonuclease HI && PF00075:RNase H
SMc00327		0.797047		-1.06		fabB	beta-ketoacyl-ACP synthase I && PF00109:Beta-ketoacyl synthase, N-terminal domain|PF02801:Beta-ketoacyl synthase, C-terminal domain
SMc02659		0.681225		-1.05	-2.31	relA	bifunctional (p)ppGpp synthetase/guanosine-3'%2C5'-bis(diphosphate) 3'-pyrophosphohydrolase && PF04607:Region found in RelA / SpoT proteins|PF13291:ACT domain|PF02824:TGS domain|PF13328:HD domain
SMc04088	0.598535	1.61152		-1.04	-1.63	purH	bifunctional phosphoribosylaminoimidazolecarboxamide formyltransferase/IMP cyclohydrolase && PF01808:AICARFT/IMPCHase bienzyme|PF02142:MGS-like domain
SMc01345		0.561271		-1.04	-1.37	accC	acetyl-CoA carboxylase biotin carboxylase subunit && PF00289:Carbamoyl-phosphate synthase L chain, N-terminal domain|PF02785:Biotin carboxylase C-terminal domain|PF02786:Carbamoyl-phosphate synthase L chain, ATP binding domain
SMc04277		1.03336		-1.03	-1.66		beta-hydroxyacyl-ACP dehydratase && PF07977:FabA-like domain
SMc00153		1.0078		-1.03			DUF2059 domain-containing protein && PF09832:Uncharacterized protein conserved in bacteria (DUF2059)
SMc02451	0.61796	1.3634		-1.03			peptidylprolyl isomerase && PF13616:PPIC-type PPIASE domain
SMc00472		0.981809		-1.02			pseudouridine-5'-phosphate glycosidase && PF04227:Indigoidine synthase A like protein
SMc01333	0.441415	1.34123		-1.01	-1.69	prfB	- && PF03462:PCRF domain|PF00472:RF-1 domain
SMc02896		0.384947		-1.01	-1.25	ilvE1	branched-chain amino acid aminotransferase && PF01063:Amino-transferase class IV
SMc02450		0.687755		-1.01	-1.04	argJ	bifunctional glutamate N-acetyltransferase/amino-acid acetyltransferase ArgJ && PF01960:ArgJ family
SMc01193		0.793709		-1			TatD family hydrolase && PF01026:TatD related DNase
SMc01770	0.446453	1.07295		-1		glyA1	serine hydroxymethyltransferase && PF00464:Serine hydroxymethyltransferase
SMc03796		0.470701		-1			RidA family protein && PF01042:Endoribonuclease L-PSP
SMc00131	0.698845	0.847527	-1.16	-0.99	-1.36		Lrp/AsnC family transcriptional regulator && PF13412:Winged helix-turn-helix DNA-binding|PF01037:AsnC family
SMc01343		0.719318		-0.99	-1.32	aroQ	type II 3-dehydroquinate dehydratase && PF01220:Dehydroquinase class II
SMc02449		0.779072		-0.98	-1.25		GNAT family N-acetyltransferase && PF00583:Acetyltransferase (GNAT) family
SMc04190	2.10704	1.39708		1	1.78		hypothetical protein && -
SMc03998	1.08524	1.25631		1.03			winged helix-turn-helix transcriptional regulator && -
SMc00117	1.01381	1.07686		1.09	1.94	msrB1	peptide-methionine (R)-S-oxide reductase MsrB && PF01641:SelR domain
SMa0291		0.931985	1.14	1.12	2.41		hypothetical protein && -
SMc01235		0.378612	1.33	1.13	1.04	uvrA	excinuclease ABC subunit UvrA && -
SMb21169	0.899824	0.801636		1.13	1.45		helix-turn-helix transcriptional regulator && PF12840:Helix-turn-helix domain
SMc02522		0.728053		1.17	1.51		SDR family oxidoreductase && PF00106:short chain dehydrogenase
SMc02521		2.04333		1.18	1.35	glpR	DeoR/GlpR transcriptional regulator && PF00455:DeoR C terminal sensor domain|PF08220:DeoR-like helix-turn-helix domain
SMc01831		0.823863	1.05	1.19	1.37	ureF	urease accessory protein UreF && PF01730:UreF
SMc02769	0.440702	1.00002	1.38	1.34	2.62		DUF2852 domain-containing protein && PF11014:Protein of unknown function (DUF2852)
SMb20727	1.27756	1.2425	1.18	1.35	1.84		hypothetical protein && -
SMc03961	0.379702	0.559932		1.38	2.31	sqdB	NAD-dependent epimerase/dehydratase family protein && PF01370:NAD dependent epimerase/dehydratase family
SMc02110	0.426922	0.643719		1.45	1.85	clpS1	ATP-dependent Clp protease adapter ClpS && PF02617:ATP-dependent Clp protease adaptor protein ClpS
SMc04040	0.334057	0.931006	1.52	1.45	2.42	ibpA	Hsp20 family protein && PF00011:Hsp20/alpha crystallin family
SMa2395	0.412307	0.792449	1.28	1.45		repA2	plasmid partitioning protein RepA && PF01656:CobQ/CobB/MinD/ParA nucleotide binding domain
SMb21270	0.714274	0.78448		1.49	1.77		Crp/Fnr family transcriptional regulator && PF00027:Cyclic nucleotide-binding domain
SMb21295		0.527368		1.64	2.12		Hsp20 family protein && PF00011:Hsp20/alpha crystallin family
SMc02111	1.30691	1.37068		1.69	2.36		phasin family protein && PF09361:Phasin protein
SMc01169	0.538512	1.43788	1.31	1.72	2.7	ald	alanine dehydrogenase && PF05222:Alanine dehydrogenase/PNT, N-terminal domain|PF01262:Alanine dehydrogenase/PNT, C-terminal domain
SMb20728	1.19565	0.950985		1.78			hypothetical protein && -
SMa1780	1.7079	1.69186		1.87	2.6		PACE efflux transporter && PF05232:Chlorhexidine efflux transporter
SMc02655	1.81419	1.86249	1.68	1.91	2.19		DUF2062 domain-containing protein && PF09835:Uncharacterized protein conserved in bacteria (DUF2062)
SMc02654	1.28241	1.61697	1.9	1.97	2.15	acpS	holo-ACP synthase && PF01648:4'-phosphopantetheinyl transferase superfamily
SMc02374	2.44975	2.37331		1.99	2.66		hypothetical protein && -
SMc03780	1.87377	1.62924	1.74	2.01	2.2		ribosome silencing factor && PF02410:Ribosomal silencing factor during starvation
SMc03258	1.63858	1.38453	1.32	2.14	2.73		GntR family transcriptional regulator && PF07729:FCD domain|PF00392:Bacterial regulatory proteins, gntR family
SMc04385	1.10995	1.17767		2.3	1.99		aldehyde dehydrogenase family protein && PF00171:Aldehyde dehydrogenase family
SMc02373	0.982616	1.0136		2.48	3.22		hypothetical protein && -
SMc01513		0.616427	3.09	2.81	5.02	hmuS	hemin-degrading factor && PF05171:Haemin-degrading HemS.ChuX domain
SMc00044		2.2876	3.43	2.88	2.3		LysE family translocator && PF01810:LysE type translocator
SMc04452	0.803222	0.347059	2.58	2.96	3.14	ndh	NAD(P)/FAD-dependent oxidoreductase && PF07992:Pyridine nucleotide-disulphide oxidoreductase
SMc02656	2.23213	2.67595	2.8	3.05	3.25		DUF3563 family protein && -
SMc01657	1.33716	2.28105	4.33	3.17	3.89	fhuA2	TonB-dependent siderophore receptor && PF07715:TonB-dependent Receptor Plug Domain|PF00593:TonB dependent receptor
SMc01747	1.0451	1.09105	3.88	3.2	7.08		hemin uptake protein HemP && -
SMc01504	0.532534	0.593992		3.81	5.11	rsiB1	response regulator && PF00072:Response regulator receiver domain

## Sheet: Table S6D
Table S6D. Comparison of S. meliloti defensome (down-regulated genes) with the OxyR-dependent transcriptome to oxidative stress (in presence of H2O2) described by Lehman and Long (2018). In bold, Log2 Fold Change <-1
old locus tag	Log2 Fold Change 2 hours	Log2 Fold Change 6 hours	oxyR 0.5 mM	wt 0.5 mM H2O2	wt 1 mM H2O2	gene name	gene_description
SMc02912	-0.248867		-1.73	-2.07	-2.88	nusA	transcription termination/antitermination protein NusA && PF00575:S1 RNA binding domain|PF13184:NusA-like KH domain|PF08529:NusA N-terminal domain
SMc01472	-0.401082		-1.72	-1.97	-3.76	prmA	50S ribosomal protein L11 methyltransferase && PF06325:Ribosomal protein L11 methyltransferase (PrmA)
SMb20902	-0.573083			-1.85	-1.88		D-xylose ABC transporter substrate-binding protein && PF13407:Periplasmic binding protein domain
SMc01609	-0.360012		-1.79	-1.85	-3.02	ribH2	6%2C7-dimethyl-8-ribityllumazine synthase && PF00885:6,7-dimethyl-8-ribityllumazine synthase
SMb20263	-0.564907	-0.410219	-1.13	-1.81	-1.87		transporter substrate-binding domain-containing protein && PF00497:Bacterial extracellular solute-binding proteins, family 3
SMc00817	-0.778611	-0.922312		-1.81	-1.46		dienelactone hydrolase family protein && PF01738:Dienelactone hydrolase family
SMc03939	-1.14492	-1.46741		-1.68	-2.4	pntAb	NAD(P) transhydrogenase subunit alpha && PF12769:4TM region of pyridine nucleotide transhydrogenase, mitoch
SMc00576	-0.615454			-1.59	-2.01		YicC family protein && PF03755:YicC-like family, N-terminal region|PF08340:Domain of unknown function (DUF1732)
SMc02138	-0.419166			-1.52	-3.31	argD	aspartate aminotransferase family protein && PF00202:Aminotransferase class-III
SMb20266	-0.548175	-0.49867		-1.49	-2.39		amino acid ABC transporter ATP-binding protein && PF00005:ABC transporter
SMc01023	-0.482752			-1.47	-2.41	tpiA1	triose-phosphate isomerase && PF00121:Triosephosphate isomerase
SMb20265	-0.76215	-0.497959		-1.45	-3.18		amino acid ABC transporter permease && PF00528:Binding-protein-dependent transport system inner membrane component
SMc03151	-0.400566			-1.42			GNAT family N-acetyltransferase && PF13302:Acetyltransferase (GNAT) domain
SMc02098	-0.329464			-1.34	-1.26	rrf	ribosome recycling factor && PF01765:Ribosome recycling factor
SMc02897	-0.627104	-0.436457		-1.32	-2.17		cytochrome c family protein && PF00034:Cytochrome c
SMc03938	-0.70159	-1.19389		-1.31	-2.03	pntB	NAD(P)(+) transhydrogenase (Re/Si-specific) subunit beta && PF02233:NAD(P) transhydrogenase beta subunit
SMc00496	-0.64114	-0.535224		-1.29			DUF1476 domain-containing protein && PF07345:Domain of unknown function (DUF1476)
SMc03958	-0.31506		-1.4	-1.2		tolQ	protein TolQ && PF01618:MotA/TolQ/ExbB proton channel family
SMc04251	-0.743835	-1.12461		-1.18		smoM	TRAP transporter substrate-binding protein && PF03480:Bacterial extracellular solute-binding protein, family 7
SMc00062	-0.602886			-1.11			SH3 domain-containing protein && PF08239:Bacterial SH3 domain
SMc01027	-0.327492			-1.1		kdsA	3-deoxy-8-phosphooctulonate synthase && PF00793:DAHP synthetase I family
SMc02253	-0.450734			-1.1	-1.9	pchB	chorismate mutase family protein && PF01817:Chorismate mutase type II
SMc04262	-0.271875			-1.1	-1.4	gnd	NADP-dependent phosphogluconate dehydrogenase && PF00393:6-phosphogluconate dehydrogenase, C-terminal domain|PF03446:NAD binding domain of 6-phosphogluconate dehydrogenase
SMa0252	-0.957147			-1.08	-2.2	gntC	TRAP transporter substrate-binding protein && PF03480:Bacterial extracellular solute-binding protein, family 7
SMc03979		-0.492205		-1.02		gap	type I glyceraldehyde-3-phosphate dehydrogenase && PF02800:Glyceraldehyde 3-phosphate dehydrogenase, C-terminal domain|PF00044:Glyceraldehyde 3-phosphate dehydrogenase, NAD binding domain
SMc00421	-0.449514			0.98	1.5	cysK1	cysteine synthase A && PF00291:Pyridoxal-phosphate dependent enzyme
SMc02277		-1.45691		0.98			hypothetical protein && -
SMc02491	-0.416623			1	2.02		AAA family ATPase && PF13304:AAA domain, putative AbiEii toxin, Type IV TA system
SMa1755	-0.978872	-1.71	1	1.01	2.12		ABC transporter substrate-binding protein && PF13416:Bacterial extracellular solute-binding protein
SMc01666		-0.822357		1.01	1.84	mdeA	cystathionine gamma-synthase family protein && PF01053:Cys/Met metabolism PLP-dependent enzyme
SMc00764		-0.952205		1.03	1.38		hypothetical protein && -
SMc00862	-0.360477			1.03	1.27	ispE	4-(cytidine 5'-diphospho)-2-C-methyl-D-erythritol kinase && PF08544:GHMP kinases C terminal|PF00288:GHMP kinases N terminal domain
SMc02577	-0.964973			1.03	2.05	hslU	ATP-dependent protease ATPase subunit HslU && PF10431:C-terminal, D2-small domain, of ClpB protein|PF07724:AAA domain (Cdc48 subfamily)
SMc01002	-0.667753	-2.33916		1.04	1.47		CBS domain-containing protein && PF00571:CBS domain
SMc03131	-1.57315	-2.91277		1.04			transporter substrate-binding domain-containing protein && PF00497:Bacterial extracellular solute-binding proteins, family 3
SMc04311	-0.404589	-0.81692	1.13	1.04	1.01		ABC transporter substrate-binding protein && PF04069:Substrate binding domain of ABC-type glycine betaine transport system
SMc04459	-0.40266			1.04	1.35	ftsH	ATP-dependent zinc metalloprotease FtsH && PF01434:Peptidase family M41|PF06480:FtsH Extracellular|PF00004:ATPase family associated with various cellular activities (AAA)
SMc04455	-1.47377	-2.34079		1.05	2.12	ilvG	thiamine pyrophosphate-binding protein && PF02775:Thiamine pyrophosphate enzyme, C-terminal TPP binding domain|PF00205:Thiamine pyrophosphate enzyme, central domain|PF02776:Thiamine pyrophosphate enzyme, N-terminal TPP binding domain
SMc01236	-1.01374	-0.680585	1.45	1.07	0.98		DUF72 domain-containing protein && PF01904:Protein of unknown function DUF72
SMc00296		-0.761795		1.08	1.66	phbC	class I poly(R)-hydroxyalkanoic acid synthase && PF07167:Poly-beta-hydroxybutyrate polymerase (PhaC) N-terminus
SMc00470	-0.428857	-0.506564		1.09	1.79		flagellar biosynthetic protein FliO && PF04347:Flagellar biosynthesis protein, FliO
SMb21494	-0.311659	-1.35727		1.1	1.63	ocd	ornithine cyclodeaminase && PF02423:Ornithine cyclodeaminase/mu-crystallin family
SMc00878		-0.401085		1.11			LuxR family transcriptional regulator && PF00196:Bacterial regulatory proteins, luxR family|PF03472:Autoinducer binding domain
SMc01662	-0.686296	-0.725082		1.11	2.14		GcvT family protein && PF01266:FAD dependent oxidoreductase|PF01571:Aminomethyltransferase folate-binding domain|PF16350:FAD dependent oxidoreductase central domain|PF08669:Glycine cleavage T-protein C-terminal barrel domain
SMb20019	-1.39598	-2.67072		1.13	2.23	sucB	2-oxo acid dehydrogenase subunit E2 && PF02817:e3 binding domain|PF00364:Biotin-requiring enzyme|PF00198:2-oxoacid dehydrogenases acyltransferase (catalytic domain)
SMb20686		-0.799235		1.13	2.22		Ku protein && PF02735:Ku70/Ku80 beta-barrel domain
SMc01549		-1.01687		1.14	2.48		hypothetical protein && -
SMc02260		-1.33726		1.14	1.9		ABC transporter ATP-binding protein && PF00005:ABC transporter
SMc03879		-0.77509	1.07	1.14	1.53	phbA	acetyl-CoA C-acetyltransferase && PF02803:Thiolase, C-terminal domain|PF00108:Thiolase, N-terminal domain
SMc01449		-0.687574	1.24	1.15	1.7		DUF2853 family protein && PF11015:Protein of unknown function (DUF2853)
SMc01725	-0.730909	-1.73271		1.17	1.57		anti-sigma factor && PF10099:Anti-sigma-K factor rskA
SMc01143	-0.334882	-0.783919		1.18	1.51	hrcA	heat-inducible transcriptional repressor HrcA && PF01628:HrcA protein C terminal domain
SMc00156	-1.05475	-2.19671		1.21	2.73		GFA family protein && PF04828:Glutathione-dependent formaldehyde-activating enzyme
SMc01016	-0.457433	-1.08875		1.22			hypothetical protein && -
SMc00338		-0.731259		1.25	2.24		BA14K family protein && PF07886:BA14K-like protein
SMc02677	-0.543622	-0.86491	1.3	1.25		proC	pyrroline-5-carboxylate reductase && PF03807:NADP oxidoreductase coenzyme F420-dependent|PF14748:Pyrroline-5-carboxylate reductase dimerisation
SMb20020	-1.49404	-2.8791		1.26	2.27	pdh	pyruvate dehydrogenase E1 subunit beta && PF02779:Transketolase, pyrimidine binding domain|PF02780:Transketolase, C-terminal domain|PF00676:Dehydrogenase E1 component
SMc03236	-0.642019	-0.795513	1.23	1.26	1.68		glutamine amidotransferase && PF00117:Glutamine amidotransferase class-I
SMc02118	-0.480513	-0.783223		1.27	1.23	aapJ	amino acid ABC transporter substrate-binding protein && PF00497:Bacterial extracellular solute-binding proteins, family 3
SMb21010	-0.698949	-0.658042	1.08	1.28	1.66	bdhA	3-hydroxybutyrate dehydrogenase && PF00106:short chain dehydrogenase
SMc02818	-0.971901	-1.47697		1.29	1.37		alpha/beta hydrolase && PF12146:Serine aminopeptidase, S33
SMb20205		-1.40025		1.3	2.13	pqqB	pyrroloquinoline quinone biosynthesis protein PqqB && PF12706:Beta-lactamase superfamily domain
SMc00170		-0.866309	0.98	1.3	1.48	sinR	autoinducer binding domain-containing protein && PF03472:Autoinducer binding domain|PF00196:Bacterial regulatory proteins, luxR family
SMc02047	-0.466856	-0.49904		1.3	1.9	gcvT	glycine cleavage system aminomethyltransferase GcvT && PF08669:Glycine cleavage T-protein C-terminal barrel domain|PF01571:Aminomethyltransferase folate-binding domain
SMc03207	-0.828719	-1.17333	1.09	1.3	1.35		fumarylacetoacetate hydrolase family protein && PF01557:Fumarylacetoacetate (FAA) hydrolase family
SMc03878	-1.1976	-1.61489	1.29	1.31	1.71	phbB	beta-ketoacyl-ACP reductase && PF00106:short chain dehydrogenase
SMc02490	-0.786361	-0.991985		1.36	1.93		1-acyl-sn-glycerol-3-phosphate acyltransferase && PF01553:Acyltransferase
SMb21212		-0.656275		1.38			hypothetical protein && -
SMb20937	-0.894989	-1.65768	1.76	1.39	1.44	exsE	ABC transporter ATP-binding protein/permease && PF00005:ABC transporter|PF06472:ABC transporter transmembrane region 2
SMc04399	-0.96785	-0.842089		1.39	2.36		acyl CoA:acetate/3-ketoacid CoA transferase && PF01144:Coenzyme A transferase
SMb20687		-1.15227		1.41	1.87		tetratricopeptide repeat protein && PF13414:TPR repeat|PF13424:Tetratricopeptide repeat
SMb20042	-0.313794	-0.680546	1.07	1.42	1.53		DUF1612 and helix-turn-helix domain-containing protein && PF11972:HTH DNA binding domain|PF07756:Protein of unknown function (DUF1612)
SMb20277	-0.724462			1.43	2.05		aspartate aminotransferase family protein && PF00202:Aminotransferase class-III
SMc01813	-0.686083	-0.560725	1.35	1.43	1.85		endonuclease/exonuclease/phosphatase family protein && PF03372:Endonuclease/Exonuclease/phosphatase family
SMc04004		-0.80085	1.04	1.43	1.5		hypothetical protein && PF13414:TPR repeat
SMc02817	-0.816228	-1.34889		1.46	1.74		DMT family transporter && PF00892:EamA-like transporter family
SMc03999		-0.583891	1.16	1.46	2.52		YdcH family protein && -
SMb20846	-0.604389	-0.974257	1.32	1.47	1.88	xdhB2	xanthine dehydrogenase molybdopterin binding subunit && PF01315:Aldehyde oxidase and xanthine dehydrogenase, a/b hammerhead domain|PF02738:Molybdopterin-binding domain of aldehyde dehydrogenase
SMb20047		-1.0604		1.48	1.4		hypothetical protein && -
SMc02180		-0.800389		1.48	1.55		YkgJ family cysteine cluster protein && PF03692:Putative zinc- or iron-chelating domain
SMc02510	-0.393198	-1.22351		1.49	1.25	fur	transcriptional repressor && PF01475:Ferric uptake regulator family
SMb20600	-0.773583	-1.32909	1.13	1.5	1.99		hypothetical protein && -
SMc02237		-0.809806	2.28	1.5	2.06		ligase-associated DNA damage response DEXH box helicase && PF00271:Helicase conserved C-terminal domain|PF00270:DEAD/DEAH box helicase|PF08494:DEAD/H associated
SMc01459	-0.4948	-0.967563	1.24	1.52	2.14		cyclase family protein && PF04199:Putative cyclase
SMc03208		-1.09635		1.53	1.93	hmgA	homogentisate 1%2C2-dioxygenase && PF04209:homogentisate 1,2-dioxygenase
SMc00019		-0.805147		1.54	1.3		YqgE/AlgH family protein && PF02622:Uncharacterized ACR, COG1678
SMa0617	-0.784574	-1.47153		1.55	2.83	fixP3	cytochrome-c oxidase%2C cbb3-type subunit III && PF14715:N-terminal domain of cytochrome oxidase-cbb3, FixP|PF00034:Cytochrome c|PF13442:Cytochrome C oxidase, cbb3-type, subunit III
SMb21286		-1.02273		1.57		xdhA1	xanthine dehydrogenase small subunit && PF01799:[2Fe-2S] binding domain|PF00941:FAD binding domain in molybdopterin dehydrogenase|PF03450:CO dehydrogenase flavoprotein C-terminal domain
SMc01460		-1.24017	1.11	1.57	2.02		carboxymuconolactone decarboxylase family protein && PF02627:Carboxymuconolactone decarboxylase family
SMa1765	-0.765896	-1.47451	1.53	1.59	2.11		YidB family protein && PF06078:Bacterial protein of unknown function (DUF937)
SMc00646	-0.407253	-0.364736	1.37	1.61	2.15	rpoH1	RNA polymerase sigma factor RpoH && PF04542:Sigma-70 region 2|PF00140:Sigma-70 factor, region 1,2|PF04545:Sigma-70, region 4
SMb21011	-0.794552	-1.12499	1.32	1.62	2.45	xdhA2	xanthine dehydrogenase small subunit && PF03450:CO dehydrogenase flavoprotein C-terminal domain|PF00941:FAD binding domain in molybdopterin dehydrogenase|PF01799:[2Fe-2S] binding domain
SMc03101	-0.610936	-1.84178	1.67	1.62	2.44		(2Fe-2S)-binding protein && PF01799:[2Fe-2S] binding domain
SMc01757		-0.60396	1.55	1.64	1.84		rhodanese-like domain-containing protein && PF00581:Rhodanese-like domain
SMc04293	-0.482609		1.67	1.72	2.06		ABC transporter substrate-binding protein && PF00496:Bacterial extracellular solute-binding proteins, family 5 Middle
SMc02613	-0.945397	-1.54567		1.73	2.26	glnT	type III glutamate--ammonia ligase && PF00120:Glutamine synthetase, catalytic domain
SMc00828	-0.570549	-0.976512	1.73	1.76	1.34		NUDIX hydrolase && PF00293:NUDIX domain
SMc01119	-0.454701	-0.746803	1.79	1.76			NifU family protein && PF01106:NifU-like domain|PF08712:Scaffold protein Nfu/NifU N terminal
SMb21288		-0.905287		1.79		xdhC	xanthine dehydrogenase accessory protein XdhC && PF02625:XdhC and CoxI family|PF13478:XdhC Rossmann domain
SMc03966	-0.395308		1.72	1.84	2	ruvA	Holliday junction branch migration protein RuvA && PF14520:Helix-hairpin-helix domain|PF01330:RuvA N terminal domain|PF07499:RuvA, C-terminal domain
SMa1501	-0.640999			1.85	3.66		aromatic ring-hydroxylating dioxygenase subunit alpha && -
SMc00781	-0.920029	-2.34056		1.86	2.9	iolA-mmsA	CoA-acylating methylmalonate-semialdehyde dehydrogenase && PF00171:Aldehyde dehydrogenase family
SMc03196		-0.867215	2.15	1.87	1.98	modA	molybdate ABC transporter substrate-binding protein && PF13531:Bacterial extracellular solute-binding protein
SMb21181	-1.46121	-1.82243		1.89	2.09		acyl-CoA dehydrogenase && PF00441:Acyl-CoA dehydrogenase, C-terminal domain|PF02771:Acyl-CoA dehydrogenase, N-terminal domain|PF02770:Acyl-CoA dehydrogenase, middle domain
SMb21182	-0.684052	-0.988718		1.89	2.27		CoA transferase && PF02515:CoA-transferase family III
SMa0002	-0.424199	-1.06689	1.29	1.95	3.6	fdoG	formate dehydrogenase-N subunit alpha && -
SMb20054	-0.981415	-1.44262		1.95	4.22	cpo	alpha/beta hydrolase && PF00561:alpha/beta hydrolase fold
SMc02525	-0.728862	-0.825302	1.66	1.98	4.11	fdsB	NADH-quinone oxidoreductase subunit NuoF && PF10589:NADH-ubiquinone oxidoreductase-F iron-sulfur binding region|PF01512:Respiratory-chain NADH dehydrogenase 51 Kd subunit
SMa1442	-0.726225	-1.58493		1.99	2.23		FadR family transcriptional regulator && PF07729:FCD domain|PF00392:Bacterial regulatory proteins, gntR family
SMb21636	-0.622561	-2.28363		2.01	3.06	paaE	phenylacetate-CoA oxygenase/reductase subunit PaaK && PF00970:Oxidoreductase FAD-binding domain|PF00175:Oxidoreductase NAD-binding domain|PF00111:2Fe-2S iron-sulfur cluster binding domain
SMc00104	-0.40431	-0.555615		2.01	3.04		phosphatase && -
SMc00105	-0.670561	-0.921259		2.03	3.4		zinc-dependent alcohol dehydrogenase family protein && PF08240:Alcohol dehydrogenase GroES-like domain|PF00107:Zinc-binding dehydrogenase
SMc01375	-0.494674	-0.532378	1.62	2.06	2.21	dnaE1	DNA polymerase III subunit alpha && PF14579:Helix-hairpin-helix motif|PF07733:Bacterial DNA polymerase III alpha subunit|PF02811:PHP domain
SMc01515	-0.903615		3.24	2.08	3.57		energy transducer TonB && PF03544:Gram-negative bacterial TonB protein C-terminal
SMb21456		-2.09279		2.12	3.35		hypothetical protein && -
SMc03844		-0.68233	1.71	2.13	2.49		DUF2794 domain-containing protein && PF10984:Protein of unknown function (DUF2794)
SMc00785		-0.790823	2.38	2.15	2.45	rirA	iron-responsive transcriptional regulator RirA && PF02082:Transcriptional regulator
SMc03211		-0.938838		2.15	4.39		4-hydroxyphenylpyruvate dioxygenase && PF14696:Hydroxyphenylpyruvate dioxygenase, HPPD, N-terminal|PF00903:Glyoxalase/Bleomycin resistance protein/Dioxygenase superfamily
SMa1452		-1.43558	1.21	2.17	2.38		3-hydroxyacyl-CoA dehydrogenase && PF00106:short chain dehydrogenase
SMc02727		-0.933313		2.18	2.5		extensin family protein && PF06904:Extensin-like protein C-terminus
SMc03210		-1.13809		2.18	2.22		Lrp/AsnC family transcriptional regulator && PF01037:AsnC family|PF13412:Winged helix-turn-helix DNA-binding
SMc03835		-0.823601	1.29	2.19	2.27	ligT	RNA 2'%2C3'-cyclic phosphodiesterase && PF02834:LigT like Phosphoesterase
SMc02645	-0.54395	-1.13841	1.73	2.21	3.34	cfa2	class I SAM-dependent methyltransferase && PF02353:Mycolic acid cyclopropane synthetase
SMc01814		-0.566782	1.57	2.26	2.74		NAD(P)-dependent oxidoreductase && PF14691:Dihydroprymidine dehydrogenase domain II, 4Fe-4S cluster|PF07992:Pyridine nucleotide-disulphide oxidoreductase
SMc01265	-0.664113	-1.59392		2.29	3.89		SpoVR family protein && PF04293:SpoVR like protein
SMc02509		-1.29868	1.62	2.31	2.01	sitA	metal ABC transporter substrate-binding protein && PF01297:Zinc-uptake complex component A periplasmic
SMc04383	-0.479321	-1.00606		2.32	2.2		VOC family protein && PF07063:Domain of unknown function (DUF1338)
SMb21410	-0.400172	-0.583907	1.02	2.34	2.07		class I SAM-dependent methyltransferase && PF08241:Methyltransferase domain
SMc04384	-0.555361	-0.894505		2.42	2.25		FAD-binding oxidoreductase && PF02913:FAD linked oxidases, C-terminal domain|PF01565:FAD binding domain
SMc00137		-1.41197	1.32	2.43	2.78	usg1	usg protein && -
SMc01266	-0.718685	-1.81404		2.46	4.09		DUF444 family protein && PF04285:Protein of unknown function (DUF444)
SMa1450	-0.885933	-2.16582	1.36	2.57	2.95		acetyl-CoA C-acyltransferase && PF02803:Thiolase, C-terminal domain|PF00108:Thiolase, N-terminal domain
SMc02506	-0.308478	-2.12759	1.85	2.57	2.3	sitD	metal ABC transporter permease && PF00950:ABC 3 transport family
SMc04173	-1.07142	-1.01678		2.57	3.91		dihydrofolate reductase && PF01872:RibD C-terminal domain
SMb20360	-0.939744	-1.58056		2.62	3.85		hypothetical protein && -
SMc02507		-2.04045	1.82	2.62	2.29	sitC	metal ABC transporter permease && PF00950:ABC 3 transport family
SMc02508		-2.37822	1.81	2.64	2.56	sitB	manganese/iron ABC transporter ATP-binding protein && PF00005:ABC transporter
SMa0025		-1.24044		2.65	2.81		transglutaminase family protein && PF01841:Transglutaminase-like superfamily
SMc00529		-1.20935	3.46	2.73	2.79	nifS	cysteine desulfurase && PF00266:Aminotransferase class-V
SMa0005		-1.10237	2.52	2.87	3.33	fdoH	formate dehydrogenase subunit beta && PF13247:4Fe-4S dicluster domain|PF09163:Formate dehydrogenase N, transmembrane
SMb21638		-1.32058		2.96	5.14	paaC	phenylacetate-CoA oxygenase subunit PaaC && PF05138:Phenylacetic acid catabolic protein
SMc00760	-0.496657		2.6	2.96	2.58	recA	recombinase RecA && PF00154:recA bacterial DNA recombination protein
SMc01267	-0.495392	-1.53162	1.97	2.97	4.12		PrkA family serine protein kinase && PF08298:PrkA AAA domain|PF06798:PrkA serine protein kinase C-terminal domain
SMc04335		-0.880271		3.02	2.24		membrane protein && -
SMc02687	-1.01983	-1.0129	3.14	3.09	3.58		oxaloacetate decarboxylase && PF13714:Phosphoenolpyruvate phosphomutase
SMc03788	-0.634161	-0.526452	4.53	3.6	5.23	dnaE2	error-prone DNA polymerase && PF14579:Helix-hairpin-helix motif|PF07733:Bacterial DNA polymerase III alpha subunit|PF01336:OB-fold nucleic acid binding domain|PF02811:PHP domain
SMc03789	-0.768305	-0.739258	4.3	4.08	4.38	imuB	DNA polymerase Y family protein && PF00817:impB/mucB/samB family
SMb21640		-1.52719	2.4	4.09	3.75	paaA	1%2C2-phenylacetyl-CoA epoxidase subunit A && PF05138:Phenylacetic acid catabolic protein
SMc03790	-0.68266	-0.803132	4.26	4.13	4.62		ImuA family protein && -

## Sheet: Table 65E
Table S6E. Comparison of S. meliloti defensome (up-regulated genes) with transcriptomic response to pH stress following a pH shift from pH 7.0 to pH 5.75 (Hellweg et al., 2009). In bold, Log2 Fold Change > 1
old locus tag	Log2 Fold Change 2 hours	Log2 Fold Change 6 hours	acid stress	gene name	gene_description
SMb21176	0.669791	1.46638	Down	phoD	phosphonate ABC transporter substrate-binding protein && PF12974:ABC transporter, phosphonate, periplasmic substrate-binding protein
SMb21177	1.25928	1.71376	Down	phoC	phosphonate ABC transporter ATP-binding protein && PF00005:ABC transporter
SMc00088	1.20631	2.34393	Down		hypothetical protein && -
SMc00409	1.84738	1.93588	Down		hypothetical protein && -
SMc00595	1.505	1.90528	Down	ndk	nucleoside-diphosphate kinase && PF00334:Nucleoside diphosphate kinase
SMc01109	1.06717	1.89048	Down	metK	methionine adenosyltransferase && PF02773:S-adenosylmethionine synthetase, C-terminal domain|PF00438:S-adenosylmethionine synthetase, N-terminal domain|PF02772:S-adenosylmethionine synthetase, central domain
SMc01239	0.780917	0.869797	Down		hypothetical protein && -
SMc01523	1.35838	0.728353	Down	emrE	EamA family transporter && PF00893:Small Multidrug Resistance protein
SMc01842	0.967215	1.07726	Down		metalloregulator ArsR/SmtB family transcription factor && PF01022:Bacterial regulatory protein, arsR family|PF13847:Methyltransferase domain
SMc01843	0.833199	0.567538	Down	metF	methylenetetrahydrofolate reductase [NAD(P)H] && PF02219:Methylenetetrahydrofolate reductase
SMc02581		0.700978	Down	glcB	malate synthase G && PF01274:Malate synthase
SMc02582	0.697749	1.64255	Down		L%2CD-transpeptidase && PF03734:L,D-transpeptidase catalytic domain
SMc02634	0.814296	1.44644	Down	phoX	PhoX family phosphatase && PF05787:Bacterial protein of unknown function (DUF839)
SMc02755	1.00075	1.92709	Down	ahcY	adenosylhomocysteinase && PF05221:S-adenosyl-L-homocysteine hydrolase|PF00670:S-adenosyl-L-homocysteine hydrolase, NAD binding domain
SMc03023		0.931372	Down		DUF1217 domain-containing protein && PF06748:Protein of unknown function (DUF1217)
SMc03027		0.948166	Down	flgB	flagellar basal body rod protein FlgB && -
SMc03029		0.881757	Down	fliE	flagellar hook-basal body complex protein FliE && PF02049:Flagellar hook-basal body complex protein FliE
SMc03036		0.765752	Down	fliP	flagellar type III secretion system pore protein FliP && PF00813:FliP family
SMc03051		0.786708	Down	flbT	flagellar biosynthesis repressor FlbT && PF07378:Flagellar protein FlbT
SMc03112	0.848416	1.49051	Down	metH	methionine synthase && PF02574:Homocysteine S-methyltransferase|PF02607:B12 binding domain|PF00809:Pterin binding enzyme|PF02310:B12 binding domain|PF02965:Vitamin B12 dependent methionine synthase, activation domain
SMc03773	0.645778	1.94688	Down		GNAT family N-acetyltransferase && PF13302:Acetyltransferase (GNAT) domain
SMc03797	0.976999	1.13153	Down	metA	homoserine O-succinyltransferase && PF04204:Homoserine O-succinyltransferase
SMc04111		0.920417	Down	cpaC1	type II and III secretion system protein family protein && PF04972:BON domain|PF13629:Pilus formation protein N terminal region|PF00263:Bacterial type II and III secretion system protein
SMc04317	0.670531	1.96022	Down		ABC transporter substrate-binding protein && PF13343:Bacterial extracellular solute-binding protein
SMc04325	1.63991	1.80458	Down	bmt	betaine--homocysteine S-methyltransferase && PF02574:Homocysteine S-methyltransferase
SMb20810	0.759064	1.04286	Up		acyltransferase && PF01757:Acyltransferase family
SMb20813	0.986057	0.943929	Up		ABC transporter ATP-binding protein && PF00005:ABC transporter|PF00664:ABC transporter transmembrane region
SMb20944	0.42797	0.508715	Up	exoQ	O-antigen ligase family protein && PF13425:O-antigen ligase like membrane protein
SMb20946	0.291183	0.437088	Up	exoY	exopolysaccharide production protein ExoY && PF02397:Bacterial sugar transferase
SMb20949		0.726443	Up	exoV	succinoglycan biosynthesis protein ExoV && PF04230:Polysaccharide pyruvyl transferase
SMb20954	0.530785	0.875202	Up	exoH	succinoglycan biosynthesis protein ExoH && PF01757:Acyltransferase family
SMb20955	0.804062	1.41091	Up	exoK	endo-1%2C3-1%2C4-beta-glycanase ExoK && PF00722:Glycosyl hydrolases family 16
SMb20960		0.53168	Up	exoN	UTP--glucose-1-phosphate uridylyltransferase && PF00483:Nucleotidyl transferase
SMb20961	0.482114	0.795873	Up	exoP	succinoglycan biosynthesis transport protein ExoP && PF13807:G-rich domain on putative tyrosine kinase|PF02706:Chain length determinant protein|PF13614:AAA domain
SMb21440	0.776608	0.814971	Up		DUF4168 domain-containing protein && PF13767:Domain of unknown function (DUF4168)
SMb21488	0.406675	0.58018	Up	cyoB	cytochrome o ubiquinol oxidase subunit I && PF00115:Cytochrome C and Quinol oxidase polypeptide I
SMb21491	0.507879	0.591458	Up		DUF992 domain-containing protein && PF06186:Protein of unknown function (DUF992)
SMb21690		0.414414	Up	exoW	succinoglycan biosynthesis glycosyltransferase ExoW && PF00535:Glycosyl transferase family 2
SMc00346		1.44976	Up		DoxX family protein && PF07681:DoxX
SMc00404	1.68007	2.35561	Up		septal ring lytic transglycosylase RlpA family protein && PF03330:Rare lipoprotein A (RlpA)-like double-psi beta-barrel
SMc00591	1.28567	2.82477	Up		hypothetical protein && -
SMc00642	0.774707	1.10149	Up		DMT family transporter && PF00892:EamA-like transporter family
SMc01580	0.90482	0.737523	Up		hypothetical protein && -
SMc01855		1.49775	Up		transglycosylase SLT domain-containing protein && PF01464:Transglycosylase SLT domain
SMc02181	0.61701	1.192	Up	putA	trifunctional transcriptional regulator/proline dehydrogenase/L-glutamate gamma-semialdehyde dehydrogenase && PF00171:Aldehyde dehydrogenase family|PF01619:Proline dehydrogenase|PF14850:DNA-binding domain of Proline dehydrogenase
SMc02520		1.75014	Up	glpD	glycerol-3-phosphate dehydrogenase && PF01266:FAD dependent oxidoreductase|PF16901:C-terminal domain of alpha-glycerophosphate oxidase
SMc02769	0.440702	1.00002	Up		DUF2852 domain-containing protein && PF11014:Protein of unknown function (DUF2852)
SMc03167	2.23065	2.53557	Up	emrB	DHA2 family efflux MFS transporter permease subunit && PF07690:Major Facilitator Superfamily
SMc03168	2.32399	2.94419	Up	emrA	HlyD family secretion protein && PF00529:HlyD membrane-fusion protein of T1SS|PF16576:Barrel-sandwich domain of CusB or HlyD membrane-fusion
SMc04267	1.22866	1.41329	Up	lpsS	hypothetical protein && PF09037:Stf0 sulphotransferase

## Sheet: Table S6F
Table S6F. Comparison of S. meliloti defensome (down-regulated genes) with transcriptomic response to pH stress following a pH shift from pH 7.0 to pH 5.75 (Hellweg et al., 2009). In bold, Log2 Fold Change < -1
old locus tag	Log2 Fold Change 2 hours	Log2 Fold Change 6 hours	acid stress	gene_name	gene_description
SMa0241	-0.932342		Down	-	SDR family oxidoreductase && PF01370:NAD dependent epimerase/dehydratase family
SMa0252	-0.957147		Down	-	TRAP transporter substrate-binding protein && PF03480:Bacterial extracellular solute-binding protein, family 7
SMa1077	-1.24221	-1.3549	Up	-	fasciclin domain-containing protein && PF02469:Fasciclin domain
SMa1209	-0.586085	-0.914157	Up	cadA	cadmium-translocating P-type ATPase && PF00122:E1-E2 ATPase|PF00702:haloacid dehalogenase-like hydrolase
SMa2353		-1.06376	Up	-	xanthine dehydrogenase family protein molybdopterin-binding subunit && PF01315:Aldehyde oxidase and xanthine dehydrogenase, a/b hammerhead domain|PF02738:Molybdopterin-binding domain of aldehyde dehydrogenase
SMb20015	-0.953452	-1.70717	Up	-	ABC transporter permease && PF02653:Branched-chain amino acid transport system / permease component
SMb20141		-1.05621	Down	-	ABC transporter ATP-binding protein && PF00005:ABC transporter|PF08352:Oligopeptide/dipeptide transporter, C-terminal region
SMb20145	-1.20194	-2.29321	Down	-	exo-alpha-sialidase && PF13088:BNR repeat-like domain
SMb20243		-2.8383	Up	-	glycosyltransferase family 4 protein && PF00534:Glycosyl transferases group 1|PF13579:Glycosyl transferase 4-like domain
SMb20604		-1.56206	Down	urtB	urea ABC transporter permease subunit UrtB && PF02653:Branched-chain amino acid transport system / permease component
SMb20605		-1.31223	Down	urtA	urea ABC transporter substrate-binding protein && PF13433:Periplasmic binding protein domain
SMb20611	-0.508293		Up	-	dicarboxylate/amino acid:cation symporter && PF00375:Sodium:dicarboxylate symporter family
SMb20713	-1.10057	-2.02673	Up	-	sugar ABC transporter ATP-binding protein && PF00005:ABC transporter
SMb21122	-1.22617	-1.9963	Up	-	methylcrotonoyl-CoA carboxylase && PF01039:Carboxyl transferase domain
SMb21188		-0.783582	Up	-	acyltransferase && PF01757:Acyltransferase family
SMb21273	-0.53635	-0.837229	Down	-	ABC transporter substrate-binding protein && PF13416:Bacterial extracellular solute-binding protein
SMb21566	-1.3201	-0.910367	Up	groL	chaperonin GroEL && PF00118:TCP-1/cpn60 chaperonin family
SMc00045	-0.894198	-1.26751	Up	-	cytochrome c && PF01322:Cytochrome C'
SMc00086	-0.827793	-1.27794	Up	-	cytochrome c && -
SMc00147		-1.45499	Up	-	alpha/beta fold hydrolase && PF12695:Alpha/beta hydrolase family
SMc00975	-0.364492		Down	-	methyl-accepting chemotaxis protein && PF00672:HAMP domain|PF00015:Methyl-accepting chemotaxis protein (MCP) signalling domain|PF02743:Cache domain
SMc00976		-1.72627	Up	-	crotonase/enoyl-CoA hydratase family protein && PF00378:Enoyl-CoA hydratase/isomerase
SMc00977		-2.14599	Up	-	acyl-CoA dehydrogenase && PF02770:Acyl-CoA dehydrogenase, middle domain|PF12806:Acetyl-CoA dehydrogenase C-terminal like|PF02771:Acyl-CoA dehydrogenase, N-terminal domain|PF00441:Acyl-CoA dehydrogenase, C-terminal domain
SMc01165	-0.823826	-1.50658	Up	iolC	5-dehydro-2-deoxygluconokinase && PF00294:pfkB family carbohydrate kinase|PF09863:Uncharacterized protein conserved in bacteria (DUF2090)
SMc01281	-0.696559	-0.77397	Up	msrP	protein-methionine-sulfoxide reductase catalytic subunit MsrP && PF00174:Oxidoreductase molybdopterin binding domain
SMc01457	-0.330828		Up	-	efflux RND transporter permease subunit && PF00873:AcrB/AcrD/AcrF family
SMc01814		-0.566782	Up	-	NAD(P)-dependent oxidoreductase && PF14691:Dihydroprymidine dehydrogenase domain II, 4Fe-4S cluster|PF07992:Pyridine nucleotide-disulphide oxidoreductase
SMc01950	-0.491692		Down	livM	high-affinity branched-chain amino acid ABC transporter permease LivM && PF02653:Branched-chain amino acid transport system / permease component|PF11862:Domain of unknown function (DUF3382)
SMc02034	-1.0942		Down	-	SDR family oxidoreductase && PF00106:short chain dehydrogenase
SMc02060	-0.437648	-0.41491	Down	-	LysM peptidoglycan-binding domain-containing protein && PF01476:LysM domain|PF01551:Peptidase family M23
SMc02079		-0.479123	Down	-	transporter && PF03349:Outer membrane protein transport protein (OMPP1/FadL/TodX)
SMc02227		-0.945439	Up	-	enoyl-CoA hydratase/isomerase family protein && PF00725:3-hydroxyacyl-CoA dehydrogenase, C-terminal domain|PF00378:Enoyl-CoA hydratase/isomerase|PF02737:3-hydroxyacyl-CoA dehydrogenase, NAD binding domain
SMc02229		-1.52097	Up	-	acyl-CoA dehydrogenase C-terminal domain-containing protein && PF12418:Acyl-CoA dehydrogenase N terminal|PF00441:Acyl-CoA dehydrogenase, C-terminal domain|PF02771:Acyl-CoA dehydrogenase, N-terminal domain|PF02770:Acyl-CoA dehydrogenase, middle domain|PF12806:Acetyl-CoA dehydrogenase C-terminal like
SMc02306	-0.516291		Up	-	DUF2948 family protein && PF11164:Protein of unknown function (DUF2948)
SMc02365	-0.801		Up	-	Do family serine endopeptidase && PF13365:Trypsin-like peptidase domain|PF13180:PDZ domain
SMc02366	-0.610763		Up	-	response regulator transcription factor && PF00486:Transcriptional regulatory protein, C terminal|PF00072:Response regulator receiver domain
SMc02506	-0.308478	-2.12759	Down	-	metal ABC transporter permease && PF00950:ABC 3 transport family
SMc02507		-2.04045	Down	-	metal ABC transporter permease && PF00950:ABC 3 transport family
SMc02508		-2.37822	Down	-	manganese/iron ABC transporter ATP-binding protein && PF00005:ABC transporter
SMc02509		-1.29868	Down	-	metal ABC transporter substrate-binding protein && PF01297:Zinc-uptake complex component A periplasmic
SMc02772	-1.75421	-2.53062	Down	-	ABC transporter permease && PF02653:Branched-chain amino acid transport system / permease component
SMc02773	-1.7904	-2.90344	Down	-	sugar ABC transporter ATP-binding protein && PF00005:ABC transporter
SMc02774	-1.83881	-2.82764	Down	-	ABC transporter substrate-binding protein && PF13407:Periplasmic binding protein domain
SMc02885	-0.683975		Up	msrA	peptide-methionine (S)-S-oxide reductase MsrA && PF01625:Peptide methionine sulfoxide reductase
SMc03030	-0.528727		Down	flgG	flagellar basal-body rod protein FlgG && PF06429:Flagellar basal body rod FlgEFG protein C-terminal|PF00460:Flagella basal body rod protein
SMc04346	-0.426001		Down	ilvC	ketol-acid reductoisomerase && PF01450:Acetohydroxy acid isomeroreductase, catalytic domain|PF07991:Acetohydroxy acid isomeroreductase, NADPH-binding domain

## Sheet: Table S6G
Table S6G. Comparison of S. meliloti defensome (up-regulated genes) with the transcriptome in presence of nodule-specific cysteine-rich (NCR) described by Penterman et al. (2014). In bold, Log2 Fold Change > 1
old locus tag	Log2 Fold Change 2 hours	Log2 Fold Change 6 hours	NCR transcriptome	gene_name	gene_description
SMa0228	0.797677	1.7624	Down	gdhA	NADP-specific glutamate dehydrogenase
SMa1153	1.90404	1.46111	Down		conserved hypothetical protein
SMa1241	0.80882	0.670483	Down	napE	NapE component of periplasmic nitrate reductase
SMa1587	1.09457	1.56706	Down	eglC	EglC Endo-1,3-1,4-beta-glycanase
SMa1742		1.8025	Up		ABC transporter, permease, Fe3+-siderophore transport system
SMa1746		0.886611	Up		ABC transporter, periplasmic solute-binding protein, induced by iron limitation
SMa1780	1.7079	1.69186	Up		conserved hypothetical protein
SMa1929		2.03628	Down		conserved hypothetical protein
SMa2331	0.784661	1.43437	Up	kdpB	KdpB potassium-transporting ATPase B chain
SMa2333	1.48277	2.19762	Up	kdpA	KdpA potassium-transporting ATPase A chain
SMa2337		1.19754	Up	rhtX	RhtX rhizobactin transporter
SMa2400		0.975951	Up	rhbA	RhbA rhizobactin biosynthesis protein
SMa2412		1.59419	Up	rhrA	RhrA transcriptional activator
SMa2414		1.47838	Up	rhtA	RhtA rhizobactin transporter
SMb20647	1.52395	2.92915	Up		Hypothetical protein
SMb20745		1.6302	Down	glnII	Glutamate-ammonia ligase
SMb20759		0.699161	Down	phnG	Probable protein PhnG
SMb20760	0.648773	1.24655	Down	phnH	Probable protein PhnH
SMb20761		0.660544	Down	phnI	Uncharacterized enzyme of phosphonate metabolism
SMb20762		0.68743	Down	phnJ	Uncharacterized enzyme of phosphonate metabolism
SMb20810	0.759064	1.04286	Up		Putative O-acetyl transferase
SMb20876	0.564457	1.07302	Down		Hypothetical protein
SMb20941	0.366231	1.18941	Up	exsA	MsbA-like saccharide exporting ABC transporter protein, consisting of ATP-binding and permease domains
SMb20944	0.42797	0.508715	Up	exoQ	Putative polysaccharide polymerase, similar to Wzy protein
SMb20945	0.356232	0.488075	Up	exoF1	Periplasmic protein involved in polysaccharide export
SMb20946	0.291183	0.437088	Up	exoY	Exopolysaccharide production protein, probable sugar transferase involved in lipopolysaccharide
SMb20949		0.726443	Up	exoV	Putative pyruvyltransferase
SMb20954	0.530785	0.875202	Up	exoH	Succinyltransferase
SMb20955	0.804062	1.41091	Up	exoK	Licheninase
SMb20957	0.554584	0.5436	Up	exoA	Glycosyltransferase, succinoglycan biosynthesis protein
SMb20960		0.53168	Up	exoN	UDPglucose pyrophosphorylase
SMb20961	0.482114	0.795873	Up	exoP	Protein-tyrosine kinase
SMb20998		0.814903	Up		Hypothetical exported protein
SMb21272		0.855039	Down		Putative lacI family transcritional regulator
SMb21316	0.693719	1.1906	Up	wgdA	ABC transporter, type I secretion system ATPase, required for secretion of WgeA (formerly ExpE1)
SMb21430		1.51576	Up		Putative iron ABC transporter permease
SMb21440	0.776608	0.814971	Up		Hypothetical protein
SMb21466		0.838325	Up	prsD	ABC transporter, ATP-binding component, necessary for low-molecular-weight succinoglycan
SMb21467		1.36706	Up		Hypothetical protein
SMb21491	0.507879	0.591458	Up		Hypothetical exported protein
SMb21690		0.414414	Up	exoW	Glucosyltransferase
SMc00088	1.20631	2.34393	Down		Hypothetical/unknown transmembrane protein
SMc00093	0.575416	1.10703	Up	betA	Choline dehydrogenase CHD oxidoreductase flavoprotein FAD membrane
SMc00094	0.764092	0.955893	Up	betB	Betaine aldehyde dehydrogenase badh oxidoreductase NAD protein
SMc00127	0.709007	1.09855	Up	betC	Choline sulfatase
SMc00149	0.431486	1.06939	Up	fumC	Probable fumarate hydratase class II
SMc00346		1.44976	Up		Hypothetical transmembrane protein
SMc00400		0.55606	Up		Hypothetical signal peptide protein
SMc00401		1.0809	Up		Conserved hypothetical protein
SMc00561		0.530533	Down	dnaB	Probable replicative DNA helicase
SMc00592	0.421111	1.24739	Up		Hypothetical, transmembrane protein
SMc00601	0.847469	0.778168	Up	pgsA	ProbableCDP-diacylglycerol--glycerol-3- phosphate 3-phosphatidyltransferase transmembrane
SMc00622		0.840169	Down	rnd	Probable ribonuclease D
SMc00641	0.687121	1.16613	Down	serA	Putative D-3-phosphoglycerate dehydrogenase
SMc00657	1.62804	1.49768	Down		Conserved hypothetical protein
SMc00744	1.88698	1.65517	Up		Probable export protein
SMc00948		0.378895	Up	glnA	Glutamine synthetase I
SMc00978	0.605064	1.9844	Down		Hypothetical transmembrane protein
SMc00986		0.868568	Down		Hypothetical protein
SMc01011	0.745829	0.607707	Up		Conserved hypothetical protein
SMc01028		0.686614	Up	eno	Probable enolase
SMc01031	0.484458	0.790667	Up	pdhAb	Pyruvate dehydrogenase E1 component beta subunit
SMc01032	0.33216	0.640402	Up	pdhC	Dihydrolipoyllysine-residue acetyltransferase component of pyruvate dehydrogenase complex
SMc01090		1.4938	Down	deaD	Putative ATP-dependent RNA helicase
SMc01104		0.629222	Down	mcpX	Probable chemoreceptor (methyl-accepting chemotaxis) transmembrane protein
SMc01169	0.538512	1.43788	Up	ald	Probable alanine dehydrogenase oxidoreductase
SMc01179		2.92596	Down		Putative multidrug export protein
SMc01342		0.637541	Up		Putative outer membrane protein
SMc01510		1.54396	Up	hmuV	Putative hemin transport system ATP-binding ABC transporter
SMc01512		0.731919	Up	hmuT	Putative hemin binding periplasmic transmembrane protein
SMc01513		0.616427	Up	hmuS	Putative hemin transport protein
SMc01516		1.29674	Up		Conserved hypothetical protein
SMc01517		1.11133	Up		Conserved hypothetical protein
SMc01580	0.90482	0.737523	Up		Hypothetical protein signal peptide
SMc01586	0.727891	0.698173	Up		Hypothetical transmembrane protein
SMc01588		0.435372	Up		Putative aldehyde dehydrogenase
SMc01606	0.729048	1.74056	Down		Transport system permease
SMc01657	1.33716	2.28105	Up	foxA	Putative ferrichrome-iron receptor precursor protein
SMc01658	0.778344	1.19225	Up	fhuF	Putative ferric iron reductase
SMc01659	0.732001	1.38464	Up	fhuP	Putative ABC transporter, periplasmic component
SMc01747	1.0451	1.09105	Up	hmuP	Hypothetical protein
SMc01754		0.665599	Up		Multicopper oxidase signal peptide
SMc01768	1.50719	0.92802	Down		Transcription regulator MarR family
SMc01779		1.55498	Down		MFS-type transporter
SMc01845	0.470994	1.08502	Up	mltB2	Membrane-bound lytic murein transglycosylase B
SMc01846		0.82563	Down		Putative hydrolase glycosidase
SMc01855		1.49775	Up		Putative lysozyme
SMc01987		0.686494	Up		Dimethylglycine dehydrogenase
SMc02048	1.11147	1.30129	Down	gcvH	Probable glycine cleavage system H
SMc02084		1.04664	Up	exbD	Probable biopolymer transport transmembrane protein
SMc02242	1.8385	2.03626	Up		Hypothetical transmembrane protein
SMc02266	0.864981	1.20447	Up		Conserved hypothetical protein
SMc02267		0.84084	Up		Conserved hypothetical protein
SMc02283		0.93828	Up		Putative copper-containing oxidoreductase signal peptide protein
SMc02317		0.674663	Up		Hypothetical signal peptide protein
SMc02552	0.658803	0.495514	Up		Hypothetical unknown protein
SMc02578	0.913905	1.68449	Up		Conserved hypothetical transmembrane protein
SMc02582	0.697749	1.64255	Down		Conserved hypothetical protein
SMc02726		2.1103	Up	shmR	Hemin-binding membrane protein
SMc02736		0.984374	Down	tdk	Probable thymidine kinase
SMc02769	0.440702	1.00002	Up		Conserved hypothetical transmembrane protein
SMc02780		0.910845	Down	gabD1	Probable succinate-semialdehyde dehydrogenase [NADP+] protein
SMc02982		2.93889	Down		Acetyltransferase family protein
SMc03008		0.954095	Down	cheW1	Chemotaxis protein
SMc03011		1.43276	Down	cheY2	Response regulators consisting of a CheY-like receiver domain and a winged-helix DNA-binding domain
SMc03017		0.948072	Down		Conserved hypothetical protein
SMc03023		0.931372	Down		Conserved hypothetical protein
SMc03027		0.948166	Down	flgB	Flagellar basal-body rod protein
SMc03029		0.881757	Down	fliE	Flagellar hook-basal body complex protein
SMc03034		1.16794	Down	flgH	Flagellar L-ring protein precursor (basal body L-ring protein)
SMc03036		0.765752	Down	fliP	Flagellar biosynthetic transmembrane protein
SMc03037	1.53398	2.38466	Down	flaA	Flagellin A
SMc03038	1.53334	2.3655	Down	flaB	Flagellin B
SMc03039		0.663841	Down	flaD	Flagellin D
SMc03040		1.01157	Down	flaC	Flagellin C
SMc03051		0.786708	Down	flbT	Putative flagellin synthesis repressor protein
SMc03108	0.898786	2.62781	Up		Calcium-binding protein
SMc03112	0.848416	1.49051	Down	metH	Probable 5-methyltetrahydrofolate--homocysteine methyltransferase (methionine synthase, vitamin-B12
SMc03126	0.816623	1.98125	Down		Putative arginine ABC transporter, ATP-binding component
SMc03127		1.87896	Down		Putative arginine ABC transporter, permease component
SMc03129	1.51736	2.61329	Down		Conserved hypothetical protein
SMc03242	1.04376	2.58411	Down	typA	Predicted membrane GTPase
SMc03243	1.72357	2.79183	Up		Putative alkaline phosphatase transmembrane protein
SMc03926		0.550602	Up	glgX1	Probable glycogen debranching enzyme
SMc03931	0.333304	1.04592	Up	soxA2	Putative sarcosine oxidase alpha subunit transmembrane protein
SMc03933	0.469216	1.20145	Up	soxB2	Putative sarcosine oxidase subunit B
SMc04040	0.334057	0.931006	Up	ibpA	Probable heat shock protein
SMc04111		0.920417	Down	cpaC1	Pilus assembly protein
SMc04245		0.579096	Up	znuA	Probable high-affinity zinc uptake system ABC transporter
SMc04267	1.22866	1.41329	Up	lpsS	LPS sulfotransferase

## Sheet: Table S6H
Table S6H. Comparison of S. meliloti defensome (dow-regulated genes) with the transcriptome in presence of nodule-specific cysteine-rich (NCR) described by Penterman et al. (2014). In bold, Log2 Fold Change < -1
old locus tag	Log2 Fold Change 2 hours	Log2 Fold Change 6 hours	NCR transcriptome	gene_name	gene_description
SMa0002	-0.424199	-1.06689	Up	fdoG	formate dehydrogenase, major subunit (formate dehydrogenase alpha subunit)
SMa0104		-0.945898	Up		ABC transporter, periplasmic solute-binding protein, likely involved in transport of lysine, ectoine,
SMa0108	-1.11224	-2.08611	Up		ABC transporter, ATP-binding protein, likely involved in transport of lysine, ectoine, and asparagine
SMa0142	-0.910136	-1.29055	Up		extracellular serine protease
SMa0185	-0.837342		Up		conserved hypothetical protein
SMa0636	-0.431363	-0.757635	Down		conserved hypothetical protein
SMa0677		-1.00613	Down		ABC transporter, periplasmic solute-binding protein
SMa0689		-0.826671	Down		conserved hypothetical protein
SMa1082	-0.417297		Down		conserved hypothetical protein
SMa1087	-0.37777	-0.905404	Down		Cation transport ATPase
SMa1100		-0.791591	Down		hypothetical protein
SMa1126		-0.722737	Down		Protease
SMa1146		-0.529255	Down		conserved hypothetical protein
SMa1155		-0.561404	Down		Cation transport P-type ATPase
SMa1163		-0.609344	Down		Cation transport P-type ATPase
SMa1179	-0.403858	-0.711396	Down	nosR	NosR regulatory protein
SMa1184	-0.338985	-0.521958	Down	nosF	NosF ATPase
SMa1185	-0.476439	-0.585606	Down	nosY	NosY permease
SMa1186	-0.84834	-0.975588	Down	nosL	NosL copper chaperone
SMa1188	-0.660147	-0.874654	Down	nosX	NosX accesory protein
SMa1194	-0.638939		Down	nnrS	NnrS dehydrogenase
SMa1198		-0.808253	Down		Copper binding protein
SMa1200		-0.682876	Down		conserved hypothetical protein
SMa1233		-1.02848	Down	napB	NapB periplasmic nitrate reductase cytochrome c-type subunit
SMa1236		-1.02724	Down	napA	NapA periplasmic nitrate reductase
SMa1239		-1.38869	Down	napD	NapD component of periplasmic nitrate reductase
SMa1261	-0.800005	-0.662512	Down		conserved hypothetical protein
SMa1276	-0.811771		Down	norC	NorC nitric oxide reductase, small subunit
SMa1447	-0.573352	-1.70414	Up		Permease, MFS
SMa1765	-0.765896	-1.47451	Up		conserved hypothetical protein
SMa1927	-0.61761	-1.0242	Up		Conserved hypothetical protein
SMa2211	-0.87832	-1.29806	Down		Thiamine pyrophosphate-requiring protein
SMa2213	-0.67159		Down		aldehyde dehydrogenase, NAD(P)-dependent
SMa2259		-0.854044	Up		conserved hypothetical protein
SMa2361	-0.575502	-0.724116	Up		conserved hypothetical protein
SMa2379	-0.791706	-1.07042	Up	katB	KatB catalase/peroxidase
SMb20013	-1.7162	-2.22239	Up		Putative oxidoreductase
SMb20014	-0.673467	-1.36116	Up		Probable transcriptional regulator
SMb20015	-0.953452	-1.70717	Up		Putative sugar ABC transporter
SMb20016	-0.724825		Up		Putative sugar ABC transporter
SMb20017	-0.656704	-1.01824	Up		Putative sugar ABC transporter ATP-binding protein ABC transporter
SMb20049	-1.21798	-2.08134	Up	fusA2	Putative elongation factor G
SMb20103	-1.83105	-2.68858	Up		Probable FAD-dependent oxidoreductase
SMb20147	-1.13037	-1.32549	Up		Alcohol dehydrogenase
SMb20262	-0.682227		Up		Aldehyde dehydrogenase (NADP+)
SMb20280	-0.605876		Up		Putative oxidoreductase
SMb20320	-0.708069	-0.827586	Up		Trap-type periplasmic solute-binding protein, may be involved in transport of hydroxyproline
SMb20342	-0.803436	-1.48208	Up		Putative isoquinoline 1-oxidoreductase
SMb20359		-0.746976	Up		Hypothetical protein
SMb20360	-0.939744	-1.58056	Up		Hypothetical protein
SMb20417	-1.8242		Up	ugpA	Probable glycerol-3-phosphate ABC transporter permease
SMb20447		-0.431962	Up		Diguanylate cyclase/phosphodiesterase
SMb20484		-1.69856	Up		Putative ABC transporter periplasmic sugar-binding protein
SMb20488	-1.18691	-2.31689	Up		Probable D-tagatose 3-epimerase
SMb20530	-1.30103	-1.5111	Up		Hypothetical protein
SMb20649	-0.477175	-0.76686	Down	nadE1	NAD+ synthase
SMb20650	-0.36732	-0.849227	Down		Long-chain-fatty-acid-CoA ligase
SMb20660	-1.19293	-2.49493	Up		Putative sugar uptake ABC transporter periplasmic solute-binding protein precursor
SMb20686		-0.799235	Up		Putative DNA ligase
SMb20710	-0.621841	-0.896994	Up		3-hydroxyisobutyrate dehydrogenase
SMb20751	-1.61412	-2.40288	Up		Putative 3-hydroxyisobutyrate dehydrogenase
SMb20928		-1.05079	Up		Putative exported carboxyl-terminal protease
SMb21123	-1.36019	-2.08033	Up		Hypothetical membrane-anchored protein, similar to putative translation initiation inhibitor
SMb21125	-1.60535	-2.54382	Up	hmgL	Probable hydroxymethylglutaryl-CoA lyase
SMb21144	-0.51507	-0.79552	Up		Putative choline uptake ABC transporter periplasmic solute-binding protein precursor
SMb21188		-0.783582	Up		Putative acyltransferase, possibly surface-saccharide specific acetyltransferase
SMb21273	-0.53635	-0.837229	Down		ABC transporter, periplasmic solute-binding protein
SMb21304	-0.793145	-1.31897	Up		Putative NG,NG-dimethylarginine dimethylaminohydrolase (dimethylargininase)
SMb21314	-0.738994		Up	wgeA	RTX toxins and related Ca2+-binding proteins
SMb21341	-1.54378	-2.28509	Up		Hypothetical protein
SMb21414	-1.31672	-1.97552	Up		Aromatic-L-amino-acid decarboxylase
SMb21499	-0.720336		Down		Hypothetical protein
SMb21502		-1.10605	Down		Putative glycosyltransferase
SMb21565		-1.50725	Up		Hypothetical protein
SMb21566	-1.3201	-0.910367	Up	groEL5	Putative heat shock protein GroEL
SMb21635	-0.588509	-2.07725	Up	paaZ	Aldehyde dehydrogenase (NAD+)
SMb21636	-0.622561	-2.28363	Up	paaE	Probable phenylacetic acid degradation oxidoreductase
SMb21637	-1.0171	-2.02407	Up	paaD	Putative phenylacetic acid degradation protein
SMb21638		-1.32058	Up	paaC	Putative phenylacetic acid degradation protein
SMb21640		-1.52719	Up	paaA	Putative phenylacetic acid degradation protein
SMc00003	-1.03577	-1.55935	Down		Putative chaperone protein
SMc00038		-1.32548	Down		Diguanylate cyclase/phosphodiesterase
SMc00045	-0.894198	-1.26751	Up	cycF	Probable Cytochrome c556
SMc00060	-0.465028	-0.774949	Down		Hypothetical protein
SMc00062	-0.602886		Up		Hypothetical protein
SMc00063	-1.0911	-1.06768	Up		Hypothetical protein
SMc00065		-1.14108	Up		Hypothetical protein
SMc00084	-0.562582	-1.36334	Up		Hypothetical protein
SMc00086	-0.827793	-1.27794	Up	cycG	Putative diheme cytochrome C-type signal peptide protein
SMc00150	-0.276381	-0.489478	Down		Putative membrane protein
SMc00170		-0.866309	Up	sinR	Quorum sensing system, AHL autoinducer-binding, luxR family, regulator of sinI
SMc00242	-0.450174		Up		Hypothetical signal peptide protein
SMc00265	-1.19799	-1.67871	Up		Putative oxobutyric acid and 3-methyl oxovaleric acid ABC transporter, periplasmic
SMc00302	-0.42117		Up		Conserved hypothetical protein
SMc00336	-0.770637	-0.812174	Down		Hypothetical protein
SMc00338		-0.731259	Up		Conserved hypothetical protein
SMc00456		-0.887644	Down		Hypothetical protein
SMc00470	-0.428857	-0.506564	Up		Hypothetical transmembrane protein
SMc00506		-1.24046	Up		Hypothetical transmembrane protein
SMc00519	-0.744738	-1.50287	Up		Hypothetical protein
SMc00529		-1.20935	Up	nifS	Putative cysteine desulfurase
SMc00530	-0.310974		Up	sufB	Probable ABC transporter
SMc00531	-0.429337		Up	sufC	Putative ABC transporter ATP-binding protein
SMc00532	-0.392587		Up	sufD	Putative FeS assembly protein
SMc00585	-0.63508		Up	pepA	Probable aminopeptidase A/I protein
SMc00646	-0.407253	-0.364736	Up	rpoH1	RNA polymerase sigma factor (Sigma-32)
SMc00653		-0.935478	Down		Putative 2-component receiver domain protein
SMc00663	-1.06546	-2.26868	Up		Hypothetical protein
SMc00764		-0.952205	Up		Hypothetical/unknown transmembrane protein
SMc00765	-0.465754		Down	mcpZ	Probable methyl-accepting chemotaxis protein
SMc00767		-2.59185	Up		Hypothetical protein
SMc00768		-4.05823	Up	aceA	Probable isocitrate lyase
SMc00774	-0.868723	-1.09208	Up	acsA2	Acetoacetyl-coenzyme A synthetase
SMc00809	-0.635011	-0.939134	Up		Putative signal peptide protein
SMc00817	-0.778611	-0.922312	Up	dlhH	Probable carboxymethylenebutenolidase
SMc00882	-0.838235	-0.808311	Up	dgoA	Probable 2-dehydro-3-deoxy-6-phosphogalactonate aldolase
SMc00975	-0.364492		Down	mcpU	Probable chemoreceptor (methyl-accepting chemotaxis) transmembrane protein
SMc00976		-1.72627	Up		Putative enoyl-CoA hydratase
SMc00977		-2.14599	Up		Putative acyl-CoA dehydrogenase
SMc00998	-0.73641	-1.73004	Down		Conserved hypothetical signal peptide protein
SMc01002	-0.667753	-2.33916	Up		Conserved hypothetical protein
SMc01015	-0.728413		Down		Hypothetical protein
SMc01016	-0.457433	-1.08875	Up		Hypothetical protein
SMc01021	-0.581872	-2.61964	Up		Hypothetical transmembrane protein
SMc01029	-0.639399		Down		Conserved hypothetical protein
SMc01214	-0.527254	-1.2412	Up		Putative zinc-binding dehydrogenase
SMc01227	-0.348756		Up	nerA	Putative glycerol trinitrate (GTN) reductase
SMc01267	-0.495392	-1.53162	Up		Conserved hypothetical protein
SMc01281	-0.696559	-0.77397	Up		Conserved hypothetical protein
SMc01335	-0.639527	-0.945898	Up	amiC	Probable N-acetylmuramoyl-L-alanine amidase AmiC precursor transmembrane protein
SMc01410		-1.2926	Up		Putative lipoprotein transmembrane
SMc01438	-0.566193	-0.678899	Up	degP2	Probable serine protease
SMc01464		-1.25993	Down		Diguanylate cyclase
SMc01489		-3.08242	Up		Hypothetical signal peptide protein
SMc01515	-0.903615		Up		Hypothetical protein signal peptide
SMc01549		-1.01687	Up		Hypothetical protein peptide signal
SMc01560		-0.744105	Up		Conserved hypothetical protein
SMc01583	-0.594265		Up		Conserved hypothetical protein
SMc01609	-0.360012		Up	ribH2	Putative 6,7-dimethyl-8-ribityllumazine synthase
SMc01644	-1.03028	-1.1187	Up	prbC	PrbC ABC transporter permease, mediates the uptake of proline betaine at both high and low
SMc01645	-0.396188	-0.706383	Up	prbD	PrbD ABC transporter ATP-binding protein, mediates the uptake of proline betaine at both high and
SMc01719	-0.749253	-0.844309	Down	mcpT	Probable chemoreceptor (methyl-accepting chemotaxis) transmembrane protein
SMc01780	-1.25348	-1.93676	Up	hppA	Probable H+ translocating pyrophosphate synthase transmembrane protein
SMc01795	-0.613098		Down		Surface polysaccharide transport protein
SMc01827	-0.765402	-1.01521	Up		Putative uracil and uridine ABC transporter, ATP-binding component
SMc01859	-0.623159		Down		Hypothetical transmembrane protein
SMc01983		-3.07598	Up	coxN	Probable alternative cytochrome C oxidase polypeptide I transmembrane protein
SMc02047	-0.466856	-0.49904	Down	gcvT	Probable aminomethyltransferase (glycine cleavage system T protein)
SMc02049	-0.487006		Down	gcvP	Probable glycine dehydrogenase decarboxylating protein
SMc02060	-0.437648	-0.41491	Down	lppB	Lipoprotein precursor
SMc02079		-0.479123	Down	fadL	Long-chain fatty acid transport protein precursor
SMc02089	-0.667557		Down	lpxB	Probable lipid-A-disaccharide synthase
SMc02119		-0.533532	Up	aapQ	Probable general L-amino acid transport permease ABC transporter
SMc02120	-0.586968	-1.02796	Up	aapM	Probable general L-amino acid transport permease ABC transporter
SMc02162		-1.69325	Up	fadD	Long-chain-fatty-acid-CoA ligase
SMc02163	-0.3534		Up	pgi	Probable glucose-6-phosphate isomerase
SMc02187	-1.29469	-2.06419	Up	int	Integrase
SMc02202		-1.09457	Up		Hypothetical protein
SMc02227		-0.945439	Up	fadB	Putative fatty oxidation complex alpha subunit includes: enoyl-CoA hydratase, 3-hydroxyacyl-CoA
SMc02228		-0.592783	Up	fadA	Putative acetyl-CoA acyltransferase
SMc02248	-1.08065	-1.47519	Up		Transcriptional regulatory protein
SMc02254	-0.820868	-1.42041	Up	qxtB	Putative quinol oxidase subunit II transmembrane protein
SMc02365	-0.801		Up	degP1	Probable serine protease
SMc02378	-0.448595		Up		Probable glycine betaine ABC transporter, periplasmic substrate-binding component
SMc02392		-0.864433	Down		Hypothetical protein
SMc02467	-0.733794	-1.33023	Up	msrA2	Probable peptide methionine sulfoxide reductase MsrA 2
SMc02489	-0.660705	-1.34163	Down		Probable integrase/recombinase
SMc02490	-0.786361	-0.991985	Up		Putative acyltransferase
SMc02491	-0.416623		Up		Hypothetical protein
SMc02512	-1.33998	-1.94127	Up		Putative permease transmembrane protein
SMc02514	-0.869829		Up		Putative glycerol-3-phosphate and glycerol ABC transporter, periplasmic solute-binding component
SMc02577	-0.964973		Up	hslU	Probable heat shock protein
SMc02589	-0.814317	-1.52165	Up		Conserved hypothetical protein
SMc02613	-0.945397	-1.54567	Up	glnT	Glutamine synthetase III
SMc02641	-0.283218		Up	rkpK	UDP-glucose 6-dehydrogenase
SMc02727		-0.933313	Up		Hypothetical protein
SMc02774	-1.83881	-2.82764	Up		Putative D-fucose, pyruvic acid or L-fucose ABC transporter, periplasmic substrate-binding component
SMc02825	-0.415838		Down	pepA2	Probable aminopeptidase
SMc02848	-0.597896	-0.940289	Down		Conserved hypothetical protein
SMc02873	-0.517209	-0.729414	Up		Probable ABC transporter
SMc02874		-1.01873	Up		Conserved hypothetical protein
SMc02875		-0.761289	Up		Conserved hypothetical protein
SMc02876		-1.27665	Up		Probable transcriptional regulator
SMc02885	-0.683975		Up	msrA1	Probable peptide methionine sulfoxide reductase
SMc02985	-0.61652		Up		Conserved hypothetical protein
SMc03007	-0.393574		Down	cheA	Chemotaxis protein (sensory transduction histidine kinase)
SMc03012	-0.509473		Down	cheD	Probable chemotaxis protein
SMc03014	-0.502714		Down	fliF	Flagellar M-ring transmembrane protein
SMc03020	-0.739073		Down	fliN	Flagellar motor switch protein
SMc03026	-1.00352		Down		Hypothetical transmembrane protein
SMc03030	-0.528727		Down	flgG	Flagellar basal-body rod protein
SMc03044	-0.873282		Down	fliK	FliK hook length control protein
SMc03048	-0.376346		Down	flgK	Putative flagellar hook-associated protein
SMc03050	-0.547486		Down	flaF	Putative flagellin synthesis regulator
SMc03090	-1.03141	-1.26942	Down	cheW3	Putative chemotaxis protein
SMc03102	-1.25119	-2.70113	Up		Putative carbon monoxide dehydrogenase large subunit transmembrane protein
SMc03103	-0.918928	-2.09148	Up		Putative carbon monoxide dehydrogenase medium subunit transmembrane protein
SMc03121	-1.69063	-2.78412	Up		Putative methionine ABC transporter, periplasmic solute-binding component
SMc03152	-0.951647	-0.624379	Up		Hypothetical transmembrane protein
SMc03155	-0.792363	-1.5775	Up		Hypothetical protein
SMc03162	-1.24056	-1.5449	Up		Hypothetical transmembrane protein
SMc03174		-0.673913	Down		Hypothetical unknown transmembrane protein
SMc03196		-0.867215	Up	modA	Putative molybdate-binding periplasmic ABC transporter
SMc03201	-1.08655	-2.22102	Up	bkdAa	Probable 2-oxoisovalerate dehydrogenase alpha subunit
SMc03202	-1.37138	-2.09951	Up	bkdAb	Probable 2-oxoisovalerate dehydrogenase beta subunit
SMc03203	-0.975026	-1.72629	Up	bkdB	Probable lipoamide acyltransferase component of branched-chain alpha-keto acid dehydrogenase complex
SMc03204	-1.25496	-2.23391	Up	lpdA3	Probable dihydrolipoamide dehydrogenase (E3 component of branched-chain alpha-keto acid dehydrogenase
SMc03206	-0.739535	-1.18798	Up	maiA	Maleylacetoacetate isomerase (glutathione transferase zeta 1) protein
SMc03208		-1.09635	Up	hmgA	Homogentisate 1,2-dioxygenase
SMc03782	-0.686073	-0.803608	Up		Hypothetical signal peptide protein
SMc03813		-1.05011	Up		Putative periplasmic binding ABC transporter
SMc03844		-0.68233	Up		Conserved hypothetical protein
SMc03901	-0.441598	-0.582094	Up		Hypothetical protein
SMc03923	-0.739701	-1.02941	Up	glgC	Probable glucose-1-phosphate adenylyltransferase (ADP-glucose synthase)(ADP-glucose
SMc03924	-0.340071		Up	glgA1	Probable glycogen synthase (starch [bacterial glycogen] synthase)
SMc03925	-0.290083		Up	pgm	Probable phosphoglucomutase (glucose phosphomutase)
SMc03958	-0.31506		Up	tolQ	Putative transport transmembrane protein
SMc03970	-0.650249	-1.41603	Up		Hypothetical protein
SMc04004		-0.80085	Down		Hypothetical signal peptide protein
SMc04011	-0.572664	-1.31715	Down	tacA	Putative sigma-54-dependent transcription regulator
SMc04025	-0.730726	-1.21223	Down		Hypothetical transmembrane protein
SMc04112	-0.595376		Down	cpaB1	Putative pilus assembly signal peptide protein
SMc04118		-0.727089	Down		Conserved hypothetical transmembrane protein
SMc04173	-1.07142	-1.01678	Up		Conserved hypothetical protein
SMc04191	-0.934479	-2.27847	Down		Hypothetical protein
SMc04202	-0.527996		Up		Hypothetical transmembrane protein
SMc04225		-0.710221	Down		Hypothetical protein
SMc04226		-0.844405	Down		Putative serine protease inhibitor
SMc04227	-1.36344	-1.85626	Down	mcpV	Probable chemoreceptor (methyl-accepting chemotaxis) transmembrane protein
SMc04259	-1.74958	-3.68178	Up		Putative gentiobiose, salicin, and cellobiose ABC transporter, periplasmic solute-binding component
SMc04293	-0.482609		Up		Putative peptide-binding periplasmic ABC transporter
SMc04303	-0.360203		Up	cobN	Probable Aerobic cobaltochelatase CobN subunit
SMc04305	-0.364162		Up	cobP	Bifunctional adenosylcobalamin biosynthesis protein CobP (Adenosylcobinamide kinase and
SMc04345	-0.693641		Up		Hypothetical protein
SMc04383	-0.479321	-1.00606	Down		Conserved hypothetical protein
SMc04384	-0.555361	-0.894505	Down		Putative oxidoreductase
