# Supplementary material for: Transcriptomic response of Sinorhizobium meliloti to the predatory attack of Myxococcus xanthus
Source: Front Microbiol. 2023 Jun 19;14:1213659. doi: 10.3389/fmicb.2023.1213659 (PMC10315480; doi:10.3389/fmicb.2023.1213659)
Supplement: Supplementary file 1 [file Data_Sheet_1.zip › Supplementary Table S7.XLSX]

## Sheet: Table S7A
Table S7A. List of genes whose expression is altered (up-regulated) specifically in response to myxobacterial predation and absent in the profiles of cells grown under abiotic stress conditions (osmotic, acidic, oxidative), phosphorous or iron limitation, or treated with NCR peptides. In bold, Log2 Fold Change > 1
old locus tag	Log2 Fold Change 2 hours	Log2 Fold Change 6 hours	gene name	function	COG	category	description Rm1021	gene_description	tf_family
SMc01607	2.12326	3.53351		putative permease protein	E	Amino acid transport and metabolism	Transport system permease	ABC transporter permease && PF00528:Binding-protein-dependent transport system inner membrane component	BPD_transp_1
SMc00673	1.97449	3.38738		N-formimino-L-glutamate deiminase	F	Nucleotide transport and metabolism	Hydrolase	formimidoylglutamate deiminase && PF01979:Amidohydrolase family	Amidohydro_1
SMc02207	3.24449	3.20663		tRNA-Phe	A	RNA		tRNA-Phe && -	-
SMc00671	1.53177	3.19955	hisW-hutW	histidine transport system permease ABC transporter protein	E	Amino acid transport and metabolism	Histidine ABC transporter, permease	proline/glycine betaine ABC transporter permease && PF00528:Binding-protein-dependent transport system inner membrane component	BPD_transp_1
SMc02409	2.98783	3.1389		tRNA-Ser	A	RNA		tRNA-Ser && -	-
SMc00841	2.00235	3.06897		tRNA-His	A	RNA		tRNA-His && -	-
SMc00669	1.5032	2.98953	hutH2	putative histidine ammonia-lyase protein	E	Amino acid transport and metabolism	Histidine ammonia-lyase	histidine ammonia-lyase && PF00221:Aromatic amino acid lyase	-
SMc00672	1.3491	2.98123	hisX-hutX	histidine-binding periplasmic signal peptide protein	E	Amino acid transport and metabolism	Histidine ABC transporter, periplasmic solute-binding protein	ABC transporter substrate-binding protein && PF04069:Substrate binding domain of ABC-type glycine betaine transport system	-
SMc01937		2.97761		tRNA-Asp	A	RNA		tRNA-Asp && -	-
SMc02463	2.31264	2.75967	sdhC	succinate dehydrogenase cytochrome B-556 subunit transmembrane protein	C	Energy production and conversion	Probable succinate dehydrogenase cytochrome B-556 subunit transmembrane protein	succinate dehydrogenase%2C cytochrome b556 subunit && PF01127:Succinate dehydrogenase/Fumarate reductase transmembrane subunit	-
SMa1747	1.64167	2.73314		TonB-dependent siderophore receptor	P	Inorganic ion transport and metabolism	TonB-dependent siderophore receptor	TonB-dependent siderophore receptor && PF07715:TonB-dependent Receptor Plug Domain|PF00593:TonB dependent receptor	TonB_dep_Rec
SMc00670	1.19991	2.70691	hisVhutV	histidine transport ATP-binding ABC transporter protein	E	Amino acid transport and metabolism	Histidine ABC transporter, ATP-binding protein	glycine betaine/L-proline ABC transporter ATP-binding protein && PF00005:ABC transporter	ABC_tran
SMb21164	1.8475	2.704	hutG	putative formiminoglutamase protein	E	Amino acid transport and metabolism	Putative formiminoglutamase	N-formylglutamate deformylase && PF05013:N-formylglutamate amidohydrolase	-
SMc00043	2.0235	2.62178	sodB	superoxide dismutase Fe protein	P	Inorganic ion transport and metabolism	Probable superoxide dismutase FE protein	superoxide dismutase && PF02777:Iron/manganese superoxide dismutases, C-terminal domain|PF00081:Iron/manganese superoxide dismutases, alpha-hairpin domain	-
SMb21186	0.725185	2.56331	gabT	4-aminobutyrate aminotransferase	E	Amino acid transport and metabolism	Putative 4-aminobutyrate aminotransferase	4-aminobutyrate--2-oxoglutarate transaminase && PF00202:Aminotransferase class-III	Aminotran_3
SMc02182	2.96593	2.47813		tRNA-Pro	A	RNA		tRNA-Pro && -	-
SMc01936	1.67415	2.47587		tRNA-Asp	A	RNA		tRNA-Asp && -	-
SMa0738	1.84344	2.43244	cspA6	CspA6 cold shock protein transcriptional regulator	K	Transcription	CspA6 cold shock protein	cold-shock protein && -	-
SMc02915	2.14466	2.38695		tRNA-Ser	A	RNA		tRNA-Ser && -	-
SMc00020	2.3534	2.36172		hypothetical protein	X	Not in COGs	Conserved hypothetical protein	hypothetical protein && -	-
SMc00990		2.28836	fsr	putative fosmidomycin resistance antibiotic resistance transmembrane protein	G	Carbohydrate transport and metabolism	Putative fosmidomycin resistance antibiotic resistance transmembrane protein	MFS transporter && PF07690:Major Facilitator Superfamily	MFS_1
SMc02799	1.21141	2.15333	rsmG	glucose-inhibited division protein B	M	Cell wall/membrane biogenesis	Probable ribosomal RNA small subunit methyltransferase G	16S rRNA (guanine(527)-N(7))-methyltransferase RsmG && PF02527:rRNA small subunit methyltransferase G	-
SMc03128	1.05608	2.13804		putative transport system permease ABC transporter protein	E	Amino acid transport and metabolism	Putative amino acid ABC transporter, permease component	ABC transporter permease && PF00528:Binding-protein-dependent transport system inner membrane component	BPD_transp_1
SMc04463	1.21892	2.12745		hypothetical protein	G	Carbohydrate transport and metabolism	Conserved hypothetical protein	cupin domain-containing protein && PF07883:Cupin domain	Cupin_2
SMc02723		2.11564		7-cyano-7-deazaguanine reductase	R	General function prediction only		NADPH-dependent 7-cyano-7-deazaguanine reductase QueF && PF14489:QueF-like protein	-
SMc01608	1.08263	2.10265		ABC transporter ATP-binding protein	E	Amino acid transport and metabolism	Putative ATP-binding ABC transporter	ABC transporter ATP-binding protein && PF00005:ABC transporter|PF08402:TOBE domain	ABC_tran
SMc01129		2.04873	lspA	lipoprotein signal peptidase transmembrane	M	Cell wall/membrane biogenesis	Probable lipoprotein signal peptidase transmembrane	signal peptidase II && PF01252:Signal peptidase (SPase) II	-
SMc01178		2.03247		putative multidrug transmembrane resistance signal peptide protein	P	Inorganic ion transport and metabolism	Putative multidrug export protein	multidrug efflux SMR transporter && PF00893:Small Multidrug Resistance protein	-
SMc03160	0.737506	2.01373		beta-glucosidase	G	Carbohydrate transport and metabolism	Probable beta-glucosidase	beta-glucosidase && PF00232:Glycosyl hydrolase family 1	Glyco_hydro_1
SMc03238	1.39077	1.94824		hypothetical protein	S	Function unknown	Hypothetical transmembrane protein	YggT family protein && -	-
SMc04185	1.43776	1.94572		putative glycosyltransferase protein	M	Cell wall/membrane biogenesis	Putative glycosyltransferase	glycosyltransferase family 2 protein && PF00535:Glycosyl transferase family 2	Glycos_transf_2
SMc03159	0.636793	1.93184	metN	ABC transporter ATP-binding protein	P	Inorganic ion transport and metabolism	Methionine import ATP-binding protein MetN	methionine ABC transporter ATP-binding protein && PF09383:NIL domain|PF00005:ABC transporter	ABC_tran
SMa1585	1.64633	1.92556		hypothetical protein	X	Not in COGs	conserved hypothetical protein	hypothetical protein && -	-
SMc03158		1.92162	metI	ABC transporter permease	P	Inorganic ion transport and metabolism	Probable D-methionine transport system permease protein MetI	ABC transporter permease && PF00528:Binding-protein-dependent transport system inner membrane component	BPD_transp_1
SMc02855	1.189	1.90694		hypothetical protein	G	Carbohydrate transport and metabolism	Hypothetical transmembrane protein	DMT family transporter && PF00892:EamA-like transporter family	DUF6
SMc04318	2.95947	1.90687	cspA1	cold shock transcription regulator protein	K	Transcription	Cold shock transcriptional regulator	cold-shock protein && -	-
SMc02059	1.21282	1.87724		hypothetical protein	R	General function prediction only	Conserved hypothetical protein	ATP-binding protein && PF05673:Protein of unknown function (DUF815)	-
SMc02573	1.4138	1.81679		hypothetical protein	X	Not in COGs	Hypothetical transmembrane protein	DUF2628 domain-containing protein && PF10947:Protein of unknown function (DUF2628)	-
SMc04030	0.889406	1.79797		hypothetical protein	R	General function prediction only	Hypothetical transmembrane protein	bile acid:sodium symporter && PF13593:SBF-like CPA transporter family (DUF4137)	-
SMc00362	1.07878	1.78879	infC	translation initiation factor IF-3	J	Translation		translation initiation factor IF-3 && PF05198:Translation initiation factor IF-3, N-terminal domain|PF00707:Translation initiation factor IF-3, C-terminal domain	-
SMc01316	0.880972	1.78585	rpoC	DNA-directed RNA polymerase subunit beta'	K	Transcription	Probable DNA-directed RNA polymerase beta' chain	DNA-directed RNA polymerase subunit beta' && PF05000:RNA polymerase Rpb1, domain 4|PF00623:RNA polymerase Rpb1, domain 2|PF04998:RNA polymerase Rpb1, domain 5|PF04997:RNA polymerase Rpb1, domain 1|PF04983:RNA polymerase Rpb1, domain 3	-
SMb21185		1.76763	gabD2	putative succinate-semialdehyde dehydrogenase (NAD(P)+) protein	C	Energy production and conversion	Putative succinate-semialdehyde dehydrogenase (NAD(P)+) protein	NAD-dependent succinate-semialdehyde dehydrogenase && PF00171:Aldehyde dehydrogenase family	Aldedh
SMc01222	1.02517	1.7502	lpsC	putative lipopolysaccharide core biosynthesis glycosyl transferase protein	M	Cell wall/membrane biogenesis	Lipopolysaccharide core biosynthesis glycosyl transferase	glycosyltransferase family 2 protein && PF00535:Glycosyl transferase family 2	Glycos_transf_2
SMc03849	1.12698	1.73049	ccmC	putative HEME exporter C (cytochrome C-type biogenesis protein) transmembrane	O	Posttranslational modification, protein turnover, chaperones	Putative heme exporter C (cytochrome C-type biogenesis protein) transmembrane	heme ABC transporter permease && PF01578:Cytochrome C assembly protein	-
SMa0412	0.909703	1.72861		hypothetical protein	X	Not in COGs		EthD family reductase && PF07110:EthD domain	-
SMc04000	1.03519	1.71896		hypothetical protein	X	Not in COGs	Hypothetical protein	YdcH family protein && -	-
SMc01428	1.56635	1.71765	cspA2	cold shock transcription regulator protein	K	Transcription	Probable cold shock transcription regulator	cold-shock protein && -	-
SMb20935	1.30714	1.71559	exsI	putative transcriptional regulator protein	K	Transcription	Putative transcriptional regulator	helix-turn-helix transcriptional regulator && -	-
SMb21166	0.711939	1.69803	hutI	imidazolonepropionase	X	Not in COGs	Putative imidazolonepropionase	imidazolonepropionase && PF01979:Amidohydrolase family	Amidohydro_1
SMc00873	1.10523	1.67117	kup1	KUP system potassium uptake transmembrane protein	P	Inorganic ion transport and metabolism	Probable KUP system potassium uptake transmembrane protein	potassium transporter Kup && PF02705:K+ potassium transporter	K_trans
SMb21439	1.05612	1.66844		putative translation initiation inhibitor protein	J	Translation		RidA family protein && PF01042:Endoribonuclease L-PSP	Ribonuc_L-PSP
SMc01052	1.11381	1.66609		hypothetical protein	F	Nucleotide transport and metabolism	Conserved hypothetical protein	nucleoside deaminase && PF00383:Cytidine and deoxycytidylate deaminase zinc-binding region	-
SMb21165	0.476873	1.66428	hutH1	histidine ammonia-lyase	E	Amino acid transport and metabolism	Putative histidine ammonia-lyase histidase	histidine ammonia-lyase && PF00221:Aromatic amino acid lyase	-
SMb20726		1.66328		hypothetical protein	S	Function unknown	Conserved hypothetical membrane protein	tripartite tricarboxylate transporter permease && PF01970:Tripartite tricarboxylate transporter TctA family	-
SMc01097	1.16639	1.65455		hypothetical protein	X	Not in COGs	Hypothetical/unknown transmembrane protein	hypothetical protein && -	-
SMc03779		1.65042		tRNA-Ser	A	RNA		tRNA-Ser && -	-
SMc00699	1.57025	1.64414		hypothetical protein	O	Posttranslational modification, protein turnover, chaperones	Hypothetical protein	J domain-containing protein && PF00226:DnaJ domain	DnaJ
SMc02653	0.810762	1.63249	lepB	signal peptidase I transmembrane protein	U	Intracellular trafficking and secretion	Probable signal peptidase I transmembrane protein	signal peptidase I && PF00717:Peptidase S24-like	Peptidase_S24
SMb20729		1.62929		hypothetical protein	X	Not in COGs	Conserved hypothetical protein	hypothetical protein && -	-
SMc02600	0.75921	1.62868		hypothetical protein	T	Signal transduction mechanisms	Hypothetical transmembrane protein	HPP family protein && PF00571:CBS domain|PF04982:HPP family	CBS
SMc02797		1.62552	mnmE	tRNA modification GTPase TrmE	R	General function prediction only	Probable tRNA modification GTPase	tRNA uridine-5-carboxymethylaminomethyl(34) synthesis GTPase MnmE && PF10396:GTP-binding protein TrmE N-terminus|PF12631:MnmE helical domain|PF01926:50S ribosome-binding GTPase	-
SMc00324	0.962838	1.62248	pnp	polynucleotide phosphorylase/polyadenylase	J	Translation	Probable polyribonucleotide nucleotidyltransferase	polyribonucleotide nucleotidyltransferase && PF00013:KH domain|PF01138:3' exoribonuclease family, domain 1|PF00575:S1 RNA binding domain|PF03726:Polyribonucleotide nucleotidyltransferase, RNA binding domain|PF03725:3' exoribonuclease family, domain 2	RNase_PH
SMc00594	0.729123	1.61045	ligE	putative BETA-etherase (BETA-aryl ether cleaving enzyme) protein	O	Posttranslational modification, protein turnover, chaperones	Putative beta-etherase (beta-aryl ether cleaving enzyme) protein	glutathione S-transferase family protein && PF13410:Glutathione S-transferase, C-terminal domain|PF13417:Glutathione S-transferase, N-terminal domain	-
SMc02243	0.889121	1.60865		hypothetical protein	S	Function unknown	Hypothetical transmembrane protein	CAP domain-containing protein && PF00188:Cysteine-rich secretory protein family	SCP
SMb20070	0.767877	1.59181		putative sulfate permease protein	P	Inorganic ion transport and metabolism	Putative sulfate permease	SulP family inorganic anion transporter && PF01740:STAS domain|PF00916:Sulfate permease family	Sulfate_transp
SMc00813	1.34323	1.58589		putative transport transmembrane protein	G	Carbohydrate transport and metabolism	Probable MFS permease	DHA2 family efflux MFS transporter permease subunit && PF07690:Major Facilitator Superfamily	MFS_1
SMc00614	0.734765	1.57124	purN	phosphoribosylglycinamide formyltransferase	F	Nucleotide transport and metabolism	Probable phosphoribosylglycinamide formyltransferase gart protein	phosphoribosylglycinamide formyltransferase && PF00551:Formyl transferase	-
SMc00962		1.56918	bioM	ABC transporter ATP-binding protein	P	Inorganic ion transport and metabolism	Biotin ABC transporter, ATP-binding component	energy-coupling factor ABC transporter ATP-binding protein && PF00005:ABC transporter	ABC_tran
SMc00325	0.558319	1.5674	rsmC	hypothetical protein	J	Translation	Probable ribosomal RNA small subunit methyltransferase C	class I SAM-dependent methyltransferase && PF05175:Methyltransferase small domain	-
SMc03205		1.5636	purU1	formyltetrahydrofolate deformylase	F	Nucleotide transport and metabolism	Putative formyltetrahydrofolate deformylase	formyltetrahydrofolate deformylase && PF00551:Formyl transferase	-
SMc01147	0.574499	1.55701		coproporphyrinogen III oxidase	H	Coenzyme transport and metabolism	Putative oxygen-independent coproporphyrinogen III oxidase	coproporphyrinogen III oxidase && PF06969:HemN C-terminal domain|PF04055:Radical SAM superfamily	Radical_SAM
SMc02722		1.55363		putative aminoglycoside 3'-phosphotransferase protein	J	Translation		phosphotransferase && PF01636:Phosphotransferase enzyme family	APH
SMc00668		1.54958		hypothetical protein	S	Function unknown	Hypothetical transmembrane protein	YjiH family protein && PF07670:Nucleoside recognition	-
SMc01883		1.53119		hypothetical protein	X	Not in COGs	Hypothetical transmembrane protein	AzlD family protein && PF05437:Branched-chain amino acid transport protein (AzlD)	-
SMc02798	0.565368	1.52688	mnmG	tRNA uridine 5-carboxymethylaminomethyl modification enzyme GidA	D	Cell cycle control, mitosis and meiosis	Probable tRNA uridine 5-carboxymethylaminomethyl modification enzyme	tRNA uridine-5-carboxymethylaminomethyl(34) synthesis enzyme MnmG && PF01134:Glucose inhibited division protein A|PF13932:GidA associated domain	-
SMa1654	0.893262	1.51774		GntR family transcriptional regulator	K	Transcription		GntR family transcriptional regulator && PF00392:Bacterial regulatory proteins, gntR family|PF07729:FCD domain	FCD
SMc03277		1.51017		putative transport transmembrane protein	G	Carbohydrate transport and metabolism		MFS transporter && PF05977:Transmembrane secretion effector	-
SMc01587	0.998807	1.48446		hypothetical protein	R	General function prediction only	Conserved hypothetical protein	MBL fold metallo-hydrolase && PF00753:Metallo-beta-lactamase superfamily	Lactamase_B
SMb20043	0.719152	1.46499		hypothetical protein	X	Not in COGs	Hypothetical protein	hypothetical protein && -	-
SMc02312		1.45868		zinc-binding protein	S	Function unknown	Conserved hypothetical protein	DNA gyrase inhibitor YacG && -	-
SMa0398	0.524924	1.44117	hisD2	histidinol dehydrogenase	X	Not in COGs	HisD2 histidinol dehydrogenase	histidinol dehydrogenase && PF00815:Histidinol dehydrogenase	-
SMa1358		1.43659		Lyase	X	Not in COGs	Conserved hypothetical protein	VOC family protein && PF12681:Glyoxalase-like domain	-
SMc02712	0.786192	1.42727		hypothetical protein	R	General function prediction only	Hypothetical protein	metallophosphoesterase && PF00149:Calcineurin-like phosphoesterase	Metallophos
SMc03840	0.953373	1.42169		putative acetyltransferase (antibiotic resistance) protein	M	Cell wall/membrane biogenesis	Acetyltransferase	N-acetyltransferase && PF13420:Acetyltransferase (GNAT) domain	-
SMa0380		1.41782		hydrolase	R	General function prediction only		amidohydrolase && PF07969:Amidohydrolase family	-
SMa0869		1.41464	nodA	acyltransferase NodA	X	Not in COGs	NodA N-acyltransferase	nodulation N-acyltransferase NodA && PF02474:Nodulation protein A (NodA)	-
SMa0664	1.64206	1.4144		hypothetical protein	R	General function prediction only	conserved hypothetical protein	hypothetical protein && -	-
SMc00329	0.887822	1.4092	irr	putative IRON response regulator protein	P	Inorganic ion transport and metabolism	Putative iron response regulator	transcriptional repressor && PF01475:Ferric uptake regulator family	FUR
SMc00647	0.767041	1.39841	rluD	putative ribosomal large subunit pseudouridine synthase protein	J	Translation	Putative ribosomal large subunit pseudouridine synthase	RluA family pseudouridine synthase && PF01479:S4 domain|PF00849:RNA pseudouridylate synthase	S4
SMc04458	0.525047	1.39026	secA	preprotein translocase subunit SecA	U	Intracellular trafficking and secretion	Probable preprotein translocase SecA subunit	preprotein translocase subunit SecA && PF02810:SEC-C motif|PF01043:SecA preprotein cross-linking domain|PF07516:SecA Wing and Scaffold domain|PF07517:SecA DEAD-like domain	SEC-C
SMc04268	0.63666	1.38484	lpxXL	lipid A biosynthesis lauroyl acyltransferase	M	Cell wall/membrane biogenesis	Lipid A biosynthesis C28-acyltransferase	lipid A biosynthesis lauroyl acyltransferase && PF03279:Bacterial lipid A biosynthesis acyltransferase	-
SMc02384	0.630107	1.38337		putative glycosyltransferase transmembrane protein	M	Cell wall/membrane biogenesis	Putative glycosyltransferase transmembrane protein	glycosyltransferase family 2 protein && PF00535:Glycosyl transferase family 2	Glycos_transf_2
SMb20121	1.38672	1.38293		hypothetical protein	K	Transcription	Hypothetical protein	type II toxin-antitoxin system ParD family antitoxin && -	-
SMb21417		1.38088	ddhB	putative CDP-glucose 4,6-dehydratase protein	M	Cell wall/membrane biogenesis	Putative CDP-glucose 4,6-dehydratase	CDP-glucose 4%2C6-dehydratase && PF16363:GDP-mannose 4,6 dehydratase	-
SMc00134	0.698376	1.36144		hypothetical protein	R	General function prediction only	Conserved hypothetical protein	class I SAM-dependent methyltransferase && PF12847:Methyltransferase domain|PF07719:Tetratricopeptide repeat	TPR_2
SMc01844		1.35748		hypothetical protein	G	Carbohydrate transport and metabolism	Hypothetical transmembrane protein	DMT family transporter && PF00892:EamA-like transporter family	DUF6
SMc04045	0.478421	1.35717	ilvD2	dihydroxy-acid dehydratase	E	Amino acid transport and metabolism	Probable dihydroxy-acid dehydratase	dihydroxy-acid dehydratase && PF00920:Dehydratase family	ILVD_EDD
SMc01973	1.03952	1.35254	puuA	glutamine synthetase	E	Amino acid transport and metabolism	Putative Gamma-glutamylputrescine synthetase	glutamine synthetase && PF00120:Glutamine synthetase, catalytic domain	-
SMc01209	0.800273	1.34961	coaD	phosphopantetheine adenylyltransferase	H	Coenzyme transport and metabolism	Probable phosphopantetheine adenylyltransferase	pantetheine-phosphate adenylyltransferase && PF01467:Cytidylyltransferase-like	CTP_transf_2
SMc02834		1.34255	mgsA	methylglyoxal synthase	G	Carbohydrate transport and metabolism	Probable methylglyoxal synthase	methylglyoxal synthase && PF02142:MGS-like domain	-
SMc00097		1.33943	gst2	putative glutathione S-transferase protein	O	Posttranslational modification, protein turnover, chaperones	Putative glutathione S-transferase	glutathione S-transferase family protein && PF00043:Glutathione S-transferase, C-terminal domain|PF13417:Glutathione S-transferase, N-terminal domain	GST_C
SMa0387		1.33189	hisC3	histidinol-phosphate aminotransferase	E	Amino acid transport and metabolism	Histidinol-phosphate aminotransferase	histidinol-phosphate transaminase && PF00155:Aminotransferase class I and II	Aminotran_1_2
SMb21402		1.3303		hypothetical protein	Q	Secondary metabolites biosynthesis, transport and catabolism	Hypothetical calcium binding protein	calcium-binding protein && -	-
SMb20063		1.33009		hypothetical protein	R	General function prediction only	Conserved hypothetical protein	type II toxin-antitoxin system RelE/ParE family toxin && -	-
SMa0827		1.32977	nifD	NifD nitrogenase molybdenum-iron protein alpha chain	C	Energy production and conversion	NifD nitrogenase molybdenum-iron protein alpha chain	nitrogenase molybdenum-iron protein alpha chain && PF00148:Nitrogenase component 1 type Oxidoreductase	-
SMc00407	0.707309	1.32797	gst4	putative glutathione S-transferase protein	O	Posttranslational modification, protein turnover, chaperones	Putative glutathione S-transferase	glutathione S-transferase family protein && PF13417:Glutathione S-transferase, N-terminal domain	-
SMc02796	0.500754	1.32608	rho	transcription termination factor Rho	K	Transcription	Probable transcription termination factor Rho protein	transcription termination factor Rho && PF07497:Rho termination factor, RNA-binding domain|PF07498:Rho termination factor, N-terminal domain|PF00006:ATP synthase alpha/beta family, nucleotide-binding domain	ATP-synt_ab
SMc00579		1.3178	ksgA	dimethyladenosine transferase	J	Translation	Putative dimethyladenosine transferase	16S rRNA (adenine(1518)-N(6)/adenine(1519)-N(6))-dimethyltransferase RsmA && PF00398:Ribosomal RNA adenine dimethylase	-
SMc01030	1.02231	1.31579	pdhA	pyruvate dehydrogenase alpha2 subunit protein	C	Energy production and conversion	Pyruvate dehydrogenase E1 component alpha subunit	pyruvate dehydrogenase (acetyl-transferring) E1 component subunit alpha && PF00676:Dehydrogenase E1 component	-
SMc02867		1.31498		putative multidrug-efflux system transmembrane protein	V	Defense mechanisms	Putative multidrug-efflux system transmembrane protein	multidrug efflux RND transporter permease subunit && PF00873:AcrB/AcrD/AcrF family	ACR_tran
SMc02476	0.871636	1.31333		hypothetical protein	R	General function prediction only	Conserved hypothetical protein	type II toxin-antitoxin system RelE/ParE family toxin && -	-
SMc03190		1.3091	cobJ	precorrin-3B C17-methyltransferase	H	Coenzyme transport and metabolism	Probable precorrin-3B C17-methyltransferase	precorrin-3B C(17)-methyltransferase && PF00590:Tetrapyrrole (Corrin/Porphyrin) Methylases	-
SMc05021		1.30854		misc_RNA	A	RNA		signal recognition particle sRNA small type && -	-
SMc01211	0.905459	1.3061	norM	hypothetical protein	V	Defense mechanisms	Putative Leu/Ile/Val-binding protein homolog	MATE family efflux transporter && PF01554:MatE	MatE
SMc00290	0.758327	1.29963	gloA	lactoylglutathione lyase	E	Amino acid transport and metabolism	Probable lactoylglutathione lyase methylglyoxalase	VOC family protein && PF00903:Glyoxalase/Bleomycin resistance protein/Dioxygenase superfamily	Glyoxalase
SMc01928		1.29327	birA	biotin--[acetyl-CoA-carboxylase] synthetase protein	H	Coenzyme transport and metabolism	Probable biotin--[acetyl-CoA-carboxylase] synthetase	biotin--[acetyl-CoA-carboxylase] ligase && PF03099:Biotin/lipoate A/B protein ligase family|PF02237:Biotin protein ligase C terminal domain	BPL_C
SMc00925	1.50104	1.29207		putative signal peptide protein	S	Function unknown	Conserved hypothetical protein, signal peptide	L%2CD-transpeptidase && PF03734:L,D-transpeptidase catalytic domain	-
SMc04252	0.5816	1.29181		putative oxidoreductase protein	C	Energy production and conversion	Probable oxidoreductase	L-glyceraldehyde 3-phosphate reductase && PF00248:Aldo/keto reductase family	Aldo_ket_red
SMb21135	1.73024	1.29126		putative amino acid uptake ABC transporter periplasmic solute-binding protein precursor	E	Amino acid transport and metabolism	ABC transporter, periplasmic solute-binding protein, may be involved in transport of sugar amines (galactosamine and glucosamine)	transporter substrate-binding domain-containing protein && PF00497:Bacterial extracellular solute-binding proteins, family 3	-
SMb21252		1.28967		putative glycosyltransferase protein	M	Cell wall/membrane biogenesis	Putative glycosyltransferase	glycosyltransferase family 4 protein && PF00534:Glycosyl transferases group 1	Glycos_transf_1
SMb20885	0.718588	1.28818		hypothetical protein	G	Carbohydrate transport and metabolism	Conserved hypothetical membrane protein	DMT family transporter && PF00892:EamA-like transporter family	DUF6
SMc00973		1.27786		hypothetical protein	X	Not in COGs	Putative hemolysin protein	TlyA family RNA methyltransferase && PF01728:FtsJ-like methyltransferase|PF01479:S4 domain	S4
SMb21264		1.27757		putative membrane-anchored protein	R	General function prediction only	Putative glycosyl transferase	glycosyltransferase family protein && PF13528:Glycosyl transferase family 1	-
SMc03852		1.27693		hypothetical protein	X	Not in COGs	Hypothetical protein signal peptide	DUF2585 domain-containing protein && PF10755:Protein of unknown function (DUF2585)	-
SMc00985	0.501056	1.2704	pdxR	putative oxidoreductase protein	X	Not in COGs	4-phospho-D-erythronate dehydrogenase	FAD-binding oxidoreductase && PF01565:FAD binding domain|PF02913:FAD linked oxidases, C-terminal domain	FAD_binding_4
SMc03876		1.25132		HEAT shock-like protein	J	Translation	Heat shock protein 15 (HSP15).	RNA-binding S4 domain-containing protein && PF01479:S4 domain	S4
SMb21418		1.24634		putative NDP-hexose 3-C-methyltransferase protein	Q	Secondary metabolites biosynthesis, transport and catabolism	Putative NDP-hexose 3-C-methyltransferase	class I SAM-dependent methyltransferase && PF08421:Putative zinc binding domain|PF08484:C-methyltransferase C-terminal domain|PF13489:Methyltransferase domain	-
SMb20999	0.969569	1.24447	bacA	transport protein	I	Lipid transport and metabolism	Putative transport protein, essential for bacteroid development	bacteroid development protein BacA && PF05992:SbmA/BacA-like family	-
SMc02574	0.558446	1.23783	hisB	imidazoleglycerol-phosphate dehydratase	E	Amino acid transport and metabolism	Probable imidazoleglycerol-phosphate dehydratase	imidazoleglycerol-phosphate dehydratase HisB && PF00475:Imidazoleglycerol-phosphate dehydratase	-
SMc00893		1.23312		hypothetical protein	R	General function prediction only	Probable phosphoglycolate phosphatase	HAD family hydrolase && PF00702:haloacid dehalogenase-like hydrolase	Hydrolase
SMc02383	1.01104	1.23136		hypothetical protein	X	Not in COGs	Hypothetical transmembrane protein	glycosyltransferase family 39 protein && PF13231:Dolichyl-phosphate-mannose-protein mannosyltransferase	-
SMc04260		1.22151		putative transcription regulator protein	K	Transcription	Probable transcriptional regulator	substrate-binding domain-containing protein && PF00356:Bacterial regulatory proteins, lacI family|PF00532:Periplasmic binding proteins and sugar binding domain of LacI family	Peripla_BP_1
SMc01427	1.21662	1.22089		hypothetical protein	X	Not in COGs	Hypothetical protein	hypothetical protein && -	-
SMc04286		1.2204		hypothetical protein	R	General function prediction only	Hypothetical transmembrane protein	TSUP family transporter && PF01925:Sulfite exporter TauE/SafE	-
SMc03823	0.379914	1.21883	leuC	isopropylmalate isomerase large subunit	E	Amino acid transport and metabolism	Probable 3-isopropylmalate dehydratase large subunit	3-isopropylmalate dehydratase large subunit && PF00330:Aconitase family (aconitate hydratase)	Aconitase
SMc00008	0.356965	1.20521	ribB	riboflavin biosynthesis protein RibA	H	Coenzyme transport and metabolism	Probable 3,4-dihydroxy-2-butanone 4-phosphate synthase	3%2C4-dihydroxy-2-butanone-4-phosphate synthase && PF00925:GTP cyclohydrolase II|PF00926:3,4-dihydroxy-2-butanone 4-phosphate synthase	DHBP_synthase
SMc03861		1.20313	trmD	tRNA (guanine-N(1)-)-methyltransferase	J	Translation	Probable tRNA guanine-N1-methyltransferase	tRNA (guanosine(37)-N1)-methyltransferase TrmD && PF01746:tRNA (Guanine-1)-methyltransferase	-
SMc04316		1.19766		iron ABC transporter permease	P	Inorganic ion transport and metabolism	ABC transporter, permease component	iron ABC transporter permease && PF00528:Binding-protein-dependent transport system inner membrane component	BPD_transp_1
SMc00114	0.349475	1.19723	ptrB	protease II oligopeptidase B hydrolase serine protease protein	E	Amino acid transport and metabolism	Probable protease II oligopeptidase B hydrolase serine protease	S9 family peptidase && PF00326:Prolyl oligopeptidase family|PF02897:Prolyl oligopeptidase, N-terminal beta-propeller domain	-
SMc04263	1.06233	1.19326		putative amino acid carrier transmembrane protein	E	Amino acid transport and metabolism	Putative sodium:alanine symporter family protein	sodium:alanine symporter family protein && PF01235:Sodium:alanine symporter family	-
SMc00732	1.10962	1.18684		hypothetical protein	X	Not in COGs	Conserved hypothetical transmembrane protein	twin transmembrane helix small protein && -	-
SMc01349	0.551044	1.18278		hypothetical protein	K	Transcription	Conserved hypothetical protein	GNAT family N-acetyltransferase && PF13673:Acetyltransferase (GNAT) domain	-
SMc00550	0.451839	1.18247		ABC transporter ATP-binding protein	O	Posttranslational modification, protein turnover, chaperones	Probable ABC transporter ATP-binding transmembrane protein	ABC transporter ATP-binding protein/permease && PF00664:ABC transporter transmembrane region|PF00005:ABC transporter	ABC_tran
SMc00686	1.26029	1.18014		hypothetical protein	S	Function unknown	Hypothetical protein	AbrB/MazE/SpoVT family DNA-binding domain-containing protein && -	-
SMc00910	0.462624	1.17753		hypothetical protein	G	Carbohydrate transport and metabolism	Conserved hypothetical protein	TIGR01459 family HAD-type hydrolase && PF13242:HAD-hyrolase-like|PF13344:Haloacid dehalogenase-like hydrolase	-
SMc02519		1.17598		ABC transporter ATP-binding protein	G	Carbohydrate transport and metabolism	Putative glycerol-3-phosphate and glycerol ABC transporter, ATP-binding component	ABC transporter ATP-binding protein && PF00005:ABC transporter	ABC_tran
SMc02569	0.435634	1.17573	hisF	imidazole glycerol phosphate synthase subunit HisF	E	Amino acid transport and metabolism	Probable imidazole glycerol phosphate synthase subunit HisF	imidazole glycerol phosphate synthase subunit HisF && PF00977:Histidine biosynthesis protein	-
SMc01194		1.1755		hypothetical protein	R	General function prediction only	Conserved hypothetical protein	MBL fold metallo-hydrolase && PF12706:Beta-lactamase superfamily domain	-
SMc00017		1.16483	thrB	homoserine kinase	R	General function prediction only	Putative homoserine kinase	homoserine kinase && PF01636:Phosphotransferase enzyme family	APH
SMb20823	1.21566	1.15231	rkpZ2	cell surface saccharide synthesis protein	M	Cell wall/membrane biogenesis	Lipopolysaccharide processing protein (Polysaccharide chain length determinant protein), involved in capsule polysaccharide biosynthesis	capsular polysaccharide biosynthesis protein && PF05159:Capsule polysaccharide biosynthesis protein	-
SMc00179		1.14458		hypothetical protein	X	Not in COGs	Hypothetical protein	BON domain-containing protein && -	-
SMc02240	1.11511	1.13899		hypothetical protein	S	Function unknown	Hypothetical transmembrane protein	YitT family protein && PF02588:Uncharacterised 5xTM membrane BCR, YitT family COG1284	-
SMb20822	0.917727	1.13439	rkpT2	putative cell surface polysaccharide export ABC-2 transporter permease protein, close relative to wzm1Y20833	G	Carbohydrate transport and metabolism	Putative cell surface polysaccharide export ABC-2 transporter permease protein, close relative to wzm1Y20833	ABC transporter permease && PF01061:ABC-2 type transporter	ABC2_membrane
SMc00918	0.352786	1.13373	hisZ	ATP phosphoribosyltransferase regulatory subunit	E	Amino acid transport and metabolism	ATP phosphoribosyltransferase regulatory subunit	ATP phosphoribosyltransferase regulatory subunit && PF13393:Histidyl-tRNA synthetase	-
SMc02575		1.13288	hslV	ATP-dependent protease peptidase subunit	O	Posttranslational modification, protein turnover, chaperones	Probable heat shock protein	ATP-dependent protease subunit HslV && PF00227:Proteasome subunit	Proteasome
SMc01952	0.626047	1.12884	cysQ	putative transmembrane protein	P	Inorganic ion transport and metabolism	3'(2'),5'-bisphosphate nucleotidase	3'(2')%2C5'-bisphosphate nucleotidase CysQ && PF00459:Inositol monophosphatase family	-
SMc00656	1.10067	1.12606		hypothetical protein	R	General function prediction only	Conserved hypothetical protein	N-acetyltransferase && -	-
SMa0851	0.603038	1.12586	nodH	NodH sulfotransferase	R	General function prediction only	NodH sulfotransferase	host-specificity nodulation protein HsnD && PF13469:Sulfotransferase family	-
SMc01219	0.421798	1.12566	lpsB	putative lipopolysaccharide core biosynthesis mannosyltransferase protein	M	Cell wall/membrane biogenesis	Lipopolysaccharide core biosynthesis mannosyltransferase	glycosyltransferase family 4 protein && PF00534:Glycosyl transferases group 1	Glycos_transf_1
SMc00711	0.621158	1.12386	tyrC	cyclohexadienyl dehydrogenase	E	Amino acid transport and metabolism	Putative cyclohexadienyl dehydrogenase and ADH prephenate dehydrogenase	prephenate/arogenate dehydrogenase family protein && PF02153:Prephenate dehydrogenase	-
SMc02093	0.575651	1.11868	lpxD	UDP-3-O-[3-hydroxymyristoyl] glucosamine N-acyltransferase	M	Cell wall/membrane biogenesis	Probable UDP-3-O-3-hydroxymyristoyl glucosamine N-acyltransferase	UDP-3-O-(3-hydroxymyristoyl)glucosamine N-acyltransferase && PF00132:Bacterial transferase hexapeptide (six repeats)|PF04613:UDP-3-O-[3-hydroxymyristoyl] glucosamine N-acyltransferase, LpxD	Hexapep
SMb21426		1.11419		putative sugar nucleotide oxidoreductaseepimerase protein	M	Cell wall/membrane biogenesis	Putative sugar nucleotide oxidoreductase/epimerase	NAD-dependent epimerase/dehydratase family protein && PF01370:NAD dependent epimerase/dehydratase family	Epimerase
SMc01784	0.365577	1.11253	plsX	putative glycerol-3-phosphate acyltransferase PlsX	I	Lipid transport and metabolism	Putative fatty acid/phospholipid synthesis protein	phosphate acyltransferase PlsX && PF02504:Fatty acid synthesis protein	-
SMc00714	0.57341	1.10734	plsC	putative 1-acyl-SN-glycerol-3-phosphate acyltransferase (PLSC) protein	I	Lipid transport and metabolism	Lysophosphatidic acid acyl transferase	1-acyl-sn-glycerol-3-phosphate acyltransferase && PF01553:Acyltransferase	Acyltransferase
SMc00328		1.10396	fabA	3-hydroxydecanoyl-(acyl carrier protein) dehydratase	I	Lipid transport and metabolism	Probable 3-hydroxydecanoyl-acyl-carrier-protein dehydratase	3-hydroxyacyl-[acyl-carrier-protein] dehydratase FabA && PF07977:FabA-like domain	-
SMc03109		1.10112	mak	hypothetical protein	K	Transcription	Putative fructokinase	ROK family protein && PF00480:ROK family	ROK
SMc00618	0.646783	1.09542	ppk	polyphosphate kinase	P	Inorganic ion transport and metabolism	Putative polyphosphate kinase	RNA degradosome polyphosphate kinase && PF13089:Polyphosphate kinase N-terminal domain|PF02503:Polyphosphate kinase middle domain|PF13090:Polyphosphate kinase C-terminal domain	-
SMc01037	0.545364	1.09384	lipA	lipoyl synthase	H	Coenzyme transport and metabolism	Probable lipoic acid synthetase	lipoyl synthase && PF16881:N-terminal domain of lipoyl synthase of Radical_SAM family|PF04055:Radical SAM superfamily	Radical_SAM
SMc00408	0.499424	1.08576	uppP	undecaprenyl pyrophosphate phosphatase	V	Defense mechanisms	Putative undecaprenyl-diphosphatase	undecaprenyl-diphosphate phosphatase && PF02673:Bacitracin resistance protein BacA	-
SMc03855		1.08537		hypothetical protein	J	Translation	Conserved hypothetical protein	tRNA (N(6)-L-threonylcarbamoyladenosine(37)-C(2))-methylthiotransferase MtaB && PF04055:Radical SAM superfamily|PF00919:Uncharacterized protein family UPF0004	Radical_SAM
SMc00969	0.771154	1.08359		hypothetical protein	B	Chromatin structure and dynamics	Conserved hypothetical protein	histone deacetylase family protein && PF00850:Histone deacetylase domain	Hist_deacetyl
SMb20942	0.503852	1.08232	exoB	UDP glucose 4-epimerase protein	M	Cell wall/membrane biogenesis	UDP glucose 4-epimerase	UDP-glucose 4-epimerase GalE && PF16363:GDP-mannose 4,6 dehydratase	-
SMc03259		1.07834		hypothetical protein	E	Amino acid transport and metabolism		dihydrodipicolinate synthase family protein && PF00701:Dihydrodipicolinate synthetase family	-
SMc03191		1.07753	cobI	precorrin-2 C(20)-methyltransferase	H	Coenzyme transport and metabolism	Probable precorrin-2 C20-methyltransferase	precorrin-2 C(20)-methyltransferase && PF00590:Tetrapyrrole (Corrin/Porphyrin) Methylases	-
SMc00317		1.07424		hypothetical protein	R	General function prediction only	Putative transporter	AEC family transporter && PF03547:Membrane transport protein	-
SMc03785	0.403737	1.0731	rppH	dinucleoside polyphosphate hydrolase	L	Replication, recombination and repair	Putative RNA pyrophosphohydrolase	RNA pyrophosphohydrolase && PF00293:NUDIX domain	NUDIX
SMc00984		1.07071		hypothetical protein	J	Translation	Conserved hypothetical protein	threonylcarbamoyl-AMP synthase && PF01300:Telomere recombination|PF03481:Putative GTP-binding controlling metal-binding	Sua5_yciO_yrdC
SMc00947		1.06701	glnB	nitrogen regulatory protein PII	E	Amino acid transport and metabolism	Nitrogen regulatory protein PII	P-II family nitrogen regulator && PF00543:Nitrogen regulatory protein P-II	-
SMc01110	0.691411	1.05975	phrR	DNA-binding protein	K	Transcription	Transcription regulator	helix-turn-helix transcriptional regulator && PF01381:Helix-turn-helix	HTH_3
SMc02754	1.00821	1.05972		putative phosphocarrier HPr transmembrane protein	G	Carbohydrate transport and metabolism	Putative phosphocarrier HPR transmembrane protein	HPr family phosphocarrier protein && -	-
SMa0967	1.22117	1.05676		hypothetical protein	X	Not in COGs	conserved hypothetical protein	nucleotidyltransferase and HEPN domain-containing protein && PF05168:HEPN domain	-
SMc04209		1.05541		hypothetical protein	X	Not in COGs	Hypothetical protein	glycosyltransferase family 2 protein && PF13704:Glycosyl transferase family 2	-
SMc02857	0.597869	1.05496	dnaK	molecular chaperone DnaK	O	Posttranslational modification, protein turnover, chaperones	Heat shock protein 70 (HSP70) chaperone	molecular chaperone DnaK && PF00012:Hsp70 protein	HSP70
SMc02053	0.489963	1.05473	trmFO	tRNA (uracil-5-)-methyltransferase Gid	J	Translation	Methylenetetrahydrofolate--tRNA-(uracil-5-)-methyltransferase	methylenetetrahydrofolate--tRNA-(uracil(54)-C(5))-methyltransferase (FADH(2)-oxidizing) TrmFO && PF01134:Glucose inhibited division protein A	-
SMc01192	0.425313	1.05367	metG	methionyl-tRNA synthetase	J	Translation	Probable methionyl-tRNA synthetase	methionine--tRNA ligase && PF09334:tRNA synthetases class I (M)	-
SMc04213	0.773243	1.04512	dgkA	diacylglycerol kinase protein	M	Cell wall/membrane biogenesis	Diacylglycerol kinase	diacylglycerol kinase && PF01219:Prokaryotic diacylglycerol kinase	-
SMc01494		1.04407	serB	putative phosphoserine phosphatase protein	E	Amino acid transport and metabolism	Putative phosphoserine phosphatase	phosphoserine phosphatase SerB && PF12710:haloacid dehalogenase-like hydrolase	-
SMc00909		1.03931	ribF	bifunctional riboflavin kinase/FMN adenylyltransferase	H	Coenzyme transport and metabolism	Probable riboflavin biosynthesis protein RibF includes: riboflavin kinase and FMN adenylyltransferase	bifunctional riboflavin kinase/FAD synthetase && PF01687:Riboflavin kinase|PF06574:FAD synthetase	-
SMc04454		1.03728		putative ABC transporter ATP-binding protein	R	General function prediction only	Putative ATP-binding ABC transporter	energy-dependent translational throttle protein EttA && PF00005:ABC transporter|PF12848:ABC transporter	ABC_tran
SMc02693	0.611483	1.03697	pth	peptidyl-tRNA hydrolase	J	Translation	Probable peptidyl-tRNA hydrolase	aminoacyl-tRNA hydrolase && PF01195:Peptidyl-tRNA hydrolase	-
SMc01012		1.03444		hypothetical protein	C	Energy production and conversion	Conserved hypothetical protein	nitroreductase && PF00881:Nitroreductase family	Nitroreductase
SMc03832	0.392171	1.03229		putative signal peptide protein	X	Not in COGs	Conserved hypothetical signal peptide protein	hypothetical protein && -	-
SMc02836	0.662295	1.02992		ABC transporter ATP-binding protein	V	Defense mechanisms	ABC transporter, ATP-binding and permease components	ABC transporter ATP-binding protein && PF00005:ABC transporter|PF00664:ABC transporter transmembrane region	ABC_membrane
SMc02484		1.02106		putative amino acid efflux transmembrane protein	E	Amino acid transport and metabolism	Amino acid efflux protein	LysE family translocator && PF01810:LysE type translocator	-
SMc04261	0.687556	1.02025		hypothetical protein	X	Not in COGs	Hypothetical protein	hypothetical protein && -	-
SMb21214		1.0164	orf24	putative 2-deoxyglucose-6-phosphate phosphatase protein	R	General function prediction only	HAD-superfamily hydrolase	HAD family hydrolase && PF13419:Haloacid dehalogenase-like hydrolase	-
SMc04275		1.01138	fabF2	3-oxoacyl-(acyl carrier protein) synthase II	I	Lipid transport and metabolism	Probable 3-oxoacyl-ACP synthase II	beta-ketoacyl-ACP synthase && PF00109:Beta-ketoacyl synthase, N-terminal domain	ketoacyl-synt
SMc01275	0.838285	1.01042	rluC	ribosomal large subunit pseudouridine synthase C protein	J	Translation	Probable ribosomal large subunit pseudouridine synthase C	RluA family pseudouridine synthase && PF00849:RNA pseudouridylate synthase	-
SMc00061		1.01006		hypothetical protein	X	Not in COGs	Conserved hypothetical protein	DUF1491 family protein && PF07372:Protein of unknown function (DUF1491)	-
SMc03935	0.561344	1.00813		hypothetical protein	R	General function prediction only	Hypothetical protein	tetratricopeptide repeat protein && PF13414:TPR repeat	-
SMc00356		1.00603	genX	putative lysyl-tRNA synthetase protein	J	Translation	Putative lysyl-tRNA synthetase	EF-P lysine aminoacylase GenX && PF00152:tRNA synthetases class II (D, K and N)	tRNA-synt_2
SMc00902		1.00072		hypothetical protein	L	Replication, recombination and repair	Conserved hypothetical protein	16S rRNA (guanine(966)-N(2))-methyltransferase RsmD && PF03602:Conserved hypothetical protein 95	-
SMc01908	1.58553	0.924539		putative transcription regulator protein	K	Transcription	Transcription regulator MarR family	MarR family transcriptional regulator && PF01047:MarR family	MarR
SMb20648	1.09747	0.717104		putative oxidoreductase protein	C	Energy production and conversion	Putative oxidoreductase	aldo/keto reductase && PF00248:Aldo/keto reductase family	Aldo_ket_red
SMc03833	1.01921	0.90495		hypothetical protein	S	Function unknown	Conserved hypothetical protein	DUF1232 domain-containing protein && PF06803:Protein of unknown function (DUF1232)	DUF1232

## Sheet: Table S7B
Table S7B. List of genes whose expression is altered (down-regulated) specifically in response to myxobacterial predation and absent in the profiles of cells grown under abiotic stress conditions (osmotic, acidic, oxidative), phosphorous or iron limitation, or treated with NCR peptides. In bold, Log2 Fold Change < -1
old locus tag	Log2 Fold Change 2 hours	Log2 Fold Change 6 hours	gene name	function	COG	category	description Rm1021	gene_description	tf_family
SMc02021	-2.222			putative periplasmic binding ABC transporter protein	G	Carbohydrate transport and metabolism	Putative organic acid ABC transporter, periplasmic solute-binding component	sugar ABC transporter substrate-binding protein && PF13407:Periplasmic binding protein domain	-
SMa0157	-2.15089	-3.58165		ABC transporter, periplasmic solute-binding protein	G	Carbohydrate transport and metabolism	Putative TRAP-type transport system, periplasmic solute-binding component, transports malonic acid	TRAP transporter substrate-binding protein DctP && PF03480:Bacterial extracellular solute-binding protein, family 7	-
SMa2137	-1.9973			dehydrogenase	C	Energy production and conversion		D-glycerate dehydrogenase && PF00389:D-isomer specific 2-hydroxyacid dehydrogenase, catalytic domain|PF02826:D-isomer specific 2-hydroxyacid dehydrogenase, NAD binding domain	2-Hacid_dh_C
SMb20156	-1.97385	-1.92713		putative ABC transporter ATP-binding protein	G	Carbohydrate transport and metabolism	Putative ABC transporter ATP-binding protein	ABC transporter ATP-binding protein && PF00005:ABC transporter	ABC_tran
SMc04182	-1.82289	-3.31509		hypothetical protein	X	Not in COGs	Hypothetical transmembrane protein	DUF1515 domain-containing protein && PF07439:Protein of unknown function (DUF1515)	-
SMc03119	-1.81853	-2.78275		ABC transporter ATP-binding protein	E	Amino acid transport and metabolism	Putative methionine ABC transporter, ATP-binding component	ABC transporter ATP-binding protein && PF00005:ABC transporter	ABC_tran
SMb21126	-1.7655	-3.08557	eccH2	enoyl-CoA hydratase	I	Lipid transport and metabolism	Putative enoyl-CoA hydratase	crotonase/enoyl-CoA hydratase family protein && PF00378:Enoyl-CoA hydratase/isomerase	ECH
SMa1651	-1.74009			ABC transporter, periplasmic solute-binding protein	E	Amino acid transport and metabolism		nickel ABC transporter substrate-binding protein && PF00496:Bacterial extracellular solute-binding proteins, family 5 Middle	-
SMc00264	-1.62994	-1.89123		putative oxidoreductase protein	I	Lipid transport and metabolism	Dehydrogenase	glucose 1-dehydrogenase && PF00106:short chain dehydrogenase	adh_short
SMa1438	-1.61789	-1.83557		ABC transporter, periplasmic solute-binding protein	E	Amino acid transport and metabolism	ABC transporter, periplasmic solute-binding protein	ABC transporter substrate-binding protein && PF00496:Bacterial extracellular solute-binding proteins, family 5 Middle	-
SMa0072	-1.60631	-1.5715		ABC transporter, ATP-binding protein	G	Carbohydrate transport and metabolism	Putative pentose monosaccharide ABC transporter, ATP-binding protein	sugar ABC transporter ATP-binding protein && PF00005:ABC transporter	ABC_tran
SMb20178	-1.59506	-2.79243		hypothetical protein	X	Not in COGs	Hypothetical protein	ABC transporter substrate-binding protein && PF13458:Periplasmic binding protein	-
SMb20172	-1.56694	-3.60132		putative cytochrome c protein	C	Energy production and conversion	Putative cytochrome c	cytochrome c family protein && PF00034:Cytochrome c	-
SMc01628	-1.55354	-2.31693		putative periplasmic binding ABC transporter protein	G	Carbohydrate transport and metabolism	Putative polyol ABC transporter, periplasmic solute-binding component	extracellular solute-binding protein && PF01547:Bacterial extracellular solute-binding protein	SBP_bac_1
SMc02771	-1.54605	-3.42444		putative zinc-type alcohol dehydrogenase protein	E	Amino acid transport and metabolism	Putative zinc-type alcohol dehydrogenase	zinc-binding alcohol dehydrogenase family protein && PF00107:Zinc-binding dehydrogenase|PF08240:Alcohol dehydrogenase GroES-like domain	ADH_N
SMc04187	-1.48093	-3.534		DNA packaging protein GP2	R	General function prediction only	DNA packaging protein GP2	terminase large subunit && PF03237:Terminase-like family	-
SMc03120	-1.47337			ABC transporter ATP-binding protein	E	Amino acid transport and metabolism	Putative methionine ABC transporter, ATP-binding component	ABC transporter ATP-binding protein && PF00005:ABC transporter|PF12399:Branched-chain amino acid ATP-binding cassette transporter	ABC_tran
SMb20784	-1.46482	-2.13012		putative branched-chain amino acid uptake ABC transporter ATP-binding protein	E	Amino acid transport and metabolism	Putative organic acid ABC transporter, ATP-binding protein	ABC transporter ATP-binding protein && PF00005:ABC transporter	ABC_tran
SMb21535	-1.45507	-1.41278		putative transcriptional regulator, lysR family protein	K	Transcription	Putative transcriptional regulator, lysR family protein	LysR family transcriptional regulator && PF03466:LysR substrate binding domain|PF00126:Bacterial regulatory helix-turn-helix protein, lysR family	LysR_substrate
SMc04050	-1.44364	-3.49488		hypothetical protein	K	Transcription	Hypothetical transmembrane protein	anti-sigma factor && -	-
SMb20752	-1.44259	-1.9877		enoyl-CoA hydratase	I	Lipid transport and metabolism	Putative enoyl-CoA hydratase	enoyl-CoA hydratase/isomerase family protein && PF16113:Enoyl-CoA hydratase/isomerase	-
SMc02167	-1.42521	-1.52037	frcK	putative fructose transport system kinase	H	Coenzyme transport and metabolism	Putative fructose transport system kinase	nucleoside triphosphate hydrolase && PF00485:Phosphoribulokinase / Uridine kinase family	-
SMc04183	-1.42055	-3.04968		putative transmembrane protein	X	Not in COGs	Hypothetical transmembrane protein	membrane protein && -	-
SMa0150	-1.3915	-2.09311		malonyl-CoA synthase	I	Lipid transport and metabolism	fatty acid CoA ligase	malonyl-CoA synthase && PF13193:AMP-binding enzyme C-terminal domain|PF00501:AMP-binding enzyme	AMP-binding
SMc02262	-1.37717	-1.82334	aspC	putative aminotransferase protein	E	Amino acid transport and metabolism	Aspartate aminotransferase	pyridoxal phosphate-dependent aminotransferase && PF00155:Aminotransferase class I and II	Aminotran_1_2
SMb21090	-1.36019			hypothetical protein	G	Carbohydrate transport and metabolism	Hypothetical protein	carbohydrate ABC transporter substrate-binding protein && PF13416:Bacterial extracellular solute-binding protein	-
SMa0106	-1.35853	-2.33573		ABC transporter, permease	E	Amino acid transport and metabolism		ABC transporter permease && PF00528:Binding-protein-dependent transport system inner membrane component	BPD_transp_1
SMc00501	-1.35096			hypothetical protein	I	Lipid transport and metabolism	Conserved hypothetical protein	NAD(P)-dependent oxidoreductase && PF09130:Domain of unknown function (DUF1932)	-
SMc03134	-1.35087	-2.13313		hypothetical protein	G	Carbohydrate transport and metabolism	Conserved hypothetical protein	DMT family transporter && PF00892:EamA-like transporter family	DUF6
SMb21124	-1.34388	-2.04283	mccB	putative methylcrotonoyl-CoA carboxylase biotinylated subunit protein	I	Lipid transport and metabolism	Putative methylcrotonoyl-CoA carboxylase biotinylated subunit	acetyl/propionyl/methylcrotonyl-CoA carboxylase subunit alpha && PF00289:Carbamoyl-phosphate synthase L chain, N-terminal domain|PF02785:Biotin carboxylase C-terminal domain|PF02786:Carbamoyl-phosphate synthase L chain, ATP binding domain|PF00364:Biotin-requiring enzyme	CPSase_L_D2
SMa1437	-1.32979	-1.44174		ABC transporter permease	E	Amino acid transport and metabolism	ABC transporter, permease	ABC transporter permease && PF00528:Binding-protein-dependent transport system inner membrane component	BPD_transp_1
SMc04407	-1.32602	-2.54874		putative transport transmembrane protein	G	Carbohydrate transport and metabolism	MFS-type transport protein	MHS family MFS transporter && PF00083:Sugar (and other) transporter	Sugar_tr
SMb20018	-1.32402	-2.43063		putative sugar ABC transporter periplasmic sugar-binding protein ABC transporter	G	Carbohydrate transport and metabolism	Probable sugar ABC transporter, ATP-binding protein	ABC transporter substrate-binding protein && PF13407:Periplasmic binding protein domain	-
SMc02690	-1.30935	-1.53084		hypothetical protein	Q	Secondary metabolites biosynthesis, transport and catabolism	Putative transcription regulator	sigma-54-dependent Fis family transcriptional regulator && PF02954:Bacterial regulatory protein, Fis family|PF01590:GAF domain	HTH_8
SMc02324	-1.3035	-1.9973	rhaS	putative periplasmic binding ABC transporter protein	G	Carbohydrate transport and metabolism	ABC transporter , periplasmic rhamnose binding protein	rhamnose ABC transporter substrate-binding protein && PF13407:Periplasmic binding protein domain	-
SMb20489	-1.29987	-1.72127		putative carbohydrate kinase protein	G	Carbohydrate transport and metabolism	Probable carbohydrate kinase	FGGY-family carbohydrate kinase && PF00370:FGGY family of carbohydrate kinases, N-terminal domain	FGGY_N
SMc01617	-1.29234			hypothetical protein	G	Carbohydrate transport and metabolism	Conserved hypothetical protein	TIGR01459 family HAD-type hydrolase && PF13344:Haloacid dehalogenase-like hydrolase|PF13242:HAD-hyrolase-like	-
SMa0709	-1.2638	-1.21986		ABC transporter, periplasmic solute-binding protein	G	Carbohydrate transport and metabolism	ABC transporter, periplasmic solute-binding protein	sugar ABC transporter substrate-binding protein && PF01547:Bacterial extracellular solute-binding protein	SBP_bac_1
SMc00498	-1.26015			putative transmembrane protein	X	Not in COGs	Hypothetical transmembrane protein	tripartite tricarboxylate transporter TctB family protein && PF07331:Tripartite tricarboxylate transporter TctB family	-
SMb20186	-1.24916	-1.8847	gfa	glutathione-dependent formaldehyde-activating enzyme	S	Function unknown	Glutathione-dependent formaldehyde-activating enzyme	S-(hydroxymethyl)glutathione synthase && PF04828:Glutathione-dependent formaldehyde-activating enzyme	-
SMc03132	-1.23048	-2.2379		putative oxidoreductase protein	E	Amino acid transport and metabolism	Oxidoreductase	FAD-binding oxidoreductase && PF01266:FAD dependent oxidoreductase	DAO
SMc03135	-1.2275	-1.85375		putative amino-acid transport system ATP-binding ABC transporter protein	E	Amino acid transport and metabolism	Putative DL-2-aminoadipic acid ABC transporter, ATP-binding component	amino acid ABC transporter ATP-binding protein && PF00005:ABC transporter	ABC_tran
SMb20785	-1.22102	-2.37061		putative branched-chain amino acid uptake ABC transporter ATP-binding protein	E	Amino acid transport and metabolism	Putative organic acid ABC transporter, ATP-binding protein	ABC transporter ATP-binding protein && PF12399:Branched-chain amino acid ATP-binding cassette transporter|PF00005:ABC transporter	ABC_tran
SMc04197	-1.21948	-1.79766		hypothetical protein	L	Replication, recombination and repair		chromosomal replication initiator protein DnaA && PF08299:Bacterial dnaA protein helix-turn-helix	-
SMb21103	-1.21849			putative sugar uptake ABC transporter periplasmic solute-binding protein precursor	G	Carbohydrate transport and metabolism	Putative pentose monosaccharide ABC transporter, ATP-binding protein	extracellular solute-binding protein && PF01547:Bacterial extracellular solute-binding protein	SBP_bac_1
SMb21354	-1.21826	-3.78461	uxaC	glucuronate isomerase	G	Carbohydrate transport and metabolism	Uronate isomerase	glucuronate isomerase && PF02614:Glucuronate isomerase	-
SMc00165	-1.21698	-1.9117		short chain dehydrogenase	I	Lipid transport and metabolism	Probable oxidoreductase	SDR family oxidoreductase && PF00106:short chain dehydrogenase	adh_short
SMb20025	-1.21367	-1.05294		hypothetical protein	S	Function unknown	Conserved hypothetical protein	hypothetical protein && PF03401:Tripartite tricarboxylate transporter family receptor	-
SMa0067	-1.211	-1.46707		ABC transporter, periplasmic solute-binding protein	G	Carbohydrate transport and metabolism	Putative pentose monosaccharide ABC transporter, periplasmic solute-binding protein	sugar ABC transporter substrate-binding protein && PF13407:Periplasmic binding protein domain	-
SMa5027	-1.18596	-2.38735		hypothetical protein	X	Not in COGs		hypothetical protein && -	-
SMc04393	-1.18139			ABC transporter ATP-binding protein	G	Carbohydrate transport and metabolism	Putative dextrin ABC sugar transporter, ATP-binding component	sn-glycerol-3-phosphate ABC transporter ATP-binding protein UgpC && PF00005:ABC transporter	ABC_tran
SMc01758	-1.17902	-1.41691	groEL4	chaperonin GroEL	O	Posttranslational modification, protein turnover, chaperones	60 KD chaperonin B (GroEL) protein	chaperonin GroEL && PF00118:TCP-1/cpn60 chaperonin family	-
SMb20144	-1.17318	-1.95721		putative ABC transporter oligopeptide-binding protein	E	Amino acid transport and metabolism	Putative glycolic acid ABC transporter, periplasmic solute-binding protein	peptide ABC transporter substrate-binding protein && PF00496:Bacterial extracellular solute-binding proteins, family 5 Middle	-
SMc03164	-1.17031	-0.871899	xylB	putative xylulose kinase protein	G	Carbohydrate transport and metabolism	Putative xylulose kinase	xylulokinase && PF00370:FGGY family of carbohydrate kinases, N-terminal domain|PF02782:FGGY family of carbohydrate kinases, C-terminal domain	FGGY_N
SMc00499	-1.16914			hypothetical protein	S	Function unknown	Hypothetical transmembrane protein	tripartite tricarboxylate transporter substrate binding protein && PF03401:Tripartite tricarboxylate transporter family receptor	-
SMb20114	-1.16592			hypothetical protein	H	Coenzyme transport and metabolism	Conserved hypothetical protein	ribonuclease activity regulator RraA && PF03737:Demethylmenaquinone methyltransferase	-
SMb20720	-1.16528			putative sugar uptake ABC transporter periplasmic solute-binding protein precursor	G	Carbohydrate transport and metabolism	Putative sugar uptake ABC transporter periplasmic solute-binding protein precursor	substrate-binding domain-containing protein && PF13407:Periplasmic binding protein domain	-
SMb20485	-1.16187	-2.0644	supB	putative sugar ABC transporter ATP-binding protein	G	Carbohydrate transport and metabolism	Putative sugar ABC transporter ATP-binding protein	sugar ABC transporter ATP-binding protein && PF00005:ABC transporter	ABC_tran
SMc04397	-1.16009	-1.59957		putative L-sorbosone dehydrogenase, NADP dependent protein	C	Energy production and conversion	Putative L-sorbosone dehydrogenase, NADP dependent protein	aldehyde dehydrogenase family protein && PF00171:Aldehyde dehydrogenase family	Aldedh
SMb20620	-1.14799	-2.1983		putative sugar uptake ABC transporter periplasmic solute-binding protein precursor	G	Carbohydrate transport and metabolism	Putative sugar ABC transporter	substrate-binding domain-containing protein && PF13407:Periplasmic binding protein domain	-
SMc02323	-1.14723		rhaR	putative transcription regulator protein	K	Transcription	Transcription regulator, DeoR family	DeoR/GlpR transcriptional regulator && PF08220:DeoR-like helix-turn-helix domain|PF00455:DeoR C terminal sensor domain	DeoR
SMc01424	-1.14307	-1.22322	nthA	nitrile hydratase subunit alpha protein	X	Not in COGs	Probable nitrile hydratase subunit alpha protein	nitrile hydratase subunit alpha && PF02979:Nitrile hydratase, alpha chain	-
SMb20164	-1.14277	-2.03907		putative sensor histidine kinase protein	T	Signal transduction mechanisms	Putative two-component sensor histidine kinase containing a receiver domain	hybrid sensor histidine kinase/response regulator && PF12860:PAS fold|PF02518:Histidine kinase-, DNA gyrase B-, and HSP90-like ATPase|PF00512:His Kinase A (phospho-acceptor) domain|PF00072:Response regulator receiver domain	HATPase_c
SMc03091	-1.13914	-2.0814	argI1	arginase	E	Amino acid transport and metabolism	Probable arginase	arginase && PF00491:Arginase family	-
SMc01625	-1.13001	-2.15449		putative ABC transporter ATP-binding protein	G	Carbohydrate transport and metabolism	Putative polyol ABC transporter, ATP-binding component	ABC transporter ATP-binding protein && PF00005:ABC transporter	ABC_tran
SMc02357	-1.12788			putative high-affinity branched-chain amino acid transport ATP-binding ABC transporter protein	E	Amino acid transport and metabolism	Putative high-affinity branched-chain amino acid transport ATP-binding ABC transporter	ABC transporter ATP-binding protein && PF12399:Branched-chain amino acid ATP-binding cassette transporter|PF00005:ABC transporter	ABC_tran
SMc03950	-1.12067	-1.42038	pntAa	proton-translocating nicotinamide nucleotide transhydrogenase subunit protein	C	Energy production and conversion	NAD(P) transhydrogenase subunit alpha part 1	Re/Si-specific NAD(P)(+) transhydrogenase subunit alpha && PF01262:Alanine dehydrogenase/PNT, C-terminal domain|PF05222:Alanine dehydrogenase/PNT, N-terminal domain	-
SMb20158	-1.11075			ABC transporter periplasmic substrate-binding protein	P	Inorganic ion transport and metabolism	Hypothetical ABC transporter periplasmic solute-binding protein	ABC transporter substrate-binding protein && PF13531:Bacterial extracellular solute-binding protein	-
SMc02775	-1.10879	-2.21034		putative L-fucose dehydrogenase (D-threo aldose 1-dehydrogenase) protein	C	Energy production and conversion	Putative L-fucose dehydrogenase (D-threo aldose 1-dehydrogenase)	aldo/keto reductase && PF00248:Aldo/keto reductase family	Aldo_ket_red
SMb20314	-1.10697			glycerone kinase	G	Carbohydrate transport and metabolism	Glycerone kinase	dihydroxyacetone kinase subunit DhaK && PF02733:Dak1 domain	-
SMc02768	-1.10495	-0.967179		hypothetical protein	R	General function prediction only	Conserved hypothetical protein	M48 family metallopeptidase && PF01863:Protein of unknown function DUF45	-
SMc04398	-1.10422	-1.17757		putative enoyl-CoA hydratase protein	I	Lipid transport and metabolism	Enoyl-CoA hydratase	enoyl-CoA hydratase/isomerase family protein && PF00378:Enoyl-CoA hydratase/isomerase	ECH
SMc01640	-1.10126	-1.31741		putative acyl-COA synthetase protein	C	Energy production and conversion	Acyl-CoA synthetase	acetate--CoA ligase family protein && PF13380:CoA binding domain|PF13549:ATP-grasp domain|PF13607:Succinyl-CoA ligase like flavodoxin domain	-
SMc00517	-1.08742	-1.6418		hypothetical protein	O	Posttranslational modification, protein turnover, chaperones	Conserved hypothetical protein	XdhC family protein && PF02625:XdhC and CoxI family	-
SMc00262	-1.08712	-3.00722		acetyl-CoA acetyltransferase	I	Lipid transport and metabolism	Putative 3-ketoacyl-CoA thiolase	acetyl-CoA acetyltransferase && PF00108:Thiolase, N-terminal domain|PF02803:Thiolase, C-terminal domain	Thiolase_N
SMb20159	-1.08112			putative inositol monophosphatase protein	G	Carbohydrate transport and metabolism	Inositol-phosphate phosphatase	inositol monophosphatase family protein && PF00459:Inositol monophosphatase family	-
SMb20200	-1.07522	-1.84789	cbbT	transketolase	G	Carbohydrate transport and metabolism	Putative transketolase	transketolase && PF00456:Transketolase, thiamine diphosphate binding domain|PF02780:Transketolase, C-terminal domain|PF02779:Transketolase, pyrimidine binding domain	-
SMb20508	-1.06207			putative ABC transporter periplasmic sugar-binding protein	G	Carbohydrate transport and metabolism	Probable sugar ABC transporter, periplasmic solute-binding protein, putative arabinose transporter	arabinose ABC transporter substrate-binding protein && PF00532:Periplasmic binding proteins and sugar binding domain of LacI family	Peripla_BP_1
SMc01132	-1.06181	-1.34447		hypothetical protein	S	Function unknown	Conserved hypothetical protein	carbon monoxide dehydrogenase subunit G && PF06240:Carbon monoxide dehydrogenase subunit G (CoxG)	-
SMa0044	-1.05972	-1.40033		hypothetical protein	S	Function unknown	conserved hypothetical protein	DUF2277 domain-containing protein && -	-
SMb20772	-1.05924		pdxA2	4-hydroxythreonine-4-phosphate dehydrogenase	H	Coenzyme transport and metabolism	Probable pyridoxal phosphate biosynthetic protein PdxA	4-hydroxythreonine-4-phosphate dehydrogenase PdxA && PF04166:Pyridoxal phosphate biosynthetic protein PdxA	-
SMb20416	-1.05911	-1.49853	ugpB	glycerol-3-phosphate ABC transporter periplasmic -binding protein	G	Carbohydrate transport and metabolism	Probable ABC transporter periplasmic glycerol-3-phosphate-binding protein precursor	sn-glycerol-3-phosphate ABC transporter substrate-binding protein UgpB && PF13416:Bacterial extracellular solute-binding protein	-
SMb20419	-1.05851	-2.04894	ugpC	glycerol-3-phosphate transporter ATP-binding subunit	G	Carbohydrate transport and metabolism	Glycerol-3-phosphate-transporting ATPase	sn-glycerol-3-phosphate import ATP-binding protein UgpC && PF08402:TOBE domain|PF00005:ABC transporter	ABC_tran
SMc02325	-1.05441		rhaT	ABC transporter ATP-binding protein	G	Carbohydrate transport and metabolism	ATP-binding component of rhamnose transport system	sugar ABC transporter ATP-binding protein && PF00005:ABC transporter	ABC_tran
SMc02877	-1.05346	-1.47092		hypothetical protein	M	Cell wall/membrane biogenesis	Putative sugar isomerase	SIS domain-containing protein && PF01380:SIS domain	SIS
SMb21647	-1.04914	-2.17171	agpA	alpha-galactoside ABC transporter periplasmic solute-binding protein precursor	E	Amino acid transport and metabolism	Periplasmic alpha-galactoside binding protein	ABC transporter substrate-binding protein && PF00496:Bacterial extracellular solute-binding proteins, family 5 Middle	-
SMb20617	-1.0483	-1.51308	thiG	thiazole synthase	H	Coenzyme transport and metabolism	Putative thiamine biosynthesis protein	thiazole synthase && PF05690:Thiazole biosynthesis protein ThiG	-
SMc01442	-1.04129	-0.700831	folA	dihydrofolate reductase protein	H	Coenzyme transport and metabolism	Probable dihydrofolate reductase	dihydrofolate reductase && PF00186:Dihydrofolate reductase	-
SMb20675	-1.03614	-1.14777		hypothetical protein	S	Function unknown	Conserved hypothetical protein	DUF1349 domain-containing protein && PF07081:Protein of unknown function (DUF1349)	-
SMb20712	-1.03063	-1.79968	ibpA	putative rhizopine uptake ABC transporter periplasmic solute-binding protein precursor	G	Carbohydrate transport and metabolism	putative myo-inositol ABC transporter, periplasmic solute-binding protein	sugar ABC transporter substrate-binding protein && PF13407:Periplasmic binding protein domain	-
SMc02322	-1.02845	-0.880869	rhaD	short chain dehydrogenase	I	Lipid transport and metabolism	Hypothetical oxidoreductase	bifunctional rhamnulose-1-phosphate aldolase/short-chain dehydrogenase && PF00106:short chain dehydrogenase|PF00596:Class II Aldolase and Adducin N-terminal domain	adh_short
SMb20749	-1.02365	-0.901492	uxuB	putative D-mannonate oxidoreductase protein	G	Carbohydrate transport and metabolism	Probable mannitol dehydrogenase	mannitol dehydrogenase family protein && PF01232:Mannitol dehydrogenase Rossmann domain|PF08125:Mannitol dehydrogenase C-terminal domain	Mannitol_dh_C
SMc04095	-1.02318			putative acyl-COA synthetase protein	I	Lipid transport and metabolism	Putative acyl-CoA synthetase	AMP-binding protein && PF16177:Acetyl-coenzyme A synthetase N-terminus|PF00501:AMP-binding enzyme|PF13193:AMP-binding enzyme C-terminal domain	AMP-binding
SMc04135	-1.01632	-1.65505		putative periplasmic binding ABC transporter protein	G	Carbohydrate transport and metabolism	Putative amino acid or peptide ABC transporter, periplasmic solute-binding component	carbohydrate ABC transporter substrate-binding protein && PF13416:Bacterial extracellular solute-binding protein	-
SMb21201	-1.01539	-1.82694		putative two-component sensor histidine kinase protein	T	Signal transduction mechanisms	Putative two-component sensor histidine kinase	sensor histidine kinase && PF02518:Histidine kinase-, DNA gyrase B-, and HSP90-like ATPase|PF00512:His Kinase A (phospho-acceptor) domain	HATPase_c
SMb21121	-1.01511	-1.43996	ivdH	putative isovaleryl-CoA dehydrogenase protein	I	Lipid transport and metabolism	Putative isovaleryl-CoA dehydrogenase	isovaleryl-CoA dehydrogenase && PF02770:Acyl-CoA dehydrogenase, middle domain|PF00441:Acyl-CoA dehydrogenase, C-terminal domain|PF02771:Acyl-CoA dehydrogenase, N-terminal domain	-
SMc03133	-1.00913	-2.36853		putative amino-acid transport system permease ABC transporter protein	E	Amino acid transport and metabolism	Putative DL-2-aminoadipic acid ABC transporter, permease component	amino acid ABC transporter permease && PF00528:Binding-protein-dependent transport system inner membrane component	BPD_transp_1
SMa1434	-1.00891	-1.44663		ABC transporter ATP-binding protein	R	General function prediction only	ABC transporter, ATP-binding protein	ABC transporter ATP-binding protein && PF00005:ABC transporter|PF08352:Oligopeptide/dipeptide transporter, C-terminal region	ABC_tran
SMc04341	-1.00792	-1.34946		putative amino acid-binding periplasmic protein	E	Amino acid transport and metabolism	Periplasmic substrate-binding protein	amino acid-binding protein && PF04069:Substrate binding domain of ABC-type glycine betaine transport system	-
SMb22023	-1.00477		groES5	10 kDa chaperonin	X	Not in COGs		co-chaperone GroES && PF00166:Chaperonin 10 Kd subunit	-
SMb20387	-1.0018			putative transcriptional regulator protein	K	Transcription	Putative transcriptional regulator	IclR family transcriptional regulator && PF09339:IclR helix-turn-helix domain|PF01614:Bacterial transcriptional regulator	IclR
SMa2041	-1.00134	-1.60987		oxidoreductase	C	Energy production and conversion		xanthine dehydrogenase family protein subunit M && PF03450:CO dehydrogenase flavoprotein C-terminal domain|PF00941:FAD binding domain in molybdopterin dehydrogenase	-
SMb20155		-5.67744		putative ABC transporter permease protein	P	Inorganic ion transport and metabolism	Putative ABC transporter permease	iron ABC transporter permease && PF00528:Binding-protein-dependent transport system inner membrane component	BPD_transp_1
SMc04186		-4.09291		hypothetical protein	X	Not in COGs		hypothetical protein && -	-
SMc04207		-4.03332	rspD	putative toxin secretion ATP-binding ABC transporter protein	R	General function prediction only	Rhizobiocin secretion protein	type I secretion system permease/ATPase && PF00664:ABC transporter transmembrane region|PF00005:ABC transporter	ABC_tran
SMa1853		-4.02412		hypothetical protein	K	Transcription	conserved hypothetical protein	GNAT family N-acetyltransferase && PF13508:Acetyltransferase (GNAT) domain	-
SMa0070		-3.92736		ABC transporter permease	G	Carbohydrate transport and metabolism	Putative monosaccharide ABC transporter, permease component	ABC transporter permease && PF02653:Branched-chain amino acid transport system / permease component	BPD_transp_2
SMb20987		-3.82855		putative siroheme synthetase protein	H	Coenzyme transport and metabolism	Putative uroporphiryn-III C-methyltransferase	siroheme synthase && PF13241:Putative NAD(P)-binding|PF14824:Sirohaem biosynthesis protein central|PF00590:Tetrapyrrole (Corrin/Porphyrin) Methylases|PF10414:Sirohaem synthase dimerisation region	-
SMb21353		-3.5848		putative periplasmic C4-dicarboxylate transport protein	G	Carbohydrate transport and metabolism	Putative pyruvic acid ABC transporter, periplasmic solute-binding protein	TRAP transporter substrate-binding protein && PF03480:Bacterial extracellular solute-binding protein, family 7	-
SMc04291	-0.647511	-2.99175		putative L-sorbosone dehydrogenase (SNDH) protein	G	Carbohydrate transport and metabolism	Putative L-sorbosone dehydrogenase (sndh) protein	sorbosone dehydrogenase family protein && PF07995:Glucose / Sorbosone dehydrogenase	-
SMb21351		-2.90499		putative C4-dicarboxylate large membrane transport protein	G	Carbohydrate transport and metabolism	Putative pyruvic acid ABC transporter, permease component	TRAP transporter large permease && PF06808:Tripartite ATP-independent periplasmic transporter, DctM component	-
SMa0155		-2.8695		hypothetical protein	G	Carbohydrate transport and metabolism	Putative TRAP-type transport system, small permease component, transports malonic acid	TRAP transporter small permease && PF04290:Tripartite ATP-independent periplasmic transporters, DctQ component	-
SMb20128		-2.61438		putative deaminase protein	F	Nucleotide transport and metabolism	Deaminase	amidohydrolase family protein && PF07969:Amidohydrolase family	-
SMb20786		-2.59363		putative branched-chain amino acid uptake ABC transporter permease protein	E	Amino acid transport and metabolism	Putative organic acid ABC transporter, permease component	branched-chain amino acid ABC transporter permease && PF02653:Branched-chain amino acid transport system / permease component	BPD_transp_2
SMc04208		-2.58043	rspE	putative toxin secretion transmembrane protein	M	Cell wall/membrane biogenesis	Rhizobiocin secretion protein RspE	HlyD family type I secretion periplasmic adaptor subunit && PF13533:Biotin-lipoyl like|PF13437:HlyD family secretion protein	-
SMb20503		-2.53986		putative sugar ABC transporter ATP-binding protein	G	Carbohydrate transport and metabolism	Putative sugar ABC transporter ATP-binding protein	sugar ABC transporter ATP-binding protein && PF00005:ABC transporter	ABC_tran
SMc03116		-2.4708		putative alcohol dehydrogenase protein	E	Amino acid transport and metabolism	Probable GMC-type oxidoreductase	GMC family oxidoreductase N-terminal domain-containing protein && PF05199:GMC oxidoreductase|PF00732:GMC oxidoreductase	-
SMb21345		-2.36422		putative sugar uptake ABC transporter periplasmic solute-binding protein precursor	G	Carbohydrate transport and metabolism	Putative galactose ABC transporter, periplasmic solute-binding protein	ABC transporter substrate-binding protein && PF13407:Periplasmic binding protein domain	-
SMc00089		-2.32818		hypothetical protein	K	Transcription	Conserved hypothetical protein, DNA binding domain	helix-turn-helix transcriptional regulator && PF12844:Helix-turn-helix domain	-
SMb21344		-2.31785		putative sugar uptake ABC transporter ATP-binding protein	G	Carbohydrate transport and metabolism	Putative galactose ABC transporter, ATP-binding protein	sugar ABC transporter ATP-binding protein && PF00005:ABC transporter	ABC_tran
SMa1471		-2.28486		hypothetical protein	Q	Secondary metabolites biosynthesis, transport and catabolism	conserved hypothetical protein	isochorismatase family protein && PF00857:Isochorismatase family	Isochorismatase
SMb20661		-2.23617		putative sugar uptake ABC transporter ATP-binding protein	G	Carbohydrate transport and metabolism	Putative sugar uptake ABC transporter ATP-binding protein	sn-glycerol-3-phosphate ABC transporter ATP-binding protein UgpC && PF03459:TOBE domain|PF00005:ABC transporter	ABC_tran
SMb20538		-2.19824		putative solute-binding protein	G	Carbohydrate transport and metabolism	Probable sugar ABC transporter	carbohydrate ABC transporter substrate-binding protein && PF01547:Bacterial extracellular solute-binding protein	SBP_bac_1
SMc01982	-0.75406	-2.12618	coxM	alternative cytochrome C oxidase polypeptide II transmembrane protein	C	Energy production and conversion	Probable alternative cytochrome C oxidase polypeptide II transmembrane protein	cytochrome c oxidase subunit II && PF00116:Cytochrome C oxidase subunit II, periplasmic domain	-
SMb20756	-0.849968	-2.00051	pccA	putative propionyl-CoA carboxylase alpha chain protein	I	Lipid transport and metabolism	Putative propionyl-CoA carboxylase alpha chain	acetyl/propionyl/methylcrotonyl-CoA carboxylase subunit alpha && PF00289:Carbamoyl-phosphate synthase L chain, N-terminal domain|PF00364:Biotin-requiring enzyme|PF02785:Biotin carboxylase C-terminal domain|PF02786:Carbamoyl-phosphate synthase L chain, ATP binding domain	CPSase_L_D2
SMb20163		-1.9607		hypothetical protein	S	Function unknown	Conserved hypothetical protein	FIST signal transduction protein && PF08495:FIST N domain|PF10442:FIST C domain	-
SMb20374	-0.977311	-1.95119		putative periplasmic substrate-binding protein	G	Carbohydrate transport and metabolism	Putative TRAP-type transporter, periplasmic substrate-binding protein	TRAP transporter substrate-binding protein && PF03480:Bacterial extracellular solute-binding protein, family 7	-
SMb20490		-1.94502	fucA2	putative L-fuculose phosphate aldolase protein	G	Carbohydrate transport and metabolism	L-fuculose-phosphate aldolase	class II aldolase/adducin family protein && PF00596:Class II Aldolase and Adducin N-terminal domain	Aldolase_II
SMc02505	-0.633105	-1.94476		hypothetical protein	X	Not in COGs	Conserved hypothetical transmembrane protein, signal peptide	hypothetical protein && -	-
SMa1351		-1.93406		enolase	M	Cell wall/membrane biogenesis	Mandelate racemase/muconate lactonizing enzyme family	mandelate racemase/muconate lactonizing enzyme family protein && PF02746:Mandelate racemase / muconate lactonizing enzyme, N-terminal domain|PF13378:Enolase C-terminal domain-like	MR_MLE_N
SMc04141		-1.91493	gst9	putative glutathione S-transferase protein	O	Posttranslational modification, protein turnover, chaperones	Putative glutathione S-transferase	glutathione S-transferase family protein && PF00043:Glutathione S-transferase, C-terminal domain	GST_C
SMc02616		-1.90452		putative permease transmembrane protein	E	Amino acid transport and metabolism	Putative amino acid transporter	APC family permease && PF13520:Amino acid permease	-
SMc00164	-0.713952	-1.87931		hypothetical protein	Q	Secondary metabolites biosynthesis, transport and catabolism	Conserved hypothetical protein	phytanoyl-CoA dioxygenase family protein && PF05721:Phytanoyl-CoA dioxygenase (PhyH)	PhyH
SMb20718		-1.87366		putative sugar uptake ABC transporter ATP-binding protein	G	Carbohydrate transport and metabolism	Putative sugar uptake ABC transporter ATP-binding protein	sugar ABC transporter ATP-binding protein && PF00005:ABC transporter	ABC_tran
SMa2127		-1.85935		ABC transporter ATP-binding protein	R	General function prediction only		ABC transporter ATP-binding protein && PF00005:ABC transporter	ABC_tran
SMa0065		-1.85203		GntR family transcriptional regulator	K	Transcription	Transcriptional regulator, GntR family	GntR family transcriptional regulator && PF07729:FCD domain|PF00392:Bacterial regulatory proteins, gntR family	FCD
SMb20925		-1.84745		hypothetical protein	R	General function prediction only	Conserved hypothetical membrane protein	site-2 protease family protein && PF02163:Peptidase family M50|PF00571:CBS domain	Peptidase_M50
SMb20356		-1.82212		putative sensory histidine kinase protein	T	Signal transduction mechanisms	Putative two-component sensor histidine kinase	response regulator && PF00672:HAMP domain|PF00072:Response regulator receiver domain|PF02518:Histidine kinase-, DNA gyrase B-, and HSP90-like ATPase|PF12860:PAS fold|PF00512:His Kinase A (phospho-acceptor) domain	HATPase_c
SMb20079		-1.81762		putative hemolysin-adenlyate cyclase protein	Q	Secondary metabolites biosynthesis, transport and catabolism	Putaive haemolysin-type calcium-binding protein	calcium-binding protein && -	-
SMb20496		-1.81143		GMC oxidoreductase protein	E	Amino acid transport and metabolism	Choline dehydrogenase	GMC family oxidoreductase && PF05199:GMC oxidoreductase|PF00732:GMC oxidoreductase	-
SMa1354	-0.97349	-1.80063		Isomerase	X	Not in COGs	Isomerase	sugar phosphate isomerase/epimerase && PF01261:Xylose isomerase-like TIM barrel	-
SMb20408		-1.78188		hypothetical protein	Q	Secondary metabolites biosynthesis, transport and catabolism		acetone carboxylase subunit gamma && PF08882:Acetone carboxylase gamma subunit	-
SMc04047	-0.881849	-1.76022	azu2	pseudoazurin (blue copper protein)	C	Energy production and conversion	Probable pseudoazurin (blue copper protein)	pseudoazurin && PF00127:Copper binding proteins, plastocyanin/azurin family	-
SMc04149		-1.75483		putative oxidoreductase protein	P	Inorganic ion transport and metabolism	Flavin-containing monooxygenase family protein / FMO family protein	NAD(P)/FAD-dependent oxidoreductase && PF00743:Flavin-binding monooxygenase-like	FMO-like
SMc00168	-0.812034	-1.74759	sinI	putative autoinducer synthase protein	T	Signal transduction mechanisms	N-acyl-L-homoserine lactone synthetase	autoinducer synthase && PF00765:Autoinducer synthase	Autoind_synth
SMb20866		-1.72451		hypothetical protein	R	General function prediction only	Conserved hypothetical protein	MBL fold metallo-hydrolase && PF00753:Metallo-beta-lactamase superfamily	Lactamase_B
SMa0101	-0.9359	-1.70399		Amidohydrolase	R	General function prediction only	Amidohydrolase, may be involved in metabolism of lysine, ectoine, and asparagine	amidohydrolase && PF07969:Amidohydrolase family	-
SMb20714	-0.729463	-1.68515	iatP	putative sugar uptake ABC transporter permease protein	G	Carbohydrate transport and metabolism	Putative myo-inositol ABC transporter, permease component	ABC transporter permease && PF02653:Branched-chain amino acid transport system / permease component	BPD_transp_2
SMa0110	-0.855943	-1.66502		ABC transporter, ATP-binding protein	E	Amino acid transport and metabolism	ABC transporter, ATP-binding protein, likely involved in transport of lysine, ectoine, and asparagine	ATP-binding cassette domain-containing protein && PF08352:Oligopeptide/dipeptide transporter, C-terminal region|PF00005:ABC transporter	ABC_tran
SMa0105	-0.879206	-1.65685		ABC transporter, permease	E	Amino acid transport and metabolism		ABC transporter permease && PF00528:Binding-protein-dependent transport system inner membrane component	BPD_transp_1
SMc04048	-0.807643	-1.64699		putative cytochrome c protein	C	Energy production and conversion	Putative cytochrome C	cytochrome c && PF13442:Cytochrome C oxidase, cbb3-type, subunit III	-
SMa0007		-1.62821	fdoI	FdoI formate dehydrogenase-O,gamma subunit	C	Energy production and conversion	formate dehydrogenase, cytochrome B556 (FDO) subunit	formate dehydrogenase subunit gamma && PF00033:Cytochrome b/b6/petB	-
SMc04396	-0.944395	-1.62804		putative periplasmic binding protein	G	Carbohydrate transport and metabolism	Putative dextrin ABC transporter, periplasmic solute-binding component	carbohydrate ABC transporter substrate-binding protein && PF01547:Bacterial extracellular solute-binding protein	SBP_bac_1
SMa0601		-1.61781		hypothetical protein	X	Not in COGs	conserved hypothetical protein	adenylate cyclase && -	-
SMb21644	-0.665257	-1.60431	agpD	putative ABC transporter ATP-binding protein	R	General function prediction only	ABC-type alpha-galactoside transport system, duplicated ATPase component	ABC transporter ATP-binding protein && PF00005:ABC transporter	ABC_tran
SMb21648	-0.76601	-1.6023	melA	alpha-galactosidase (melibiase) protein	G	Carbohydrate transport and metabolism	Alpha-galactosidase, melibiase	alpha-glucosidase/alpha-galactosidase && PF11975:Family 4 glycosyl hydrolase C-terminal domain|PF02056:Family 4 glycosyl hydrolase	-
SMb20663		-1.59988		hypothetical protein	M	Cell wall/membrane biogenesis	Conserved hypothetical protein	SDR family oxidoreductase && PF01370:NAD dependent epimerase/dehydratase family	Epimerase
SMc02870	-0.873263	-1.59987		putative oxidoreductase protein	R	General function prediction only	Probable oxidoreductase	Gfo/Idh/MocA family oxidoreductase && PF01408:Oxidoreductase family, NAD-binding Rossmann fold	GFO_IDH_MocA
SMb20213		-1.58026		hypothetical protein	O	Posttranslational modification, protein turnover, chaperones	Conserved hypothetical protein	cytochrome c biogenesis protein DipZ && PF00578:AhpC/TSA family|PF02683:Cytochrome C biogenesis protein transmembrane region	-
SMa0312		-1.57032		hypothetical protein	X	Not in COGs		hypothetical protein && -	-
SMc04289		-1.55965		hypothetical protein	X	Not in COGs	Putative TRAP-type periplasmic solute-binding protein	TRAP transporter substrate-binding protein && PF03480:Bacterial extracellular solute-binding protein, family 7	-
SMc04150		-1.55927		hypothetical protein	X	Not in COGs	Conserved hypothetical protein	DUF3445 domain-containing protein && PF11927:Protein of unknown function (DUF3445)	-
SMa0615		-1.53068	fixO3	FixO3 cytochrome-c oxidase subunit	C	Energy production and conversion	FixO3 cytochrome-c oxidase subunit	cytochrome-c oxidase%2C cbb3-type subunit II && PF02433:Cytochrome C oxidase, mono-heme subunit/FixO	-
SMc04292	-0.608755	-1.51372	cyaF3	adenylate/guanylate cyclase protein	R	General function prediction only	Probable adenylate/guanylate cyclase	tetratricopeptide repeat protein && -	-
SMb20102	-0.686355	-1.50933	acoR	putative acetoin catabolism regulatory protein	Q	Secondary metabolites biosynthesis, transport and catabolism	Putative acetoin catabolism regulatory protein	sigma-54-dependent Fis family transcriptional regulator && PF00158:Sigma-54 interaction domain|PF02954:Bacterial regulatory protein, Fis family	Sigma54_activat
SMc00606		-1.49834		putative ribonuclease protein	J	Translation	Putative ribonuclease	ribonuclease T(2) && PF00445:Ribonuclease T2 family	Ribonuclease_T2
SMb20428		-1.4813	ehuB	putative ABC transporter amino acid-binding protein	E	Amino acid transport and metabolism	ABC transporter, periplasmic ectoine/hydroxyectoine binding protein	ectoine/hydroxyectoine ABC transporter substrate-binding protein EhuB && PF00497:Bacterial extracellular solute-binding proteins, family 3	-
SMb20173	-0.775805	-1.47886		putative methanol dehydrogenase protein, large subunit	G	Carbohydrate transport and metabolism	Putative methanol dehydrogenase protein, large subunit	methanol/ethanol family PQQ-dependent dehydrogenase && PF01011:PQQ enzyme repeat|PF13360:PQQ-like domain	-
SMb20746	-0.623926	-1.47697	gstI	hypothetical protein	X	Not in COGs	Glutamine synthetase translation inhibitor	DUF2735 domain-containing protein && -	-
SMb21471		-1.47682		hypothetical protein	X	Not in COGs	Hypothetical protein	DUF982 domain-containing protein && -	-
SMc01762	-0.479557	-1.46138		putative transcription regulator protein	K	Transcription	Putative transcription regulator	helix-turn-helix transcriptional regulator && PF12840:Helix-turn-helix domain	-
SMa0144	-0.690116	-1.45214		hypothetical protein	X	Not in COGs	hypothetical protein	anti-sigma factor && -	-
SMa1476		-1.44225		Transcriptional regulator, AraC family	X	Not in COGs	Transcriptional regulator, AraC family	GlxA family transcriptional regulator && PF12833:Helix-turn-helix domain|PF01965:DJ-1/PfpI family	DJ-1_PfpI
SMb21196	-0.827174	-1.44019	oppA	putative oligopeptide uptake ABC transporter periplasmic solute-binding protein precursor	E	Amino acid transport and metabolism	ABC transporter of tetrapeptides and some tripeptides, periplasmic solute-binding protein	peptide ABC transporter substrate-binding protein && PF00496:Bacterial extracellular solute-binding proteins, family 5 Middle	-
SMc04140		-1.43698		ABC transporter ATP-binding protein	G	Carbohydrate transport and metabolism	Putative amino acid or peptide ABC transporter, ATP-binding component	sn-glycerol-3-phosphate ABC transporter ATP-binding protein UgpC && PF08402:TOBE domain|PF00005:ABC transporter	ABC_tran
SMb21415		-1.43001		putative oxidoreductase, oxygen dependent, FAD-dependent protein	C	Energy production and conversion	Putative oxidoreductase, oxygen dependent, FAD-dependent protein	FAD-binding oxidoreductase && PF01565:FAD binding domain|PF08031:Berberine and berberine like	FAD_binding_4
SMa1013		-1.42206		ActP Copper translocating P-type ATPase	P	Inorganic ion transport and metabolism		copper-translocating P-type ATPase && PF00122:E1-E2 ATPase|PF00702:haloacid dehalogenase-like hydrolase|PF00403:Heavy-metal-associated domain	E1-E2_ATPase
SMc04392		-1.41612		putative dehydrogenase transmembrane protein	E	Amino acid transport and metabolism	Putative dehydrogenase transmembrane protein	GMC family oxidoreductase && PF00732:GMC oxidoreductase|PF05199:GMC oxidoreductase	-
SMa0229		-1.41078	rnk2	hypothetical protein	K	Transcription	Putative regulator of nucleoside diphosphate kinase	nucleoside diphosphate kinase regulator && PF01272:Transcription elongation factor, GreA/GreB, C-term	-
SMc04179	-0.787544	-1.40895		putative transmembrane protein	P	Inorganic ion transport and metabolism	Putative transmembrane protein	SLC13 family permease && PF03600:Citrate transporter|PF02080:TrkA-C domain	TrkA_C
SMc02338		-1.40486		putative periplasmic binding ABC transporter protein	G	Carbohydrate transport and metabolism	Sugar-binding periplasmic protein precursor	substrate-binding domain-containing protein && PF13407:Periplasmic binding protein domain	-
SMb21298	-0.874386	-1.38187		hypothetical protein	R	General function prediction only	Conserved hypothetical protein, possibly exported	alpha-2-macroglobulin family protein && PF01835:MG2 domain|PF00024:PAN domain|PF11974:Alpha-2-macroglobulin MG1 domain|PF00207:Alpha-2-macroglobulin family|PF07703:Alpha-2-macroglobulin family N-terminal region	A2M_N
SMb20002	-0.82195	-1.38065	lacK	lactose transport ATP-binding protein	G	Carbohydrate transport and metabolism	Lactose ABC transporter, ATP-binding protein	sn-glycerol-3-phosphate ABC transporter ATP-binding protein UgpC && PF08402:TOBE domain|PF00005:ABC transporter	ABC_tran
SMa0083		-1.37253		ABC transporter, ATP-binding protein	E	Amino acid transport and metabolism	ABC transporter, ATP-binding protein	amino acid ABC transporter ATP-binding protein && PF00005:ABC transporter	ABC_tran
SMc00829		-1.3706		putative transcription regulator protein	K	Transcription	Probable transcriptional regulator	FCD domain-containing protein && PF07729:FCD domain|PF00392:Bacterial regulatory proteins, gntR family	FCD
SMa1561		-1.36865	cheB2	CheB2 chemotaxis methylesterase	N	Cell motility	Chemotaxis response regulator protein-glutamate methylesterase	chemotaxis protein CheB && PF01339:CheB methylesterase	CheB_methylest
SMc01822	-0.970791	-1.3654		hypothetical protein	G	Carbohydrate transport and metabolism	Conserved hypothetical protein	cupin domain-containing protein && PF07883:Cupin domain	Cupin_2
SMb20444	-0.920573	-1.35988		hypothetical protein	G	Carbohydrate transport and metabolism	Putative Trap-type pentose monosaccharide transport system, large permease component	TRAP transporter large permease && PF06808:Tripartite ATP-independent periplasmic transporter, DctM component	-
SMb20168		-1.35015		hypothetical protein	R	General function prediction only	Conserved hypothetical protein	quinoprotein relay system zinc metallohydrolase 2 && PF00753:Metallo-beta-lactamase superfamily	Lactamase_B
SMb21633		-1.34057	paaG	enoyl-CoA hydratase	I	Lipid transport and metabolism	Putative enoyl-CoA hydratase	2-(1%2C2-epoxy-1%2C2-dihydrophenyl)acetyl-CoA isomerase && PF00378:Enoyl-CoA hydratase/isomerase	ECH
SMa2145		-1.33552		aminomethyltransferase	E	Amino acid transport and metabolism		aminomethyltransferase family protein && PF08669:Glycine cleavage T-protein C-terminal barrel domain|PF01571:Aminomethyltransferase folate-binding domain	GCV_T
SMc03240		-1.32833		putative signal peptide protein	X	Not in COGs	Conserved hypothetical signal peptide protein	hypothetical protein && -	-
SMc01639	-0.981283	-1.32781		putative acyl-CoA dehydrogenase protein	I	Lipid transport and metabolism	Putative acyl-CoA dehydrogenase	acyl-CoA dehydrogenase family protein && PF00441:Acyl-CoA dehydrogenase, C-terminal domain|PF02770:Acyl-CoA dehydrogenase, middle domain|PF02771:Acyl-CoA dehydrogenase, N-terminal domain	-
SMc00805	-0.657896	-1.32301		hypothetical protein	X	Not in COGs	Hypothetical protein	PQQ-binding-like beta-propeller repeat protein && -	-
SMa5011	-0.899714	-1.3228		oxidoreductase	X	Not in COGs		(2Fe-2S)-binding protein && PF01799:[2Fe-2S] binding domain	-
SMb21526		-1.32245	tauA	putative taurine uptake ABC transporter periplasmic solute-binding protein precursor	P	Inorganic ion transport and metabolism	Probable taurine ABC transporter, periplasmic solute-binding protein	taurine ABC transporter substrate-binding protein && PF09084:NMT1/THI5 like	-
SMc02249		-1.32092		putative sensory transduction histidine kinase transmembrane protein	E	Amino acid transport and metabolism	Putative sensory transduction histidine kinase transmembrane protein	hybrid sensor histidine kinase/response regulator && PF00072:Response regulator receiver domain|PF02518:Histidine kinase-, DNA gyrase B-, and HSP90-like ATPase|PF00512:His Kinase A (phospho-acceptor) domain|PF12860:PAS fold	HATPase_c
SMb20143		-1.31316		putative oligopeptide ABC transporter permease protein	E	Amino acid transport and metabolism	Putative glycolic acid ABC transporter, permease component	ABC transporter permease && PF00528:Binding-protein-dependent transport system inner membrane component	BPD_transp_1
SMb21302	-0.836023	-1.31183		hypothetical protein	G	Carbohydrate transport and metabolism	Putative L-fucose mutarotase	RbsD/FucU family protein && PF05025:RbsD / FucU transport protein family	-
SMc00241	-0.749783	-1.3083		putative transcription regulator protein	K	Transcription	Putative transcriptional regulator	FadR family transcriptional regulator && PF00392:Bacterial regulatory proteins, gntR family|PF07729:FCD domain	FCD
SMc00258		-1.3022		putative signal peptide protein	X	Not in COGs	Hypothetical signal peptide protein	hypothetical protein && -	-
SMb21604		-1.29602		putative sugar uptake ABC transporter periplasmic solute-binding protein precursor	G	Carbohydrate transport and metabolism	Putative sugar uptake ABC transporter periplasmic solute-binding protein precursor	ABC transporter substrate-binding protein && PF13416:Bacterial extracellular solute-binding protein	-
SMb20108	-0.886498	-1.29467		putative ABC transporter periplasmic oligopeptide-binding protein	E	Amino acid transport and metabolism	Putative ABC transporter periplasmic oligopeptide-binding protein	peptide ABC transporter substrate-binding protein && PF00496:Bacterial extracellular solute-binding proteins, family 5 Middle	-
SMc00518	-0.569672	-1.29411		hypothetical protein	O	Posttranslational modification, protein turnover, chaperones	Conserved hypothetical protein	XdhC family protein && PF13478:XdhC Rossmann domain	-
SMc02148	-0.855969	-1.29184		hypothetical protein	S	Function unknown	Putative polyphosphate kinase 2	polyphosphate kinase 2 && PF03976:Polyphosphate kinase 2 (PPK2)	-
SMc04148		-1.2862		putative aminomethyltransferase protein	E	Amino acid transport and metabolism	Putative aminomethyltransferase	DUF1989 domain-containing protein && PF01571:Aminomethyltransferase folate-binding domain|PF09347:Domain of unknown function (DUF1989)|PF08669:Glycine cleavage T-protein C-terminal barrel domain	GCV_T
SMc04402		-1.28524		hypothetical protein	X	Not in COGs	Conserved hypothetical protein	dihydrodipicolinate synthase family protein && PF06187:Protein of unknown function (DUF993)	-
SMc01971	-0.764353	-1.2771	puuC	putative aldehyde dehydrogenase protein	C	Energy production and conversion	Putative gamma-glutamyl-gamma-aminobutyraldehyde dehydrogenase	aldehyde dehydrogenase family protein && PF00171:Aldehyde dehydrogenase family	Aldedh
SMa1753		-1.27412		ABC transporter, permease	X	Not in COGs	ABC transporter, permease	ABC transporter permease && PF00528:Binding-protein-dependent transport system inner membrane component	BPD_transp_1
SMc04036		-1.26914		ABC transporter ATP-binding protein	R	General function prediction only	Putative amino acid or peptide ABC transporter, ATP-binding component	ABC transporter ATP-binding protein && PF00005:ABC transporter|PF08352:Oligopeptide/dipeptide transporter, C-terminal region	ABC_tran
SMb20583		-1.26897	pobA	4-hydroxybenzoate 3-monooxygenase	H	Coenzyme transport and metabolism	Putative 4-hydroxybenzoate hydroxylase	4-hydroxybenzoate 3-monooxygenase && PF01494:FAD binding domain	FAD_binding_3
SMc04312	-0.640225	-1.26885		hypothetical protein	X	Not in COGs	Hypothetical protein	type II toxin-antitoxin system ParD family antitoxin && -	-
SMa1761	-0.506214	-1.26754		Aminotransferase	E	Amino acid transport and metabolism	Aminotransferase	aspartate aminotransferase family protein && PF00202:Aminotransferase class-III	Aminotran_3
SMa1178	-0.708919	-1.26673		hypothetical protein	X	Not in COGs	conserved hypothetical protein	ferritin family protein && PF02915:Rubrerythrin	-
SMc02606		-1.261	soxA1	putative sarcosine oxidase alpha subunit transmembrane protein	E	Amino acid transport and metabolism	Putative sarcosine oxidase alpha subunit transmembrane protein	sarcosine oxidase subunit alpha && PF08669:Glycine cleavage T-protein C-terminal barrel domain|PF01571:Aminomethyltransferase folate-binding domain|PF07992:Pyridine nucleotide-disulphide oxidoreductase|PF13510:2Fe-2S iron-sulfur cluster binding domain	GCV_T
SMc04400	-0.916386	-1.25928	afr	putative oxidoreductase protein	R	General function prediction only	1,5-anhydro-D-fructose reductase	1%2C5-anhydro-D-fructose reductase && PF01408:Oxidoreductase family, NAD-binding Rossmann fold|PF02894:Oxidoreductase family, C-terminal alpha/beta domain	GFO_IDH_MocA
SMb21143	-0.799004	-1.25901	merA2	mercuric reductase	X	Not in COGs	Putative FAD-dependent pyridine nucleotide-disulphide oxidoreductase, similar to mercuric reductases protein	FAD-containing oxidoreductase && PF02852:Pyridine nucleotide-disulphide oxidoreductase, dimerisation domain|PF07992:Pyridine nucleotide-disulphide oxidoreductase	Pyr_redox_2
SMc01632		-1.25711		putative periplasmic binding ABC transporter protein	E	Amino acid transport and metabolism	Substrate-binding periplasmic protein precursor	spermidine/putrescine ABC transporter substrate-binding protein && PF13416:Bacterial extracellular solute-binding protein	-
SMc01665	-0.578774	-1.25702		hypothetical protein	S	Function unknown	Hypothetical transmembrane protein	alpha/beta-hydrolase family protein && PF15420:Alpha/beta-hydrolase family N-terminus|PF10081:Alpha/beta-hydrolase family	-
SMb20684	-0.494361	-1.25173		hypothetical protein	R	General function prediction only	Conserved hypothetical protein	(S)-ureidoglycine aminohydrolase && PF07883:Cupin domain	Cupin_2
SMc01849	-0.595924	-1.24475		putative hydrolase transmembrane protein	V	Defense mechanisms	Putative hydrolase	serine hydrolase && PF00144:Beta-lactamase	Beta-lactamase
SMb20616	-0.960756	-1.23533	thiO	putative thiamine biosynthesis oxidoreductase protein	E	Amino acid transport and metabolism	Putative thiamine biosynthesis oxidoreductase	glycine oxidase ThiO && PF01266:FAD dependent oxidoreductase	DAO
SMc00662	-0.605135	-1.23166		hypothetical protein	J	Translation	Hypothetical protein	hypothetical protein && -	-
SMb20291	-0.895158	-1.22208		hypothetical protein	R	General function prediction only	Hypothetical protein transmembrane	TRAP transporter permease && PF06808:Tripartite ATP-independent periplasmic transporter, DctM component|PF11874:Domain of unknown function (DUF3394)	-
SMb21498		-1.21754	acrF	putative acriflavin resistence protein	V	Defense mechanisms	Putative acriflavin resistence protein	efflux RND transporter permease subunit && PF00873:AcrB/AcrD/AcrF family	ACR_tran
SMc02263	-0.988358	-1.21523	ilvB1	hypothetical protein	E	Amino acid transport and metabolism	Putative acetolactate synthase isozyme I large subunit	5-guanidino-2-oxopentanoate decarboxylase && PF02776:Thiamine pyrophosphate enzyme, N-terminal TPP binding domain|PF00205:Thiamine pyrophosphate enzyme, central domain|PF02775:Thiamine pyrophosphate enzyme, C-terminal TPP binding domain	TPP_enzyme_N
SMb20057	-0.982916	-1.21446	btuC	putative ABC transporter permease protein	P	Inorganic ion transport and metabolism	ABC transporter, permease	iron ABC transporter permease && PF01032:FecCD transport family	-
SMc03819	-0.46545	-1.21389		hypothetical protein	T	Signal transduction mechanisms	Conserved hypothetical protein	Crp/Fnr family transcriptional regulator && PF00027:Cyclic nucleotide-binding domain	cNMP_binding
SMc01705		-1.2062		hypothetical protein	S	Function unknown	Conserved hypothetical protein	aminoacyl-tRNA deacylase && PF04073:Aminoacyl-tRNA editing domain	-
SMb21199	-0.530738	-1.19156	oppD	oligopeptide ABC transporter ATP-binding protein	R	General function prediction only	ABC transporter of tetrapeptides and some tripeptides, ATP-binding protein	ABC transporter ATP-binding protein && PF00005:ABC transporter	ABC_tran
SMc01413	-0.618673	-1.18778		hypothetical protein	S	Function unknown	Conserved hypothetical protein	YcaO-like family protein && PF02624:YcaO-like family	-
SMb20895	-0.888997	-1.17832	araA	sugar uptake ABC transporter periplasmic solute-binding protein precursor	G	Carbohydrate transport and metabolism	ABC transporter, periplasmic solute-binding protein	sugar ABC transporter substrate-binding protein && PF13407:Periplasmic binding protein domain	-
SMb20975		-1.17435		putative amino acid uptake ABC transporter permease protein	E	Amino acid transport and metabolism	Putative amino acid uptake ABC transporter permease	amino acid ABC transporter permease && PF00528:Binding-protein-dependent transport system inner membrane component	BPD_transp_1
SMb21655	-0.634234	-1.17303	lacZ1	beta-galactosidase protein	G	Carbohydrate transport and metabolism	Beta-galactosidase	glycoside hydrolase family 2 protein && PF02836:Glycosyl hydrolases family 2, TIM barrel domain|PF02837:Glycosyl hydrolases family 2, sugar binding domain|PF00703:Glycosyl hydrolases family 2	-
SMc00804	-0.73682	-1.17094		hypothetical protein	X	Not in COGs	Hypothetical protein	hypothetical protein && -	-
SMc04165	-0.514851	-1.152		putative oxidoreductase protein	R	General function prediction only	Oxidoreductase	alpha/beta hydrolase && PF12697:Alpha/beta hydrolase family	-
SMa1769		-1.14969		hypothetical protein	X	Not in COGs		hypothetical protein && -	-
SMc01574	-0.702065	-1.14688		hypothetical protein	X	Not in COGs	Hypothetical protein	aldose 1-epimerase family protein && PF14486:Domain of unknown function (DUF4432)	-
SMb20750	-0.774102	-1.14102		dehydrogenase	I	Lipid transport and metabolism	Gluconate 5-dehydrogenase	SDR family oxidoreductase && PF00106:short chain dehydrogenase	adh_short
SMc04153		-1.13905		putative aminomethyltransferase protein	E	Amino acid transport and metabolism	Putative aminomethyltransferase	aminomethyltransferase family protein && PF01571:Aminomethyltransferase folate-binding domain|PF08669:Glycine cleavage T-protein C-terminal barrel domain	GCV_T
SMc03184	-0.696294	-1.12336	phaG1	PH adaptation potassium efflux system G transmembrane protein	P	Inorganic ion transport and metabolism	PH adaptation potassium efflux system G transmembrane protein	cation:proton antiporter && PF03334:Na+/H+ antiporter subunit	-
SMb20685	-0.452673	-1.1215		hypothetical protein	L	Replication, recombination and repair	Putative DNA ligase	DNA ligase D && PF13298:DNA polymerase Ligase (LigD)|PF04679:ATP dependent DNA ligase C terminal region|PF01068:ATP dependent DNA ligase domain	DNA_ligase_A_M
SMc02860		-1.11715		hypothetical protein	S	Function unknown	conserved hypothetical protein	DUF1326 domain-containing protein && PF07040:Protein of unknown function (DUF1326)	-
SMb20215	-0.817546	-1.10834		putative transcriptional regulator protein	K	Transcription	Putative transcriptional regulator	GlxA family transcriptional regulator && PF01965:DJ-1/PfpI family|PF12833:Helix-turn-helix domain	DJ-1_PfpI
SMc01166	-0.758676	-1.10298	iolD	putative malonic semialdehyde oxidative decarboxylase protein	E	Amino acid transport and metabolism	Putative malonic semialdehyde oxidative decarboxylase	3D-(3%2C5/4)-trihydroxycyclohexane-1%2C2-dione acylhydrolase (decyclizing) && PF02775:Thiamine pyrophosphate enzyme, C-terminal TPP binding domain|PF02776:Thiamine pyrophosphate enzyme, N-terminal TPP binding domain|PF00205:Thiamine pyrophosphate enzyme, central domain	TPP_enzyme_N
SMc04401	-0.908278	-1.10217		putative transcription regulator protein	K	Transcription	Putative transcription regulator	LacI family DNA-binding transcriptional regulator && PF13377:Periplasmic binding protein-like domain|PF00356:Bacterial regulatory proteins, lacI family	LacI
SMb20148		-1.09257		putative transcriptional regulator protein	K	Transcription	Probable transcriptional regulator	FadR family transcriptional regulator && PF00392:Bacterial regulatory proteins, gntR family|PF07729:FCD domain	FCD
SMc02878	-0.710469	-1.08888	nagA	N-acetylglucosamine-6-phosphate deacetylase	G	Carbohydrate transport and metabolism	Probable N-acetylglucosamine-6-phosphate deacetylase	N-acetylglucosamine-6-phosphate deacetylase && PF01979:Amidohydrolase family	Amidohydro_1
SMc00520		-1.08228		hypothetical protein	K	Transcription	Hypothetical protein	TfoX/Sxy family protein && PF04993:TfoX N-terminal domain	-
SMb21520	-0.624394	-1.07881		putative two-component response regulator protein	T	Signal transduction mechanisms	Putative two-component response regulator	response regulator transcription factor && PF00072:Response regulator receiver domain|PF00196:Bacterial regulatory proteins, luxR family	Response_reg
SMc04055	-0.550805	-1.07591		putative transcription regulator protein	K	Transcription	Transcription regulator LysR family	LysR family transcriptional regulator && PF00126:Bacterial regulatory helix-turn-helix protein, lysR family|PF03466:LysR substrate binding domain	LysR_substrate
SMb21297	-0.808333	-1.0742	pbpC	bifunctional penicillin-binding protein	M	Cell wall/membrane biogenesis	Probable bifunctional penicillin-binding protein	penicillin-binding protein 1C && PF06832:Penicillin-Binding Protein C-terminus Family|PF00912:Transglycosylase|PF00905:Penicillin binding protein transpeptidase domain	-
SMc04054	-0.641258	-1.07228		hypothetical protein	R	General function prediction only	Conserved hypothetical protein	VOC family protein && PF12681:Glyoxalase-like domain	-
SMc02981		-1.06884		putative amino acid efflux transmembrane protein	E	Amino acid transport and metabolism	Putative amino acid efflux transmembrane protein	LysE family translocator && PF01810:LysE type translocator	-
SMc02776	-0.693765	-1.06393		putative altronate hydrolase protein	G	Carbohydrate transport and metabolism	Altronate hydrolase, UxaA family	altronate dehydratase && PF08666:SAF domain|PF04295:D-galactarate dehydratase / Altronate hydrolase, C terminus	-
SMb20132		-1.05679		putative dehydrogenase	C	Energy production and conversion	Probable dehydrogenase	xanthine dehydrogenase family protein molybdopterin-binding subunit && PF01315:Aldehyde oxidase and xanthine dehydrogenase, a/b hammerhead domain|PF02738:Molybdopterin-binding domain of aldehyde dehydrogenase	-
SMc04238		-1.05381		hypothetical protein	X	Not in COGs	Conserved hypothetical protein	DUF982 domain-containing protein && -	-
SMb21556	-0.800712	-1.0518		putative aldehyde or xanthine dehydrogenase protein	C	Energy production and conversion	Putative aldehyde or xanthine dehydrogenase	xanthine dehydrogenase family protein molybdopterin-binding subunit && PF02738:Molybdopterin-binding domain of aldehyde dehydrogenase|PF01315:Aldehyde oxidase and xanthine dehydrogenase, a/b hammerhead domain	-
SMc02612	-0.789038	-1.05055	glxD	putative oxidoreductase protein	E	Amino acid transport and metabolism	Putative glutamate synthase, central-C domain	glutamate synthase && PF01645:Conserved region in glutamate synthase	-
SMc01828	-0.770156	-1.04423		putative transport transmembrane protein	M	Cell wall/membrane biogenesis	Multidrug resistance protein	efflux RND transporter periplasmic adaptor subunit && PF13533:Biotin-lipoyl like|PF13437:HlyD family secretion protein	-
SMb20575	-0.948247	-1.04398	pcaB	3-carboxy-cis,cis-muconate cycloisomerase	F	Nucleotide transport and metabolism	3-carboxy-cis,cis-muconate cycloisomerase	3-carboxy-cis%2Ccis-muconate cycloisomerase && PF00206:Lyase	-
SMc04389	-0.725198	-1.04381	ttuD1	putative hydroxypyruvate reductase protein	G	Carbohydrate transport and metabolism	Putative hydroxypyruvate reductase	glycerate kinase && PF05161:MOFRL family|PF13660:Domain of unknown function (DUF4147)	-
SMc00261	-0.758453	-1.04323		acyl-CoA synthetase	I	Lipid transport and metabolism	Putative fatty-acid-CoA ligase	acyl-CoA synthetase && PF00501:AMP-binding enzyme|PF13193:AMP-binding enzyme C-terminal domain	AMP-binding
SMa1586	-0.484541	-1.03218	syrB2	SyrB2 regulator	L	Replication, recombination and repair	SyrB2 regulator	transposase && PF01527:Transposase	Transposase_8
SMb21281		-1.02964		xanthineuracil permease family protein	R	General function prediction only	Putative inner membrane permease	NCS2 family permease && PF00860:Permease family	-
SMc02035		-1.02556		putative oxidoreductase protein	C	Energy production and conversion	Malate/L-lactate dehydrogenase family protein	Ldh family oxidoreductase && PF02615:Malate/L-lactate dehydrogenase	-
SMb20267	-0.747063	-1.0204		putative D-amino acid dehydrogenase protein	E	Amino acid transport and metabolism	Putative D-amino acid dehydrogenase	FAD-dependent oxidoreductase && PF01266:FAD dependent oxidoreductase	DAO
SMb20585	-0.501954	-1.01738	ggt	putative gamma-glutamyltranspeptidase protein	E	Amino acid transport and metabolism	Putative gamma-glutamyltranspeptidase	gamma-glutamyltransferase && PF01019:Gamma-glutamyltranspeptidase	-
SMb20288		-1.01585		hypothetical protein	F	Nucleotide transport and metabolism	Putative 5-methylthioadenosine/S-adenosylhomocysteine deaminase	amidohydrolase && PF01979:Amidohydrolase family	Amidohydro_1
SMc02086	-0.586688	-1.01432		hypothetical protein	R	General function prediction only	Hypothetical transmembrane protein	ComEC/Rec2 family competence protein && PF13567:Domain of unknown function (DUF4131)|PF03772:Competence protein	-
SMa1440	-0.642221	-1.01225		5-dehydro-4-deoxyglucarate dehydratase	E	Amino acid transport and metabolism	5-dehydro-4-deoxyglucarate dehydratase	5-dehydro-4-deoxyglucarate dehydratase && PF00701:Dihydrodipicolinate synthetase family	-
SMb21200	-0.783213	-1.00965		putative two-component response regulator protein	T	Signal transduction mechanisms		sigma-54-dependent Fis family transcriptional regulator && PF02954:Bacterial regulatory protein, Fis family|PF00158:Sigma-54 interaction domain|PF00072:Response regulator receiver domain	Sigma54_activat
SMc00432	-0.552298	-1.00663	iolB	putative myo-inositol catabolism protein	G	Carbohydrate transport and metabolism	Putative myo-inositol catabolism protein	5-deoxy-glucuronate isomerase && PF04962:KduI/IolB family	-
SMc04449	-0.51326	-1.00442	cpdB	bifunctional 2',3'-cyclic nucleotide 2'-phosphodiesterase/3'-nucleotidase periplasmic precursor protein	F	Nucleotide transport and metabolism	Probable 2',3'-cyclic-nucleotide 2'-phosphodiesterase precursor protein	bifunctional 2'%2C3'-cyclic-nucleotide 2'-phosphodiesterase/3'-nucleotidase && PF02872:5'-nucleotidase, C-terminal domain|PF00149:Calcineurin-like phosphoesterase	Metallophos
SMb21530		-1.00051	xsc	sulfoacetaldehyde acetyltransferase	E	Amino acid transport and metabolism	Sulfoacetaldehyde acetyltransferase	sulfoacetaldehyde acetyltransferase && PF02775:Thiamine pyrophosphate enzyme, C-terminal TPP binding domain|PF00205:Thiamine pyrophosphate enzyme, central domain|PF02776:Thiamine pyrophosphate enzyme, N-terminal TPP binding domain	TPP_enzyme_N
